# Supplementary material for: A Wide Extent of Inter-Strain Diversity in Virulent and Vaccine Strains of Alphaherpesviruses
Source: PLoS Pathog. 2011 Oct 13;7(10):e1002282. doi: 10.1371/journal.ppat.1002282 (PMC3192842; doi:10.1371/journal.ppat.1002282)
Supplement: Table S6 — This Excel file displays the percent of inter-strain protein variation in PRV, HSV-1, and VZV, along with hyperlinked Entrez Gene IDs and protein names. (XLS) [file ppat.1002282.s002.xls]

## Sheet: compare HSV PRV VZV
Protein name	PRV gene name	AA length in PRV	total # AA differences across 3 PRV strains1	%AA variation across 3 PRV strains1	PRV GeneID	HSV-1 gene name	AA length in HSV-1	total # AA differences across 3 HSV-1 strains2	%AA variation across 3 HSV strains2	HSV-1 GeneID	VZV gene name	AA length in VZV	total # AA differences across 18 PRV strains3	% AA variation across 18 VZV strains3	VZV GeneID	Notes
UL56 (ORF-1)	ORF-1	207	0	0	2952514	UL56	234	3	0.0128205	2703428	ORF0	108	1	0.00308642	1487696
ICP27 (UL54)	UL54	361	3	0.00831025	2952533	UL54	512	3	0.00585938	2703426	ORF4	453	0	0	1487672
gK (UL53)	UL53	312	1	0.00320513	2952532	UL53	338	0	0	2703425	ORF5	341	0	0	1487673
UL52	UL52	962	8	0.00831601	2952515	UL52	1057.33	6	0.00567465	2703423	ORF6	1084	5	0.00153752	1487676
UL51	UL51	236	1	0.00423729	2952534	UL51	244	4	0.0163934	2703422	ORF7	260	2	0.0025641	1487677
dUTPase (UL50)	UL50	268	2	0.00746269	2952537	UL50	371	6	0.0161725	2703421	ORF8	397	1	0.000839631	1487671
gN (UL49.5)	UL49.5	98	1	0.0102041	2952538	UL49A	91	2	0.021978	2703419	ORF9A	76	1	0.00438596	4711773
VP22 (UL49)	UL49	249	18	0.0722892	2952503	UL49	301	4	0.013289	2703417	ORF9	303	1	0.00110011	1487674
VP16 (UL48)	UL48	413	3	0.00726392	2952504	UL48	490	5	0.0102041	2703416	ORF10	411	4	0.00324412	1487675
VP13/14 (UL47)	UL47	750	37	0.0493333	2952518	UL47	693	1	0.001443	2703415	ORF11	719	2	0.000927214	1487654
VP11/12 (UL46)	UL46	693	10	0.01443	2952519	UL46	717.333	15	0.0209108	2703413	ORF12	662	1	0.000503525	1487655
gB (UL27)	UL27	916	17	0.018559	2952558	UL27	904	8	0.00884956	2703455	ORF31	869	7	0.00268508	1487662
ICP18.5 (UL28)	UL28	718	10	0.0139276	2952557	UL28	785	2	0.00254777	2703457	ORF30	771	0	0	1487661
ICP8 (UL29)	UL29	1177	1	0.000849618	2952495	UL29	1196	6	0.00501672	2703458	ORF29	1205	4	0.0011065	1487713
UL30	UL30	1048	0	0	2952496	UL30	1235	9	0.00728745	2703462	ORF28	1195	9	0.00251046	1487712
UL31	UL31	271	0	0	2952498	UL31	306	0	0	2703350	ORF27	334	0	0	1487666
UL32	UL32	470	2	0.00425532	2952497	UL32	595.667	2	0.00335758	2703352	ORF26	586	1	0.000568828	1487694
UL33	UL33	115	1	0.00869565	2952545	UL33	130	1	0.00769231	2703353	ORF25	157	0	0	1487665
UL34	UL34	262	5	0.019084	2952546	UL34	275	1	0.00363636	2703355	ORF24	270	1	0.00123457	1487693
VP26 (UL35)	UL35	103	1	0.00970874	2952490	UL35	112	0	0	2703356	ORF23	236	0	0	1487705
VP1/2 (UL36)	UL36	3072	151	0.0491536	2952494	UL36	3135.67	43	0.0137132	2703357	ORF22	2743	15	0.00182282	1487704
UL37	UL37	919	0	0	2952491	UL37	1123	4	0.00356189	2703358	ORF21	1039	5	0.00160411	1487686
VP19c (UL38)	UL38	368	0	0	2952492	UL38	465	2	0.00430108	2703359	ORF20	484	1	0.000688705	1487685
RR1 (UL39)	UL39	790	4	0.00506329	2952535	UL39	1137	6	0.00527704	2703361	ORF19	776	1	0.000429553	1487716
RR2 (UL40)	UL40	303	7	0.0231023	2952536	UL40	340	4	0.0117647	2703364	ORF18	307	0	0	1487715
vhs (UL41)	UL41	365	1	0.00273973	2952522	UL41	489	3	0.00613497	2703365	ORF17	456	4	0.00292398	1487714
UL42	UL42	384	1	0.00260417	2952523	UL42	488	6	0.0122951	2703407	ORF16	409	2	0.00162999	1487653
UL43	UL43	373	3	0.0080429	2952524	UL43	417	9	0.0215827	2703408	ORF15	407	2	0.001638	1487652
gC (UL44)	UL44	480	14	0.0291667	2952505	UL44	511	8	0.0156556	2703410	ORF14	463	3	0.00215983	1487660
scaffold (UL26.5)	UL26.5	278	6	0.0215827	2952525	UL26.5	329	6	0.0182371	2703454	ORF33.5				4711772
VP24 (UL26)	UL26	524	6	0.0114504	2952508	UL26	635	9	0.0141732	2703453	ORF33	606	7	0.00385039	1487717
UL25	UL25	534	2	0.00374532	2952507	UL25	580	3	0.00517241	2703377	ORF34	580	2	0.00114943	1487687
UL24	UL24	171	0	0	2952506	UL24	269	2	0.00743494	2703375	ORF35	259	3	0.003861	1487688
TK (UL23)	UL23	320	1	0.003125	2952559	UL23	376	5	0.0132979	2703374	ORF36	342	4	0.00389864	1487667
gH (UL22)	UL22	686	10	0.0145773	2952560	UL22	838	3	0.00357995	2703373	ORF37	842	6	0.0023753	1487668
UL21	UL21	525	6	0.0114286	2952541	UL21	535	2	0.00373832	2703372	ORF38	542	2	0.00123001	1487706
UL20	UL20	161	0	0	2952542	UL20	222	0	0	2703371	ORF39	241	2	0.00276625	1487707
VP5 (UL19)	UL19	1330	1	0.00075188	2952543	UL19	1374	5	0.00363901	2703368	ORF40	1397	0	0	1487708
VP23 (UL18)	UL18	296	0	0	2952544	UL18	318	1	0.00314465	2703366	ORF41	317	0	0	1487669
UL17	UL17	597	5	0.00837521	2952555	UL17	703	11	0.0156472	2703388	ORF43	677	4	0.00196947	1487670
UL16	UL16	328	2	0.00609756	2952556	UL16	373	0	0	2703386	ORF44	364	1	0.000915751	1487718
UL15	UL15	735	8	0.0108844	2952554	UL15	735	0	0	2703385	ORF42/45	748	1	0.000445633	1487719
UL14	UL14	159	1	0.00628931	2952529	UL14	219	2	0.00913242	2703384	ORF46	200	0	0	1487720
VP18.8 (UL13)	UL13	398	2	0.00502513	2952530	UL13	518	6	0.011583	2703383	ORF47	511	4	0.00260926	1487678
AN (UL12)	UL12	483	4	0.00828157	2952531	UL12	626	4	0.00638978	2703382	ORF48	552	5	0.00301932	1487679
UL11	UL11	63	2	0.031746	2952499	UL11	96	4	0.0416667	2703380	ORF49	82	0	0	1487656
gM (UL10)	UL10	393	3	0.00763359	2952500	UL10	473	4	0.00845666	2703379	ORF50	436	1	0.000764526	1487658
OBP (UL9)	UL9	843	12	0.0142349	2952547	UL9	851	4	0.00470035	2703434	ORF51	836	1	0.000398724	1487657
UL8	UL8	683	7	0.0102489	2952549	UL8	750	10	0.0133333	2703432	ORF52	772	4	0.00172712	1487721
UL7	UL7	266	1	0.0037594	2952509	UL7	296	1	0.00337838	2703431	ORF53	332	1	0.00100402	1487722
UL6	UL6	643	4	0.00622084	2952550	UL6	676	6	0.00887574	2703429	ORF54	770	5	0.0021645	1487723
UL5	UL5	834	4	0.00479616	2952510	UL5	882	7	0.00793651	2703420	ORF55	882	3	0.00113379	1487682
UL4	UL4	145	2	0.0137931	2952526	UL4	199	1	0.00502513	2703362	ORF56	245	2	0.00272109	1487683
UL3	UL3	237	11	0.0464135	2952501	UL3	235	1	0.00425532	2703461	ORF58	222	4	0.00600601	1487690
UNG (UL2)	UL2	316	4	0.0126582	2952528	UL2	334	15	0.0449102	2703370	ORF59	306	1	0.00108932	1487691
gL (UL1)	UL1	156	7	0.0448718	2952527	UL1	224	10	0.0446429	2703393	ORF60	160	2	0.00416667	1487692
ICP0 (EP0)	EP0	367	3	0.00817439	2952512	RL2	773.333	20	0.0258621	2703389	ORF61	468	2	0.0014245	1487698
ICP4 (IE180)	IE180	1450	56	0.0386207	2952540	RS1	1300.67	24	0.0184521	2703392	ORF62/71	1311	26	0.00661073	1487695
ICP22 (US1)	US1	364	46	0.126374	2952489	US1	420	0	0	2703435	ORF63/70	279	0	0	1487700
PK (US3)	US3	334	12	0.0359281	2952561	US3	481	3	0.00623701	2703401	ORF66	394	2	0.00169205	1487703
gG (US4)	US4	499	6	0.012024	2952520	US4	238	1	0.00420168	2703404						not in VZV
gD (US6)	US6	400	12	0.03	2952521	US6	394	3	0.00761421	2703444						not in VZV
gI (US7)	US7	365	8	0.0219178	2952516	US7	387.667	21	0.0541702	2703446	ORF67	355	1	0.000938967	1487689	PRV Bartha deletion region
gE (US8)	US8	577	6	0.0103986	2952517	US8	550.667	6	0.0108959	2703448	ORF68	624	6	0.00320513	1487709	PRV Bartha deletion region
US9	US9	98	1	0.0102041	2952552	US9	90	1	0.0111111	2703452	ORF65	103	1	0.00323625	1487702	PRV Bartha deletion region
US2	US2	256	3	0.0117188	2952553	US2	291	2	0.00687285	2703399						PRV Bartha deletion region; not in VZV
UL3.5	UL3.5	224	12	0.0535714	2952502						ORF57	72	1	0.00462963	1487684	not in HSV-1
ICP34.5 (RL1)						RL1	245.667	18	0.07327	2703395						not in PRV or VZV
UL45						UL45	172	0	0	2703412						not in PRV or VZV
UL55						UL55	186	0	0	2703427						not in PRV or VZV
US10						US10	309	12	0.038835	2703436	ORF64/69	181	2	0.00368324	1487701	not in PRV
US11						US11	158	11	0.0696203	2703439	ORF3	180	0	0	1487681	not in PRV
ICP47 (US12)						US12	88	3	0.0340909	2703441						not in PRV or VZV
gJ (US5)						US5	92	0	0	2703406						not in PRV or VZV
US8A						US8A	159	1	0.00628931	2703450						not in PRV or VZV
ORF1											ORF1	109	4	0.0122324	1487664	not in HSV-1 or PRV
ORF2											ORF2	239	1	0.0013947	1487680	not in HSV-1 or PRV
TS (ORF13)											ORF13	302	1	0.00110375	1487659	not in HSV-1 or PRV
ORF32											ORF32	144	2	0.00462963	1487663	not in HSV-1 or PRV
1 This publication
2 Szpara, M.L., Parsons, L., and Enquist, L.W. 2010. J Virol 84: 5303-5313.
3 Tyler, S.D., Peters, G.A., Grose, C., Severini, A., Gray, M.J., Upton, C., and Tipples, G.A. 2007. Virology 359: 447-458.
