# Supplementary material for: A Wide Extent of Inter-Strain Diversity in Virulent and Vaccine Strains of Alphaherpesviruses
Source: PLoS Pathog. 2011 Oct 13;7(10):e1002282. doi: 10.1371/journal.ppat.1002282 (PMC3192842; doi:10.1371/journal.ppat.1002282)
Supplement: Table S7 — This Excel file provides a comprehensive list of SSRs detected in PRV Kaplan, Becker, and Bartha, with accompanying data on their location and characteristics. (XLS) [file ppat.1002282.s003.xls]

## Sheet: PRV Kaplan
SSR ID (strain and start position)	start position on genome	end position on genome	repeat unit length	purity (% match)	% indels	TRF alignment score*	VarScore*	repeat unit consensus	full SSR sequence	# repeat units in Kaplan	# repeat units in Becker	# repeat units in Bartha	# repeat units in NC_006151	genomic region	Genes	SSR search ID (msat=MsatFinder, trf=Tandem Repeat Finder)
SSR Ka32	32	40	1	100	0	NULL	NULL	A	AAAAAAAAA	9	9	9	9	intergenic		1_Ka_msat
SSR Ka151	151	248	34	95	4	182	-0.294573	TACCTGGCACCCTGCCAACCCCAATCCCCCTCC	TACCTGGCACCCTGCCAACCCCAATCCCCCTCCTACCTTGGCACCCTGCCAACCCCAATCCCCCTCCTACCCTGGCACCCTGCCAACCCCAATCCCCC	3	NC	NC	NC	intergenic		1_Ka_trf
SSR Ka358	358	391	15	80	19	44	-0.907898	GGTGGGGACGGTGTC	GGTGGGCGCGCGTGTGGTGGGGACGGTGTCGGTG	2.4	NC	1.6	1.6	intergenic		2_Ka_trf
SSR Ka480	480	488	1	100	0	NULL	NULL	T	TTTTTTTTT	9	9	9	9	intergenic		2_Ka_msat
SSR Ka500	500	608	47	81	11	129	-0.415355	GCTCGGGGGAGAACCGGGCCCCCAGTCGAAGAGTTGTGGGG	GCTCGGGGGAGAGCTGGGCCCCCGGTCAGCGAGTTGTGGGGGGGGGGGCTCGGGGGAGAACCGGGCCCCCAGTCGAAGAGTTGTGGGGGCCCGGGGGAGAACCGGGCCC	2.7	NC	NC	NC	intergenic		3_Ka_trf
SSR Ka537	537	547	1	100	0	NULL	NULL	G	GGGGGGGGGGG	11	9	7	7	intergenic		3_Ka_msat
SSR Ka719	719	725	1	100	0	NULL	NULL	C	CCCCCCC	7	6	6	6	intergenic		4_Ka_msat
SSR Ka858	858	924	18	61	11	57	-1.40404	GGACGAGCCCATGGAGGT	GGAAGAGCCGATGGAGGTGGACGAGCACGTCGAGCCCGAGTCGGAGCCCATGGAGGTGGACGAGCCC	3.7	3.7	3.7	3.7	promoter	ORF-1	4_Ka_trf
SSR Ka1260	1260	1315	24	72	6	65	-1.10821	GAACCGGCCCGCGTCCCCGGGACA	GAACCGGCCCGTGCCCTCGGGGCGGGACCGACCCGCGTCCCCGGGACAGAACCGGC	2.4	2.4	2.4	2.4	promoter	ORF-1	5_Ka_trf
SSR Ka1499	1499	1504	1	100	0	NULL	NULL	G	GGGGGG	6	6	6	6	cds	ORF-1	5_Ka_msat
SSR Ka1953	1953	1960	1	100	0	NULL	NULL	G	GGGGGGGG	8	7	8	8	cds	ORF-1	6_Ka_msat
SSR Ka2093	2093	2266	21	100	0	348	0.699559	GGGGAGATGGGGAGAGGAGAT	GGGGAGATGGGGAGAGGAGATGGGGAGATGGGGAGAGGAGATGGGGAGATGGGGAGAGGAGATGGGGAGATGGGGAGAGGAGATGGGGAGATGGGGAGAGGAGATGGGGAGATGGGGAGAGGAGATGGGGAGATGGGGAGAGGAGATGGGGAGATGGGGAGAGGAGATGGGGAG	8.3	NC	6	17.3	intergenic		6_Ka_trf
SSR Ka2507	2507	2531	11	85	14	40	-1.09498	AGCACGCAGCTCG	AGCACGCAGCTCGAGCCGCGCTCGA	2.1	2.1	2.1	2.1	cds	UL54	7_Ka_trf
SSR Ka3092	3092	3101	2	100	0	NULL	NULL	GC	GCGCGCGCGC	5	5	5	5	cds	UL54	7_Ka_msat
SSR Ka3118	3118	3123	1	100	0	NULL	NULL	G	GGGGGG	6	6	6	6	cds	UL54	8_Ka_msat
SSR Ka3157	3157	3217	12	72	7	54	-0.417505	CTGGCGCTGCTG	CTGTCGCCGCCGCTGGTGCTGCTGCTGGCGCTGCTGCTGCTGTTGCTGCCGCCGCCGCTGC	5.2	5.2	5.2	5.2	cds	UL54	9_Ka_trf
SSR Ka3186	3186	3197	3	100	0	NULL	NULL	GCT	GCTGCTGCTGCT	4	4	4	4	cds	UL54	9_Ka_msat
SSR Ka3304	3304	3310	1	100	0	NULL	NULL	G	GGGGGGG	7	7	7	7	cds	UL54	10_Ka_msat
SSR Ka3592	3592	3694	30	69	26	94	-1.05209	CGCGCCGCGGAGCGCGCGAGGGCGGCGCGT	CGCGCCGCAGACGCCGAGGGCGGCGCGTCCGCCGTCGGAGCGCGCGGGCGTGGCCGTCGCGCCGGAGACGCGCGCGATGTGCGGCAGCGTCGCCGCCAGGAGC	3.4	3.4	NC	3.4	cds	UL53	12_Ka_trf
SSR Ka3897	3897	3933	15	78	13	43	-0.91885	CGCGGCTGAGCGCGAG	CGCGGCTGAGCGCGGCGCGGCGCGTCGCGAGCTCGGC	2.4	2.4	2.4	2.4	cds	UL53	14_Ka_trf
SSR Ka3906	3906	3920	5	100	0	NULL	NULL	GCGCG	GCGCGGCGCGGCGCG	3	3	3	3	cds	UL53	11_Ka_msat
SSR Ka4862	4862	4868	1	100	0	NULL	NULL	C	CCCCCCC	7	7	7	7	cds	UL52	12_Ka_msat
SSR Ka5146	5146	5181	19	83	5	53	-0.953937	ACCGCGTACGGCGACGGCC	ACCGTGTCGGCGCCGGCCACCGCGTACGGCGACGGC	1.9	1.9	1.9	1.9	cds	UL52	15_Ka_trf
SSR Ka5314	5314	5325	3	100	0	NULL	NULL	TCG	TCGTCGTCGTCG	4	4	4	4	cds	UL52	13_Ka_msat
SSR Ka5473	5473	5484	3	100	0	NULL	NULL	GCG	GCGGCGGCGGCG	4	4	4	4	cds	UL52	14_Ka_msat
SSR Ka5491	5491	5496	1	100	0	NULL	NULL	C	CCCCCC	6	6	6	6	cds	UL52	15_Ka_msat
SSR Ka5753	5753	5782	15	87	12	48	-1.01443	GCGCCGTCGCGCGCC	GCGCCGCGTCGCGCCGCGCCGTCGCGCGCC	2.1	2.1	2.1	2.1	cds	UL52	17_Ka_trf
SSR Ka5854	5854	5859	1	100	0	NULL	NULL	G	GGGGGG	6	6	6	6	cds	UL52	16_Ka_msat
SSR Ka5883	5883	5931	20	73	23	60	-1.00094	GGCGCCCAGCGCCCGGCGC	GGCGCCCAGCGCCGTGCGCGCGCGCCCGCCGCCCGGCGCGGCGGCCAGC	2.7	2.7	2.7	2.7	cds	UL52	18_Ka_trf
SSR Ka5898	5898	5907	2	100	0	NULL	NULL	GC	GCGCGCGCGC	5	5	5	5	cds	UL52	17_Ka_msat
SSR Ka5916	5916	5965	9	67	19	43	-0.478198	CGGCGCAGG	CGGCGCGGCGGCCAGCTCCAGCAGGCGGCGCAGGACGGCGCCGTCGGCGC	5.9	5.9	NC	5.9	cds	UL52	19_Ka_trf
SSR Ka5969	5969	5980	3	100	0	NULL	NULL	GCT	GCTGCTGCTGCT	4	4	4	4	cds	UL52	18_Ka_msat
SSR Ka6038	6038	6093	16	71	28	64	-0.969344	CGCGGCGCGTCGAGGCCG	CGCGGCGCGCGAGGCCGGCGGCCGCGTCGCAGAGCCCGCGCGGCGCGTCGGCCGCG	3.3	3.3	3.3	3.3	cds	UL52	20_Ka_trf
SSR Ka6427	6427	6517	15	60	18	46	-0.894744	GCGCGCTCGGCGCGCA	GCGCGGTCGGCGCGCACGCGCTCGTCGACGTAGCGCGCGGCGTGCGCCGCCGCGGGGCCCCGCGCGTAGCCGCTCAGGCAGCAGAAGCGCG	5.8	5.8	5.8	5.8	cds	UL52	21_Ka_trf
SSR Ka6546	6546	6585	21	81	13	56	-0.915379	GGGGTCCACGCCGCGGGGTT	GGGGTCCAGGCCGCTGGGGTTGGGGTCCACGCGCGGGTTG	2.1	2.1	2.1	2.1	cds	UL52	22_Ka_trf
SSR Ka7432	7432	7482	21	72	15	55	-1.05129	CTGGCGCGCACCTACCAGGC	CTGGCGCGCACCTACCAGGCCTGCCAGCGCAACCTGGAGTGCCTGGCGCGC	2.6	2.6	2.6	2.6	cds	UL51	23_Ka_trf
SSR Ka7722	7722	7768	15	75	21	56	-0.86009	GCCGGCGCCCGTCCGG	GCCGGCGCCCGTCCGGGCCGCGCCCGCCGGGCTGGGTCTGCCCGTCC	3.1	3.1	3.1	3.1	cds	UL51	24_Ka_trf
SSR Ka7763	7763	7825	27	75	22	79	-0.91421	CCGCCCCCGCCCGCCCGGCCCCG	CCGTCCCCGCCCAGCCCGCCCCGCGCGCTACCGCCGCCCGCCCGGCCCCGCCGCCCCCGCCCG	2.8	2.8	2.8	2.8	cds	UL51	26_Ka_trf
SSR Ka7885	7885	7891	1	100	0	NULL	NULL	C	CCCCCCC	7	7	7	7	cds	UL51	19_Ka_msat
SSR Ka8473	8473	8478	1	100	0	NULL	NULL	G	GGGGGG	6	6	6	6	cds	UL50	20_Ka_msat
SSR Ka8848	8848	8892	12	74	17	47	-0.588023	CTCTCGCCGCG	CTCCGCCGGGCTCTCGCTGACGCTCGTCGCCGCGCTCTGCGCGCT	4.4	6	4.4	4.4	cds	UL50 UL49.5	28_Ka_trf
SSR Ka9082	9082	9109	12	87	6	44	-1.02397	CACCCGGACGCTG	CACCCGGACGTGCACCCGGATGCTGCAC	2.2	2.2	2.2	2.2	cds	UL49.5	29_Ka_trf
SSR Ka9347	9347	9383	18	89	0	60	-0.977005	CTACGACGACGATGGCTA	CTACGACGACGATGGCTACTACGGCTACGATGGCTAC	2.1	NC	NC	2.1	cds	UL49	30_Ka_trf
SSR Ka9397	9397	9402	1	100	0	NULL	NULL	C	CCCCCC	6	6	6	6	cds	UL49	21_Ka_msat
SSR Ka9438	9438	9500	21	73	13	67	-0.826992	GCCTCGACCGGGCCAAGACC	GCCTCGACCGGGGCCAAGAGCGCCTCGGCCGCCAAGACCCCCGCGTCCGCGGCCAAGACCGCC	3.2	3.1	3.1	3.2	cds	UL49	32_Ka_trf
SSR Ka9445	9445	9529	18	68	20	65	-0.821818	CCGCGGCCAAGACCCCCGCGG	CCGGGGCCAAGAGCGCCTCGGCCGCCAAGACCCCCGCGTCCGCGGCCAAGACCGCCCGCTCGGCCCCGGCCGCCGCCCCGGCCGC	4.4	4.4	4.4	4.4	cds	UL49	33_Ka_trf
SSR Ka9459	9459	9518	21	66	20	67	-1.44961	GCCCCGGCCGCCAAGACCGCCCGCCG	GCCTCGGCCGCCAAGACCCCCGCGTCCGCGGCCAAGACCGCCCGCTCGGCCCCGGCCGCC	2.5	2.5	2.5	2.5	cds	UL49	34_Ka_trf
SSR Ka9496	9496	9581	12	71	17	52	-0.0460152	CCGGCCGCCGCC	CCGCCCGCTCGGCCCCGGCCGCCGCCCCGGCCGCCACCACCACCACCACCACCACCGCCGCCGCGGAACCGGCCGCCCGGCGCGCC	7.4	5.6	6.7	7.4	cds	UL49	35_Ka_trf
SSR Ka9529	9529	9549	3	100	0	NULL	NULL	CCA	CCACCACCACCACCACCACCA	7	3	6	7	cds	UL49	22_Ka_msat
SSR Ka9776	9776	9781	1	100	0	NULL	NULL	C	CCCCCC	6	6	6	6	cds	UL49	23_Ka_msat
SSR Ka9971	9971	9977	1	100	0	NULL	NULL	G	GGGGGGG	7	7	7	7	promoter	UL48	24_Ka_msat
SSR Ka10031	10031	10036	1	100	0	NULL	NULL	G	GGGGGG	6	6	6	6	cds	UL48	25_Ka_msat
SSR Ka10034	10034	10088	14	69	19	53	-0.853451	GGGCGGCCGCCCGC	GGGCGCGGCCCCGGGCCGGCCGCCCGTGGTGGCCGTCCCGCGGGCGGCCAGCCCG	4.1	4.1	4.1	4.1	cds	UL48	39_Ka_trf
SSR Ka10399	10399	10475	21	67	26	60	-1.04194	CGCGCAGGCGCGCTACTGC	CGCGCGAGGAGCGCTACGCGCGCCTGCTGGACGCCTACTGCCGCGCGGTGCTGCGCTACCTGCACGCGCAGGCGCGC	4.2	4.2	4.2	4.2	cds	UL48	41_Ka_trf
SSR Ka10414	10414	10467	22	75	21	63	-0.958526	ACGCGCGCTGCTGCGCTACCTGC	ACGCGCGCCTGCTGGACGCCTACTGCCGCGCGGTGCTGCGCTACCTGCACGCGC	2.4	2.4	2.4	2.4	cds	UL48	40_Ka_trf
SSR Ka11302	11302	11308	1	100	0	NULL	NULL	G	GGGGGGG	7	7	7	7	promoter	UL47	26_Ka_msat
SSR Ka11485	11485	11496	3	100	0	NULL	NULL	GAG	GAGGAGGAGGAG	4	4	4	4	cds	UL47	27_Ka_msat
SSR Ka11515	11515	11632	3	71	17	80	0.924002	GAG	GAGGAGGAGGAAGAGGGGGGGGCGGAGGAGGAGAGGACGAGCGGGGGCCGGCGCGGGGGTGAGGAGGGGGACGACGACGGGGACGAGGAGGAGGAGGAGGAGGAGGAGGAGAGCGAGG	41.3	42.3	36.3	41.3	cds	UL47	42_Ka_trf
SSR Ka11529	11529	11536	1	100	0	NULL	NULL	G	GGGGGGGG	8	8	8	8	cds	UL47	28_Ka_msat
SSR Ka11631	11631	11636	1	100	0	NULL	NULL	G	GGGGGG	6	6	6	6	cds	UL47	30_Ka_msat
SSR Ka11685	11685	11755	18	69	0	58	-0.842544	GGACGAGGATGAGGACGA	GGACGCGGAAGAGGAGGAGGACGAGGATGGGGACGAGGATGGGGATGATGACTATGACGATGACGACGACG	3.9	3.3	3.3	3.9	cds	UL47	46_Ka_trf
SSR Ka11691	11691	11729	12	89	7	59	-0.672057	GGACGAGGATGG	GGAAGAGGAGGAGGACGAGGATGGGGACGAGGATGGGGA	3.3	NC	NC	3.3	cds	UL47	45_Ka_trf
SSR Ka11765	11765	11807	20	82	13	64	-0.914181	GCCGCGGCGCCGCGGCCCCCCGC	GCCGCGGCGCCGCGGCCTCCCGCGCCGCGGCCGGGCCCCCCGC	2	NC	NC	2	cds	UL47	48_Ka_trf
SSR Ka11800	11800	11805	1	100	0	NULL	NULL	C	CCCCCC	6	3	3	6	cds	UL47	31_Ka_msat
SSR Ka11940	11940	12031	15	65	11	53	-0.52062	GCCCCCGCCGCCCCC	GCCCCCGCGCCCGCGCGACCCCCCGCCGCCCCCGCCCCCGCGGGCCCGGCCACCGACGACGGCGACGGCCGCCGCCTCCACCGCCGCCGCCC	6.2	2.8	7.1	6.2	cds	UL47	49_Ka_trf
SSR Ka11958	11958	11963	1	100	0	NULL	NULL	C	CCCCCC	6	6	6	6	cds	UL47	32_Ka_msat
SSR Ka12485	12485	12627	2	57	31	49	0.807171	GC	GCGCGCCCGCGCTCGCGGGCGAGGCGCTGGCCTTCGCGCTGGACGCCGCGGCGCGCGCGGCCGTCAACCACGACGCCGCGGCGCGCGAGCTCCCCGAGCGCGCGGCGCGCGCGCTCCGCGCCGTCGGCCGGCGCGCGCCCGCG	80.5	80.5	81.5	80.5	cds	UL47	50_Ka_trf
SSR Ka12526	12526	12622	24	76	18	95	-0.559367	GACGCCGCGGCGCGCGCGGCTCCCC	GACGCCGCGGCGCGCGCGGCCGTCAACCACGACGCCGCGGCGCGCGAGCTCCCCGAGCGCGCGGCGCGCGCGCTCCGCGCCGTCGGCCGGCGCGCGC	4	4	4.2	4	cds	UL47	51_Ka_trf
SSR Ka12558	12558	12649	24	73	20	85	-0.565054	CGCCGCGGCGCGCGCGCTCCG	CGCCGCGGCGCGCGAGCTCCCCGAGCGCGCGGCGCGCGCGCTCCGCGCCGTCGGCCGGCGCGCGCCCGCGGCCTCGGGGCCGCGCGCCGGCC	4.2	4.2	4.2	4.2	cds	UL47	52_Ka_trf
SSR Ka12931	12931	12966	15	81	18	50	-0.927828	GCCGTGCGCTCGCTGGT	GCCGTGCGCTCGCGCGTGCCGGCGTCGCTGGTGCCG	2.3	2.3	2.3	2.3	cds	UL47	53_Ka_trf
SSR Ka13374	13374	13380	1	100	0	NULL	NULL	C	CCCCCCC	7	7	7	7	cds	UL47	34_Ka_msat
SSR Ka13872	13872	13881	2	100	0	NULL	NULL	CG	CGCGCGCGCG	5	5	5	5	cds	UL46	35_Ka_msat
SSR Ka14504	14504	14542	9	75	15	42	-0.664527	CCGTCGTGGA	CCGTCGTGGCCGCCGTGGACCTCGTGACCTTCGTGCACC	4.2	4.2	NC	4.2	cds	UL46	54_Ka_trf
SSR Ka14838	14838	14926	3	63	13	55	-0.468479	CGC	CGCCCCCGCGCAGCCGCCGCTGCCGCCGCTGCCGCGGGCGTCGCAGACGCCGTCGCCGCCGCCCCGCGACCGCGACGCGGAGCCGCCGC	31.3	31.3	31.3	31.3	cds	UL46	55_Ka_trf
SSR Ka15353	15353	15364	3	100	0	NULL	NULL	ACG	ACGACGACGACG	4	4	4	4	cds	UL46	36_Ka_msat
SSR Ka15515	15515	15545	9	77	0	41	-0.858552	CCGCGGCCC	CCGCGGCCCCCGCCACCCCCGCGGTCCCCGC	3.4	6.2	3.4	3.4	cds	UL46	56_Ka_trf
SSR Ka15694	15694	15699	1	100	0	NULL	NULL	C	CCCCCC	6	6	6	6	intergenic		37_Ka_msat
SSR Ka15712	15712	15717	1	100	0	NULL	NULL	C	CCCCCC	6	6	6	6	intergenic		38_Ka_msat
SSR Ka15743	15743	15749	1	100	0	NULL	NULL	T	TTTTTTT	7	7	7	7	intergenic		39_Ka_msat
SSR Ka15795	15795	15999	15	99	0	403	1.11962	GGGACGGAGGGGAGA	GGGACGGAGGGGAGAGGGACGGAGGGGAGAGGGACGGAGGGGAGAGGGACGGAGGGGAGAGGGACGGAGGGGAGAGGGACGGAGGGGAGAGGGACGGAGGGGAGAGGGACGGAGGGGAGAGGGACGGAGGGGAGAGGGACGGAGGGGAGAGGGACGGAGGGGAGAGGGACGGAGGGGAGAGGGACGGAGGGGAGAGGGACGCGAG	13.7	59	18.4	39.7	intergenic		57_Ka_trf
SSR Ka17012	17012	17053	13	74	25	44	-0.767876	CGCCGAGCGCG	CGCCGAGCATGCGCGCCGAGACGCGCTGGCCGAGCGCGGCCG	3.9	3.9	3.9	3.9	cds	UL27	58_Ka_trf
SSR Ka18654	18654	18665	3	100	0	NULL	NULL	CAG	CAGCAGCAGCAG	4	4	4	4	cds	UL27	40_Ka_msat
SSR Ka18735	18735	18784	21	72	10	55	-1.13896	ACCGCGTGGTGCCCGCGCCAAAG	ACCGCCGTGGTGCCCGGGCCGATGCCCGCGGGGCCCGCGCCAAAGACCGC	2.3	NC	2.3	NC	cds	UL27 UL28	59_Ka_trf
SSR Ka19088	19088	19093	1	100	0	NULL	NULL	G	GGGGGG	6	6	6	6	cds	UL28	41_Ka_msat
SSR Ka19265	19265	19274	2	100	0	NULL	NULL	CG	CGCGCGCGCG	5	5	5	5	cds	UL28	42_Ka_msat
SSR Ka19378	19378	19422	12	71	23	45	-0.793376	GCTCGCGCCGC	GCTCGCGCCGCTGCTCGCGCACGCACTGCGCCAGGCTCGCCGCCG	4.3	4.3	4.3	4.3	cds	UL28	60_Ka_trf
SSR Ka19451	19451	19607	15	59	24	61	0.121534	GCGTCGCCGGCGTCC	GCGCCGCCGGCGCTCGGCGTCGCGCAGCGCCGCGGCCGGCAGGTCCGCCCACGCCACGGCGTCCGCCGGCGGGGGCGCGCCGGGCCCGTCTTCGTCGCCGACGCCCCCGTCGCCGGCGTCCGCGCCCCCCGCGGCGCCGCCGTCGGCGTCCGCGTCG	11.1	11.1	11.1	11.1	cds	UL28	64_Ka_trf
SSR Ka19543	19543	19619	24	74	7	74	-0.765575	CGTCGGCGCCCCCCGCGTCGCCGC	CGTCGCCGACGCCCCCGTCGCCGGCGTCCGCGCCCCCCGCGGCGCCGCCGTCGGCGTCCGCGTCGTCGCCGCCCTCG	3.3	3.3	3.3	3.3	cds	UL28	65_Ka_trf
SSR Ka19575	19575	19580	1	100	0	NULL	NULL	C	CCCCCC	6	6	6	6	cds	UL28	43_Ka_msat
SSR Ka19832	19832	19871	18	78	4	45	-0.884992	CGCGCGCACCACGGCGC	CGCGAGCTCCACGGCCGCCGCGCGCACCTCGGCGCGGCGC	2.4	2.4	2.4	2.4	cds	UL28	66_Ka_trf
SSR Ka20017	20017	20153	6	58	30	48	-0.311174	GCGCGCC	GCGCGTCCGCGCGCCGGCGCGCCGTCTCGCCCGCGTCCCCGGCCTCGGCGCCCGCCTCCGCCTCCCGGGCCTCGGCGGCGTCCACGGCGGCGAGCGCCGCCAGCGCGCGCCCGCGGCGCGCCTCGTCGAGCCCGCGC	21.4	21.9	21.4	21.9	cds	UL28	67_Ka_trf
SSR Ka20018	20018	20093	27	76	17	82	-0.881432	CGCGTCCCCGGCCTCGGCGCCCGCCTCCGCC	CGCGTCCGCGCGCCGGCGCGCCGTCTCGCCCGCGTCCCCGGCCTCGGCGCCCGCCTCCGCCTCCCGGGCCTCGGCG	2.7	NC	2.7	NC	cds	UL28	69_Ka_trf
SSR Ka20106	20106	20152	21	77	14	58	-0.949016	GCGAGCGCCGCCGCGTCGAGCCC	GCGAGCGCCGCCAGCGCGCGCCCGCGGCGCGCCTCGTCGAGCCCGCG	2.2	2.1	2.2	2.1	cds	UL28	71_Ka_trf
SSR Ka20608	20608	20646	12	72	13	45	-0.968382	GCGCGCACGCGA	GCGCGTACGCGAGCGCCAGGCGCAGCGCGCACGTGAGCG	3.3	3.3	3.3	3.3	cds	UL28	72_Ka_trf
SSR Ka20619	20619	20708	45	77	6	107	-0.907112	AGCGCCAGCCGCAGCGCGCACGTGAGCGGCACATCAGCGCCTCC	AGCGCCAGGCGCAGCGCGCACGTGAGCGGCGTCATCTGCGCCTCCAGCGGCAGCCGCCGCGCGAGGTAGCGGCACATCAGCGCGTTCAGC	1.9	NC	1.9	NC	cds	UL28	73_Ka_trf
SSR Ka20844	20844	20855	4	100	0	NULL	NULL	CTCC	CTCCCTCCCTCC	3	1	3	1	promoter	UL28	44_Ka_msat
SSR Ka20951	20951	20956	1	100	0	NULL	NULL	C	CCCCCC	6	4	6	4	promoter	UL28	45_Ka_msat
SSR Ka21053	21053	21058	1	100	0	NULL	NULL	C	CCCCCC	6	6	6	6	cds	UL29	46_Ka_msat
SSR Ka21687	21687	21757	18	68	25	55	-0.849022	CGCGCGGCCGCCGCAC	CGCGCGGCGCGTCCAGCACCTCGCGCGCCGCGCGCTCCGCGTCGGCCGCGTCCGCCAGCGGCCGCCGCACC	4.6	NC	4.6	NC	cds	UL29	75_Ka_trf
SSR Ka22044	22044	22073	14	81	18	43	-1.06733	GGCTCTGCCCGCGGGC	GGCTCTGCCCGCCGGGCGGCTTGCCGCGGG	2	2	2	2	cds	UL29	76_Ka_trf
SSR Ka22949	22949	23002	12	68	32	53	-0.765604	AGGCGGTGGCGC	AGGCGGTGGCGCAGGCGGTGCAGGGTCGTGTGCGCGCAGGCGGGGCGCGAGGCG	4.8	4.8	4.8	NC	cds	UL29	77_Ka_trf
SSR Ka23530	23530	23535	1	100	0	NULL	NULL	G	GGGGGG	6	6	6	6	cds	UL29	47_Ka_msat
SSR Ka24366	24366	24439	14	59	19	42	-0.918028	GCGGCGCCACCGCC	GCGGCGCCACCGCCGCGGCGTCGTCGGCGCTGCGCGCCACGAGCAGCGCCAGCAGGTCGCGGCGCAGCGCCGCG	5.5	5.5	5.5	1.4	cds	UL29	78_Ka_trf
SSR Ka24547	24547	24579	6	89	10	54	-0.128872	GAGCGG	GAGACGGGGCGGGAGCGGGAGCGGGAGCGGGAG	5.7	1.8	3.7	4.5	promoter	UL29 UL30	79_Ka_trf
SSR Ka24619	24619	24644	13	85	14	42	-1.05265	TCCGGGCGGACGGG	TCCGGGCGGACGGGTCCGGCGGCGGG	2	2	NC	2	promoter	UL29 UL30	80_Ka_trf
SSR Ka24690	24690	24701	3	100	0	NULL	NULL	CGG	CGGCGGCGGCGG	4	4	4	3	promoter	UL29 UL30	49_Ka_msat
SSR Ka25259	25259	25347	15	63	24	54	-0.567534	TCGACGCGCGCGCCG	TCGCGCGCGCGCTGTCGGCGGCGGCCGCGCGCGGCCCGCGCCTCGGGCCCGCCGACGTGGACGCGCGCGTCGTCGACGCCGCGCCCGTC	6.5	6.5	6.5	6.5	cds	UL30	81_Ka_trf
SSR Ka25260	25260	25269	2	100	0	NULL	NULL	CG	CGCGCGCGCG	5	5	5	5	cds	UL30	50_Ka_msat
SSR Ka25361	25361	25366	1	100	0	NULL	NULL	C	CCCCCC	6	6	6	6	cds	UL30	51_Ka_msat
SSR Ka26955	26955	26988	15	84	0	47	-0.879676	GCGCGACCTGCCCGA	GCGCGAGCTGCTCGAGCGCGACCTGCCCGCGCGC	2.3	2.3	2.3	2.3	cds	UL30	82_Ka_trf
SSR Ka26970	26970	26997	12	87	6	44	-1.02397	GCGCGACCCGCCC	GCGCGACCTGCCCGCGCGCCCGCCCGCG	2.2	2.2	2.2	2.2	cds	UL30	83_Ka_trf
SSR Ka27129	27129	27135	1	100	0	NULL	NULL	C	CCCCCCC	7	7	7	7	cds	UL30	52_Ka_msat
SSR Ka27342	27342	27351	2	100	0	NULL	NULL	CG	CGCGCGCGCG	5	5	5	5	cds	UL30	53_Ka_msat
SSR Ka27492	27492	27497	1	100	0	NULL	NULL	C	CCCCCC	6	6	6	6	cds	UL30	54_Ka_msat
SSR Ka27633	27633	27666	13	86	9	49	-0.835532	CGCCCGGGCCTCG	CGCGCGGGCCGTGCGCCCGGGCCTCGCGCCCGGG	2.7	2.7	2.7	2.7	cds	UL30	84_Ka_trf
SSR Ka27900	27900	27905	1	100	0	NULL	NULL	G	GGGGGG	6	6	6	6	cds	UL30 UL31	55_Ka_msat
SSR Ka28618	28618	28664	22	80	7	61	-0.893697	GCGCGTCAGCGTCGCGCGCCGC	GCGCGTAGCGATCGCGGGCCGCGCGCGTCAGCGTCTTGCGCCGCGCG	2.2	2.2	2.2	2.2	cds	UL31	85_Ka_trf
SSR Ka28635	28635	28682	21	82	10	65	-0.851673	GCCGCGCGCGCCAGCGACTTGC	GCCGCGCGCGTCAGCGTCTTGCGCCGCGCGGCCGACGACTTGCGCCGC	2.3	2.3	2.3	2.3	cds	UL31	86_Ka_trf
SSR Ka29011	29011	29050	18	81	9	54	-0.899229	GCGCGCATCACGCCACGAA	GCGCGCATCAGCGCCAGGAAGCGCGCGTCCGCCACGAAGC	2.2	2.2	2.2	2.2	cds	UL32	87_Ka_trf
SSR Ka29560	29560	29565	1	100	0	NULL	NULL	C	CCCCCC	6	6	6	6	cds	UL32	56_Ka_msat
SSR Ka29576	29576	29585	2	100	0	NULL	NULL	GC	GCGCGCGCGC	5	5	5	5	cds	UL32	57_Ka_msat
SSR Ka29710	29710	29757	12	73	18	48	-0.805391	ACGCGCGCTGAGCG	ACGAGCGTGAGCACGCGCGTGGCGAAGGCGCGCTGCAGCGACGCGCGC	3.7	3.7	3.7	3.7	cds	UL32	88_Ka_trf
SSR Ka29824	29824	29829	1	100	0	NULL	NULL	G	GGGGGG	6	6	6	6	cds	UL32	58_Ka_msat
SSR Ka30114	30114	30156	14	80	12	55	-0.737546	GCGCGGCGGCGATCG	GCGCGGCGGCGGCGGCGCGGCGGTCGATCTGCGCGCGGCGATC	3	3	2.9	3	cds	UL33	90_Ka_trf
SSR Ka30116	30116	30130	3	100	0	NULL	NULL	GCG	GCGGCGGCGGCGGCG	5	5	6	5	cds	UL33	59_Ka_msat
SSR Ka30506	30506	30517	4	100	0	NULL	NULL	CCGC	CCGCCCGCCCGC	3	3	3	3	promoter	UL32 UL34	60_Ka_msat
SSR Ka30543	30543	30554	3	100	0	NULL	NULL	CGC	CGCCGCCGCCGC	4	4	4	4	promoter	UL32 UL34	61_Ka_msat
SSR Ka30598	30598	30612	3	100	0	NULL	NULL	CGA	CGACGACGACGACGA	5	6	5	5	promoter	UL32 UL34	62_Ka_msat
SSR Ka30657	30657	30662	1	100	0	NULL	NULL	G	GGGGGG	6	6	6	6	cds	UL34	63_Ka_msat
SSR Ka30707	30707	30712	1	100	0	NULL	NULL	C	CCCCCC	6	5	6	6	cds	UL34	64_Ka_msat
SSR Ka30889	30889	30894	1	100	0	NULL	NULL	C	CCCCCC	6	6	6	6	cds	UL34	65_Ka_msat
SSR Ka31277	31277	31282	1	100	0	NULL	NULL	C	CCCCCC	6	6	6	6	cds	UL34	66_Ka_msat
SSR Ka31411	31411	31420	2	100	0	NULL	NULL	CG	CGCGCGCGCG	5	5	5	5	promoter	UL35	67_Ka_msat
SSR Ka31750	31750	31777	13	86	0	42	-0.982634	GCCCTAGCCCCCC	GCCCTCGCCCCCCGCCCTAGCCCCGCGC	2.2	2.2	2.2	2.2	cds	UL35	91_Ka_trf
SSR Ka31757	31757	31762	1	100	0	NULL	NULL	C	CCCCCC	6	6	6	6	cds	UL35	68_Ka_msat
SSR Ka31884	31884	31983	19	92	7	153	-0.0601293	CCCCAAGTCCCCCAATCC	CCCCAATCCCCCCAAGTCCCCCCAAGTCCCCCCAAGTCCCCCCAAGTCCCCCAATCCCCCCAAGTCCCCCAATCCCCCCCAAGTCCCCCAATCCCCGCCA	5.6	2.7	4.8	12.2	intergenic		93_Ka_trf
SSR Ka31884	31884	32069	19	71	19	141	0.413183	CCCCAAGTTCCCCCAATCC	CCCCAATCCCCCCAAGTCCCCCCAAGTCCCCCCAAGTCCCCCCAAGTCCCCCAATCCCCCCAAGTCCCCCAATCCCCCCCAAGTCCCCCAATCCCCGCCACCAAGTCTTTGGGCCCGGACTCGGGCCCCGAGCTCCCCCAAGTCCCACAAGTTCCCCAATCCCCCCAATTCCCCCCGATCTCCCCA	10.2	6	9.2	16.4	intergenic		95_Ka_trf
SSR Ka31891	31891	31896	1	100	0	NULL	NULL	C	CCCCCC	6	6	6	6	intergenic		69_Ka_msat
SSR Ka31901	31901	31906	1	100	0	NULL	NULL	C	CCCCCC	6	1	5	6	intergenic		70_Ka_msat
SSR Ka31911	31911	31916	1	100	0	NULL	NULL	C	CCCCCC	6	NULL	NC	6	intergenic		71_Ka_msat
SSR Ka31921	31921	31926	1	100	0	NULL	NULL	C	CCCCCC	6	NULL	5	6	intergenic		72_Ka_msat
SSR Ka31939	31939	31944	1	100	0	NULL	NULL	C	CCCCCC	6	NULL	5	6	intergenic		73_Ka_msat
SSR Ka31957	31957	31963	1	100	0	NULL	NULL	C	CCCCCCC	7	NULL	5	6	intergenic		74_Ka_msat
SSR Ka32044	32044	32049	1	100	0	NULL	NULL	C	CCCCCC	6	2	6	6	intergenic		75_Ka_msat
SSR Ka32054	32054	32059	1	100	0	NULL	NULL	C	CCCCCC	6	NULL	6	6	intergenic		76_Ka_msat
SSR Ka32086	32086	32108	9	100	0	46	-0.913549	CCCGAGTCC	CCCGAGTCCCCCGAGTCCCCCGA	2.6	2.6	2.6	2.6	intergenic		97_Ka_trf
SSR Ka32343	32343	32348	1	100	0	NULL	NULL	G	GGGGGG	6	6	6	6	cds	UL36	77_Ka_msat
SSR Ka32371	32371	32405	12	95	0	63	-0.822335	CGTCCTCGTCCC	CGTCCTCGTCCCCGTCCTCGTCCCCCTCCTCGTCC	2.9	1.9	1.9	2.9	cds	UL36	99_Ka_trf
SSR Ka32898	32898	32903	1	100	0	NULL	NULL	G	GGGGGG	6	6	6	6	cds	UL36	78_Ka_msat
SSR Ka33056	33056	33067	3	100	0	NULL	NULL	GGT	GGTGGTGGTGGT	4	3	4	4	cds	UL36	79_Ka_msat
SSR Ka33336	33336	33361	3	84	16	40	0.359548	GCT	GCTGCTGTAGCTGCTGCTGCTGCTGC	9	9	8	9	cds	UL36	100_Ka_trf
SSR Ka33737	33737	33742	1	100	0	NULL	NULL	G	GGGGGG	6	6	6	6	cds	UL36	81_Ka_msat
SSR Ka34085	34085	34090	1	100	0	NULL	NULL	G	GGGGGG	6	6	6	6	cds	UL36	82_Ka_msat
SSR Ka34127	34127	34240	54	95	0	207	1.65505	GGCGGGCCTGGGGAGCGTAGTCTGAGCAGACGGTGGTGGAGGGGCGGGCGGGGC	GGCGGGCCTGGGGAGCGTAGTCTGAGCAGACGGTGGTGGAGGGGCGGGCGGTGCGGCGGGCCTGGGGAGCGTAGTCTGAGCAGACGGTGGTGGGGGGGCGGGCGGGGCGGGGGG	2.1	NC	2.1	2.1	cds	UL36	102_Ka_trf
SSR Ka34218	34218	34224	1	100	0	NULL	NULL	G	GGGGGGG	7	7	7	7	cds	UL36	83_Ka_msat
SSR Ka34235	34235	34240	1	100	0	NULL	NULL	G	GGGGGG	6	6	6	6	cds	UL36	84_Ka_msat
SSR Ka34284	34284	34289	1	100	0	NULL	NULL	G	GGGGGG	6	6	6	6	cds	UL36	85_Ka_msat
SSR Ka34323	34323	34329	1	100	0	NULL	NULL	G	GGGGGGG	7	7	7	7	cds	UL36	86_Ka_msat
SSR Ka34366	34366	34371	1	100	0	NULL	NULL	G	GGGGGG	6	5	6	6	cds	UL36	87_Ka_msat
SSR Ka34380	34380	34407	12	88	5	44	-0.955959	GGCGGCGGCGGT	GGCGCGGTGGTGGCGGCGGCGGTGGCGG	2.4	NC	2.4	2.4	cds	UL36	103_Ka_trf
SSR Ka34415	34415	34455	15	73	15	49	-1.07502	CGGGGGCTCTGGGCAG	CGGGGGCTTCTGGGCAGGGGGGGCCTGGGCCGACGGGGGCT	2.6	2.6	NC	2.6	cds	UL36	104_Ka_trf
SSR Ka34431	34431	34437	1	100	0	NULL	NULL	G	GGGGGGG	7	7	6	7	cds	UL36	88_Ka_msat
SSR Ka34483	34483	34488	1	100	0	NULL	NULL	G	GGGGGG	6	6	6	6	cds	UL36	89_Ka_msat
SSR Ka34519	34519	34524	1	100	0	NULL	NULL	G	GGGGGG	6	6	6	6	cds	UL36	90_Ka_msat
SSR Ka34519	34519	34546	12	87	12	46	-1.06268	GGGGGGCCGTCTCG	GGGGGGCCTCCGGGGGGGCCGTCTCGGG	2.1	2.1	2.1	2.1	cds	UL36	105_Ka_trf
SSR Ka34530	34530	34536	1	100	0	NULL	NULL	G	GGGGGGG	7	7	7	7	cds	UL36	91_Ka_msat
SSR Ka34641	34641	34687	14	63	16	49	-1.25885	TGCGGCTTGGGGGC	TGCGGCTTGGGGGCGGGCTCCCGGGGCTGCTGCTTGGGGGCCGCGGC	3.5	3.5	3.5	3.5	cds	UL36	106_Ka_trf
SSR Ka34669	34669	34726	18	75	22	58	-0.77533	GCTCTTGGTGCCGGCGGCGG	GCTGCTTGGGGGCCGCGGCGGCCTTGGTGCCGGCGGCGGGCTTCTTGTGGGCGGCGGG	3.2	3.2	4.2	3.2	cds	UL36	107_Ka_trf
SSR Ka34724	34724	34729	1	100	0	NULL	NULL	G	GGGGGG	6	2	3	6	cds	UL36	92_Ka_msat
SSR Ka34735	34735	34755	6	100	0	42	-0.621902	GCTGCG	GCTGCGGCTGCGGCTGCGGCT	3.5	3.5	3.5	3.5	cds	UL36	108_Ka_trf
SSR Ka34753	34753	34865	57	89	6	188	1.0394	GCTTGGCGAGCGGGGTCGTCTCCACGGGCTTGGCGGGCGGCGGCGCCGGCGGGGCCA	GCTTGGTGAGCGGGGTCGTCTCCACGGGCTTGGCGGGCGGCGGCGCCGGCGGGGCCAGCTTGGCGGCGGGAGTCAGCTCCGCGGGCTTGGCGGGCGGCGGCGCCGGCGGGGCC	2	NC	NC	2	cds	UL36	110_Ka_trf
SSR Ka34784	34784	34927	9	59	23	49	0.370233	GGCGGCGCC	GGCGGGCGGCGGCGCCGGCGGGGCCAGCTTGGCGGCGGGAGTCAGCTCCGCGGGCTTGGCGGGCGGCGGCGCCGGCGGGGCCGCCGGGGCCAACGGCGGGAGCGTGGGCGGGTCGACCGGCGGCGACGGGGGCAGCGGCAGCGC	17.1	12.3	17.4	17.1	cds	UL36	109_Ka_trf
SSR Ka34857	34857	34920	33	76	17	78	-1.14367	GGCGGGCCGACCGGCGGCAACGGGGGCAGCGTG	GGCGGGGCCGCCGGGGCCAACGGCGGGAGCGTGGGCGGGTCGACCGGCGGCGACGGGGGCAGCG	2	1.9	NC	2	cds	UL36	113_Ka_trf
SSR Ka35021	35021	35026	1	100	0	NULL	NULL	G	GGGGGG	6	6	6	6	cds	UL36	94_Ka_msat
SSR Ka35710	35710	35783	24	72	14	70	-0.867237	CGGCGCCCGGCGCACGAGCGCCG	CGGCGCCCGGCGCGCCGAGCGCCGCGGCCTCGCGCACGTGCGCCGCGGCGTCCAGGCGCTCGGTGACCGCGGCG	3.3	NC	NC	3.3	cds	UL36	115_Ka_trf
SSR Ka35841	35841	35846	1	100	0	NULL	NULL	G	GGGGGG	6	6	6	6	cds	UL36	95_Ka_msat
SSR Ka36010	36010	36038	12	84	10	44	-0.903864	CGCGCGGCGGG	CGCGCAGCGGGCGCCGCGGCGGGCGCGCG	2.6	2.6	2.6	2.6	cds	UL36	117_Ka_trf
SSR Ka36040	36040	36090	9	66	25	46	-0.669983	CCGCGTCCA	CCGCGTCCAGCGTGTCCACCGCGTCCAGCGCGCGGTCCAGCACCGCGTCCA	5.7	5.7	5.7	5.7	cds	UL36	118_Ka_trf
SSR Ka36059	36059	36093	12	79	12	53	-0.8667	CGCGTCCAGCGCG	CGCGTCCAGCGCGCGGTCCAGCACCGCGTCCAGCG	2.8	2.8	2.8	2.8	cds	UL36	119_Ka_trf
SSR Ka36644	36644	36737	22	69	27	75	-0.707496	CAGGCGCGCGCACGCGCGCCGT	CAGGCGCGCCGCCACGCGCTGCTTCAGGCGCGCGCACGGCGCCGTCGAGGCGCGCGGCCGCGCCGGCGTCGGCCCCGCGCCGCCGTAGGCCGCG	4.7	4.7	4.7	4.7	cds	UL36	121_Ka_trf
SSR Ka36812	36812	36821	2	100	0	NULL	NULL	CG	CGCGCGCGCG	5	5	5	5	cds	UL36	96_Ka_msat
SSR Ka37060	37060	37071	2	100	0	NULL	NULL	GC	GCGCGCGCGCGC	6	6	6	6	cds	UL36	97_Ka_msat
SSR Ka37064	37064	37115	21	68	22	50	-1.30857	GCGCGCGCGGGCCTCGGAG	GCGCGCGCGGGCCTCGGCCAGGCGCGCCTCGTCCTCGGAGGCGCCGGCGCGG	2.8	2.8	2.8	2.8	cds	UL36	124_Ka_trf
SSR Ka37117	37117	37126	2	100	0	NULL	NULL	CG	CGCGCGCGCG	5	5	5	5	cds	UL36	98_Ka_msat
SSR Ka37487	37487	37595	48	68	10	114	-1.21857	GTCGCGCGCCGCCGCCGCCTCCACCACCTCGCGCAGCAGGCGAGTGCC	GTCGCGCGCCGCCGCCGCGTCCACCACCTCGCGCAGCAGGCGCGTGGCGCGCTCCGTCGCCGCGGCCTGGTCCGCCTCCGCCGCGGCGAGGCCGTCGCGCGCCGCCGCC	2.4	2.4	2.4	2.4	cds	UL36	126_Ka_trf
SSR Ka37493	37493	37504	3	100	0	NULL	NULL	CGC	CGCCGCCGCCGC	4	4	4	4	cds	UL36	99_Ka_msat
SSR Ka37735	37735	37744	2	100	0	NULL	NULL	GC	GCGCGCGCGC	5	5	5	5	cds	UL36	100_Ka_msat
SSR Ka37979	37979	38027	24	84	3	70	-0.923118	GCCGCCGGCGACGCGGGCCAGCC	GCCGGCGGCGGCGCGGGCCAGCACGCCGCCGGCGATGCGGGCCAGCCGC	2.1	2.1	2.1	2.1	cds	UL36	127_Ka_trf
SSR Ka38011	38011	38079	25	70	21	76	-1.12504	CGATGACGGGCGCCGCGAGAGCGACC	CGATGCGGGCCAGCCGCGAGAGCGGCTCCGTGTCGGCGCCGAAGAGCGACCCGATGACGGGCGCCGCGA	2.8	2.8	2.8	2.8	cds	UL36	128_Ka_trf
SSR Ka38301	38301	38378	36	76	6	88	-1.10681	GCCGCGTCGAAGGCGCGCTGCCCAGAGCGGCGCAGC	GCCGCGTCGAAGGCGTGCTGCTCGGCGCGGCGCAGCGCCGCGTCGGCGGCGCGCGCCCAGAGCTGGCGCTGCGCGCGC	2.2	2.2	2.2	2.2	cds	UL36	130_Ka_trf
SSR Ka38325	38325	38427	22	67	22	70	-0.766968	GCGCGGCGCGCGCTCCACGGCC	GCGCGGCGCAGCGCCGCGTCGGCGGCGCGCGCCCAGAGCTGGCGCTGCGCGCGCTCCACCTCCGCCGCGCGGCGCGCCTCCACGGCCGCCACGGCCGCCTCCA	5.1	5.1	5.1	4.3	cds	UL36	131_Ka_trf
SSR Ka38366	38366	38527	24	62	24	90	-0.697212	GCGCGGCGCGCCTCCACGGCCGCC	GCGCTGCGCGCGCTCCACCTCCGCCGCGCGGCGCGCCTCCACGGCCGCCACGGCCGCCTCCAGCTCGCCGACGCGCTGGCGCGCCGCGAGCGCCATCTTCTGCAGCTGCGGCTCCTCCACGGCGGCCGCGCGCGCCACCTCCAGCGCCAGGTGGCGCGCCTC	7.1	6.2	6.2	7.1	cds	UL36	132_Ka_trf
SSR Ka38575	38575	38598	12	100	0	48	-1.0887	CCACGGCCGCCG	CCACGGCCGCCGCCACGGCCGCCG	2	2	2	2	cds	UL36	134_Ka_trf
SSR Ka38609	38609	38678	27	73	20	70	-0.997505	CTGCCGCGCCGCGGCGCGCTCCGA	CTGCAGCGCCGCCACGCGCTCCGACTCGCGCAGCGCCGCGGCGCGCTCCTCGCACTGCCGCGCCAGCGGC	2.9	2.9	2.9	2.9	cds	UL36	135_Ka_trf
SSR Ka38713	38713	38785	24	68	6	64	-1.17665	CGCCAGCACCGCCGCCACCGCGTC	CGCGCAGCACCCCCGCCGCGCGCGCCGCCTTCTCCGCCGTGTCCGCGTCCGCCAGCGCCGCCGCCACCGCGTC	3.1	3.1	3.1	3.1	cds	UL36	137_Ka_trf
SSR Ka38827	38827	38877	20	77	9	64	-0.862598	CGAGCGCGCTGACCAGCGCCCA	CGAGCGCGTTGACCAGCGCCCCGAGCGGCTGCCCGGCGCCCACCAGCGCGC	2.4	2.4	2.4	2.4	cds	UL36	138_Ka_trf
SSR Ka39083	39083	39119	18	80	20	52	-0.975989	GCGCAGCTCGGCGTCGCGCC	GCGCAGCTCGGCGTCGCGCCGCGCGAGCCGCGCGCGC	2	2	2	2	cds	UL36	139_Ka_trf
SSR Ka39111	39111	39120	2	100	0	NULL	NULL	CG	CGCGCGCGCG	5	5	5	5	cds	UL36	101_Ka_msat
SSR Ka39199	39199	39233	12	79	12	44	-0.832828	CGTCCAGGGCGG	CGTCCGGGGCGGCCGCCAGGGCGGCGTCCATGGCG	3	3	3	3	cds	UL36	140_Ka_trf
SSR Ka39415	39415	39439	12	92	7	43	-1.07811	CCAGCAGCGCG	CCAGCAGCTGCGCCAGCAGCGCGCC	2.3	2.3	2.3	2.3	cds	UL36	141_Ka_trf
SSR Ka39758	39758	39814	12	73	18	60	-0.569441	CTCGAGCGCCCG	CTCGAGCGCCGCCTCGAGCGCGCTCACGTCGCGCGCCCGCTCGAGCGCCCGCTGCGA	4.8	4.8	4.8	4.8	cds	UL36	142_Ka_trf
SSR Ka39775	39775	39844	2	62	11	42	-1.02648	GC	GCGCGCTCACGTCGCGCGCCCGCTCGAGCGCCCGCTGCGACTCGCGGGACTCGCGCGCGCGGGCGCGCGC	35	35	35	35	cds	UL36	143_Ka_trf
SSR Ka39855	39855	39864	2	100	0	NULL	NULL	CG	CGCGCGCGCG	5	5	5	5	cds	UL36	103_Ka_msat
SSR Ka39989	39989	40021	14	80	10	40	-0.905456	CGCGCGCCGCGCCA	CGCGGGCCGCGCGACGCGCGCCGCGACCAGCGC	2.4	2.4	2.4	2.4	cds	UL36	144_Ka_trf
SSR Ka40069	40069	40078	2	100	0	NULL	NULL	GC	GCGCGCGCGC	5	5	5	5	cds	UL36	104_Ka_msat
SSR Ka40525	40525	40536	3	100	0	NULL	NULL	GCG	GCGGCGGCGGCG	4	2	4	4	cds	UL36	105_Ka_msat
SSR Ka40525	40525	40604	21	66	11	62	-1.08442	GCGGCGGCGCCGGGGCGGGG	GCGGCGGCGGCGGGAGCGGTGCGCCGCCGGGTGCCGGGGCGGGGGCGGCGGCCGCCGAGACGGGGACGGCGGGGACGGGG	4	NC	4	4	cds	UL36	145_Ka_trf
SSR Ka40562	40562	40620	9	72	18	57	-0.220391	GGCGGGGAC	GGCGGGGGCGGCGGCCGCCGAGACGGGGACGGCGGGGACGGGGGCGACGGCGAGGACGG	6.7	4.1	6.7	6.7	cds	UL36	147_Ka_trf
SSR Ka40630	40630	40673	24	82	13	60	-0.937306	CGGGGCCCCGCGTCGGCGGCG	CGGGGCCCCGCGTCGGCGGCGCGGCGGCCGCCGGGTCCGGCGGC	2.1	2.1	2.1	2.1	cds	UL36	148_Ka_trf
SSR Ka40707	40707	40745	18	70	22	43	-1.21982	TCCACGTACGGCTCG	TCCACGTACGGCTCGTCCACGAGGTACGTCTCGCCCACG	2.6	2.6	2.6	2.6	cds	UL36	151_Ka_trf
SSR Ka41484	41484	41520	18	80	9	46	-0.877311	CGCGCGCGCGCCGCGG	CGCGCTCGCGTCGTCGGGCGCGCGCGCGCCGCGGCGC	2.3	2.3	2.3	2.3	cds	UL37	152_Ka_trf
SSR Ka41501	41501	41512	2	100	0	NULL	NULL	GC	GCGCGCGCGCGC	6	6	6	6	cds	UL37	106_Ka_msat
SSR Ka41831	41831	41861	16	82	17	43	-0.962963	CGGCCTGCAGGCGGC	CGGCCTGCAGGCGGCCGGCCGTGAGGGCGGC	2.1	2.1	2.1	2.1	cds	UL37	153_Ka_trf
SSR Ka41933	41933	42005	33	80	9	92	-0.985075	GCGCCATCACACCGCGCAGCGCCCCCGCGTCG	GCGCCTCGCACTCGCGCAGCGCCTCCGTCGTCTGCGCCATCACGCCGCGCAGCGCCCCCGCGTCGGCGCGCAT	2.3	2.3	2.3	2.3	cds	UL37	154_Ka_trf
SSR Ka42281	42281	42325	22	79	4	55	-0.905484	CGAGGAAGGCGCCGGCGCCAG	CGAGGAAGGCGCTGGCCGCCAGCGAGGGCGGCGCCGGCGCCGGCG	2.1	2.1	2.1	2.1	cds	UL37	155_Ka_trf
SSR Ka42309	42309	42326	6	100	0	NULL	NULL	CGGCGC	CGGCGCCGGCGCCGGCGC	3	3	3	3	cds	UL37	107_Ka_msat
SSR Ka42309	42309	42381	30	73	18	73	-1.05695	CGGCGCCGAGCGCCGACCCCGAGCACCT	CGGCGCCGGCGCCGGCGCCTCGAGCACCTCGGCGGCCGCGCGCACGACCCCGTGCAGCTCGTGCGCGAGCGCC	2.7	2.7	2.7	2.7	cds	UL37	156_Ka_trf
SSR Ka42658	42658	42669	3	100	0	NULL	NULL	GCG	GCGGCGGCGGCG	4	4	4	4	cds	UL37	108_Ka_msat
SSR Ka42782	42782	42860	7	59	24	42	0.0157101	CGCGCGC	CGCGCGCGGCGCTGTGCGCCAGCCCGGCGCGGCGCTCGGCCGCCGCCACCTCGCGCAGCAGCGCCGCGCGCGCCGCGCC	12	12	12	12	cds	UL37	157_Ka_trf
SSR Ka43310	43310	43391	29	70	20	87	-1.103	CCGTGCGCAGGCGCCGCGCACGACGCGTCC	CCGTGCGCAGGCGCCGCGCCACGGTGCCCGGGCGCAGCTCGCGCACGTACGCGTCCCCGTGCGCGAGGGCCGCGGAGACGCG	3	3	3	3	cds	UL37	158_Ka_trf
SSR Ka43424	43424	43473	21	86	10	78	-0.891895	CCTCGCCCACGGGCACCAGCGCCG	CCTCGCCCACGGGCACCAGCGCCGCCTCGTCCACGGCCCGCGCCGCCTCG	2.2	2.2	2.2	2.2	cds	UL37	159_Ka_trf
SSR Ka43694	43694	43703	2	100	0	NULL	NULL	GC	GCGCGCGCGC	5	5	5	5	cds	UL37	109_Ka_msat
SSR Ka44033	44033	44042	2	100	0	NULL	NULL	GC	GCGCGCGCGC	5	5	5	5	cds	UL37	110_Ka_msat
SSR Ka44291	44291	44302	2	100	0	NULL	NULL	GC	GCGCGCGCGCGC	6	6	6	6	cds	UL38	111_Ka_msat
SSR Ka44438	44438	44489	21	75	6	57	-0.901614	CGCGACCTCGACGAGGCGTGG	CGCGACCTGGAGGAGGCGTGGCTCGCCCTCGACGAGGGCGGGCGCGGCCTCG	2.5	2.5	2.5	2.5	cds	UL38	160_Ka_trf
SSR Ka44690	44690	44695	1	100	0	NULL	NULL	G	GGGGGG	6	6	6	6	cds	UL38	112_Ka_msat
SSR Ka45026	45026	45054	12	88	11	44	-0.918115	GCCGCGCCCCC	GCCGACGCCCCCGCCGCGCCCGCCGCCGC	2.6	2.6	2.6	2.6	cds	UL38	161_Ka_trf
SSR Ka45034	45034	45069	15	78	13	44	-0.91885	CCCCGCCGCGCCCG	CCCCGCCGCGCCCGCCGCCGCCGCGGCCTTCCCCGC	2.6	2.6	2.6	2.6	cds	UL38	162_Ka_trf
SSR Ka45045	45045	45056	3	100	0	NULL	NULL	CCG	CCGCCGCCGCCG	4	4	4	4	cds	UL38	113_Ka_msat
SSR Ka45331	45331	45336	1	100	0	NULL	NULL	A	AAAAAA	6	6	6	6	cds	UL38	114_Ka_msat
SSR Ka45411	45411	45416	1	100	0	NULL	NULL	C	CCCCCC	6	6	6	6	promoter	UL39	115_Ka_msat
SSR Ka45468	45468	45512	10	75	8	43	-0.563761	TCCCGCCCCG	TCCCGCCCGCGATCCCGGCCCGTCCCGGCTTGTCCCGCCCCGCCC	4.6	5.7	5.7	4.6	promoter	UL39	163_Ka_trf
SSR Ka45665	45665	45710	18	82	14	66	-0.795982	GCCTCCGTCGTCCGCCGCC	GCCTCCGTCGTCGCGCCCGCCGCCTCCTCGTCCGCCGCCGCCCCCG	2.5	NC	2.5	2.5	cds	UL39	164_Ka_trf
SSR Ka46028	46028	46037	2	100	0	NULL	NULL	CG	CGCGCGCGCG	5	5	5	5	cds	UL39	116_Ka_msat
SSR Ka46189	46189	46225	18	84	10	53	-0.968594	CGCGGCGCCCCACGGCGA	CGCGGCCGCCGCCACGGCGACGCGGCGCCCCATGGCG	2.1	2.1	2.1	2.1	cds	UL39	165_Ka_trf
SSR Ka46334	46334	46343	2	100	0	NULL	NULL	CG	CGCGCGCGCG	5	5	5	5	cds	UL39	117_Ka_msat
SSR Ka47045	47045	47079	14	78	17	48	-0.917255	AACCTGGCCAGCGTG	AACCTGGCCAGCGTGAACCTGCCCGCGTGCCTGGC	2.5	2.5	2.5	2.5	cds	UL39	166_Ka_trf
SSR Ka47099	47099	47132	15	80	10	42	-0.907898	GCCGCGCTGCGCCGC	GCCGCGCTGCGCCGGGCCGCGCGCGTCGCCGCCG	2.3	2.3	2.3	2.3	cds	UL39	167_Ka_trf
SSR Ka48186	48186	48217	12	80	9	45	-0.879115	TCTCCGCCTTCC	TCTACCGCTTCCTCTTCGCCTTCCTCTCCGCC	2.8	2.8	2.8	2.8	cds	UL40	168_Ka_trf
SSR Ka48982	48982	48987	1	100	0	NULL	NULL	C	CCCCCC	6	6	6	6	intergenic		118_Ka_msat
SSR Ka48993	48993	49002	2	100	0	NULL	NULL	CT	CTCTCTCTCT	5	4	4	5	intergenic		119_Ka_msat
SSR Ka49066	49066	49118	25	78	10	70	-0.973803	GAGAGTGGGATCGGGAAATCGGGGATGG	GAGGGTGGGACGGGAACGGGGATGGGAGAGTGGGATGGGGAAATGGGGGATGG	2	2	NC	2	intergenic		169_Ka_trf
SSR Ka49083	49083	49140	28	78	15	73	-0.984989	GGGGATGGGAGAGTGGGATAGGGAAATG	GGGGATGGGAGAGTGGGATGGGGAAATGGGGGATGGTGACGGGGGAAGGGAGATGGGG	2.2	2.2	2.2	1.3	intergenic		172_Ka_trf
SSR Ka49212	49212	49279	34	80	11	89	-1.07293	GGGGGACGGAGGGGAGGACCGAGGTGAGACGGCG	GGGGGACGGAGGGGAGGACCGATGTGGGACGGCGGGGGGACGGCGGGGGGACGGCAGAGGTGAGACGG	2	NC	NC	4.4	intergenic		175_Ka_trf
SSR Ka49245	49245	49250	1	100	0	NULL	NULL	G	GGGGGG	6	3	3	6	intergenic		120_Ka_msat
SSR Ka49256	49256	49261	1	100	0	NULL	NULL	G	GGGGGG	6	3	3	6	intergenic		121_Ka_msat
SSR Ka49303	49303	49309	1	100	0	NULL	NULL	G	GGGGGGG	7	6	3	7	intergenic		122_Ka_msat
SSR Ka49374	49374	49380	1	100	0	NULL	NULL	T	TTTTTTT	7	7	6	7	intergenic		123_Ka_msat
SSR Ka49385	49385	49392	1	100	0	NULL	NULL	T	TTTTTTTT	8	7	7	8	cds	UL41	124_Ka_msat
SSR Ka50140	50140	50180	20	82	8	54	-0.850158	GCGGCCCCGGCGCCGTCG	GCGGCCGCGGCGGCGCGTCGGCGGCCCCGTCGCCGTCGGCG	2.3	2.3	2.3	2.3	cds	UL41	176_Ka_trf
SSR Ka50281	50281	50315	16	84	10	53	-0.928218	GCAGCATGCGCAGCAGGC	GCAGCATGCGCAGCAGGCGCAGCAGGCAGCGGGCG	2.1	2.1	2.1	2.1	cds	UL41	178_Ka_trf
SSR Ka51200	51200	51245	18	75	7	50	-0.956846	CGCGCCGCCGTGGCCAAG	CGCGCCCCCAGGTGGCCAAGCTCGCCGCCGTGGCGAAGGGCGCCGC	2.6	2.6	2.6	2.6	cds	UL42	179_Ka_trf
SSR Ka51584	51584	51636	15	71	19	59	-0.921968	CCGCCACCGTCGCCG	CCGCCACCGTGCCCGCCGCCCCCGAGGGCGCCGCCGCCACCGTCGCCGCCGCC	3.6	3.6	3.6	3.6	cds	UL42	180_Ka_trf
SSR Ka51623	51623	51696	30	78	10	82	-0.931427	CCGCCGCCCCCGCCTGCGGGGCAAGCGCGC	CCGTCGCCGCCGCCTGCGGGGCGGGCGCGTCCGCCGCCCCCGCCGCGGGGGACAAGCGGCCCGCCGCCCCGCGC	2.5	2.5	2.5	2.5	cds	UL42	181_Ka_trf
SSR Ka52384	52384	52419	17	84	5	51	-0.911419	GCCGCGCCCGGGACCTG	GCCGCGCCCGGTTCCTGGCCGCGCCCGCGGACCTGG	2.1	2.1	2.1	2.1	cds	UL43	182_Ka_trf
SSR Ka52735	52735	52764	15	86	0	46	-1.00183	TCCTCACGGCCATCG	TCCTCGCGGCCATCGTCCTCACGGCCGTCG	2	1.7	2	1.7	cds	UL43	183_Ka_trf
SSR Ka52990	52990	52995	1	100	0	NULL	NULL	G	GGGGGG	6	6	6	6	promoter	UL44	125_Ka_msat
SSR Ka52998	52998	53003	1	100	0	NULL	NULL	G	GGGGGG	6	6	6	6	promoter	UL44	126_Ka_msat
SSR Ka53063	53063	53101	15	76	12	47	-0.917279	CGCGGCGGCCATCGAC	CGCGGCGGCCATCGCCGCGGCGCCGTCGACCACGACGGC	2.6	3.1	2.6	3.1	cds	UL44	184_Ka_trf
SSR Ka53124	53124	53135	3	100	0	NULL	NULL	GGC	GGCGGCGGCGGC	4	4	4	4	cds	UL44	127_Ka_msat
SSR Ka53932	53932	53987	24	77	17	69	-0.900501	CGCGCCGCGGACGACCCGGAGCGCT	CGCGCGCGGACGTCCCGGGCCTCGCGGCCGCGGACGACGCGGACGCGCTCGCGCCG	2.4	NC	2.4	NC	cds	UL44	185_Ka_trf
SSR Ka54475	54475	54482	1	100	0	NULL	NULL	C	CCCCCCCC	8	8	8	8	intergenic		128_Ka_msat
SSR Ka54549	54549	54571	10	100	0	46	-1.01264	CCCTCTCCCA	CCCTCTCCCACCCTCTCCCACCC	2.3	2.3	2.3	2.3	intergenic		187_Ka_trf
SSR Ka54555	54555	54591	16	80	16	50	-0.815115	CCCACACCTCTCCCA	CCCACCCTCTCCCACCCACACTCTCTCCCGCCCCACC	2.6	2.6	2.6	2.6	intergenic		188_Ka_trf
SSR Ka54823	54823	54828	1	100	0	NULL	NULL	G	GGGGGG	6	6	6	6	cds	UL26.5 UL26	129_Ka_msat
SSR Ka54827	54827	54924	27	67	18	80	-1.11348	GGCCGAGGCGGGCGCGGCCGGGGCGGC	GGCCGAGGCGGGCGCGGCCGGGGCGGCGGCCTGAACGGGGGCGGCCGCGGCGGCTGCCGCTGCTGGAGCCGGAGCGGGGGCGGCCGCGGCGGCGGCGG	3.6	3.9	3.6	3.6	cds	UL26.5 UL26	189_Ka_trf
SSR Ka54912	54912	54923	3	100	0	NULL	NULL	GCG	GCGGCGGCGGCG	4	3	4	4	cds	UL26.5 UL26	130_Ka_msat
SSR Ka54913	54913	54974	21	69	11	63	-1.12561	CGGCTGCGGCGGGACCACCAC	CGGCGGCGGCGGGCACGGCCACCGGCTGGGCCTGCACCACCACCGGCTGCTGCGGGACCACC	3	2.8	3	3	cds	UL26.5 UL26	190_Ka_trf
SSR Ka54999	54999	55045	18	80	12	61	-0.750106	GCCGGCAGGCCCGGGAGC	GCCGCCAGGCCCTGGAGGCCCGGCAGGCCCGGGAGCGCCGGCACGGC	2.7	2.7	2.7	2.7	cds	UL26.5 UL26	191_Ka_trf
SSR Ka55044	55044	55094	27	80	11	69	-1.00674	GCGTGCAGCCCCGGCAGGGGGGCGGC	GCGTGCGCCACGGGCGAGGGGGGCGGCGCGTGCAGCCCCGGCTGGGGGGCG	2	2	2	2	cds	UL26.5 UL26	192_Ka_trf
SSR Ka55061	55061	55066	1	100	0	NULL	NULL	G	GGGGGG	6	6	6	6	cds	UL26.5 UL26	131_Ka_msat
SSR Ka55087	55087	55092	1	100	0	NULL	NULL	G	GGGGGG	6	6	6	6	cds	UL26.5 UL26	132_Ka_msat
SSR Ka55280	55280	55285	1	100	0	NULL	NULL	G	GGGGGG	6	6	6	6	cds	UL26.5 UL26	133_Ka_msat
SSR Ka55349	55349	55354	1	100	0	NULL	NULL	G	GGGGGG	6	6	6	6	cds	UL26.5 UL26	134_Ka_msat
SSR Ka55753	55753	55811	24	75	19	68	-0.965219	CGGCGCCCGCGCCGAGAGCTCCGGAA	CGGCGGCGCGCGCCAGCAGCTCGGAGCGCGCCCGCGCCGAGAGCTGCCGGAACGGCGCC	2.4	2.4	2.4	2.4	cds	UL26	193_Ka_trf
SSR Ka56267	56267	56278	3	100	0	NULL	NULL	GGC	GGCGGCGGCGGC	4	4	4	4	promoter	UL26	135_Ka_msat
SSR Ka56563	56563	56572	2	100	0	NULL	NULL	CG	CGCGCGCGCG	5	5	5	5	cds	UL25	136_Ka_msat
SSR Ka56692	56692	56739	24	80	8	63	-0.939151	CGTCCCCGCTGCGCGACGCGGGCG	CGTCGCCGCTGCGCGAGGCGGGCGCGTCCCCGCTGGCGCCGCGCGGCG	2	2	2	2	cds	UL25	194_Ka_trf
SSR Ka56734	56734	56745	3	100	0	NULL	NULL	GCG	GCGGCGGCGGCG	4	4	4	4	cds	UL25	137_Ka_msat
SSR Ka56824	56824	56835	3	100	0	NULL	NULL	GCA	GCAGCAGCAGCA	4	4	4	4	cds	UL25	138_Ka_msat
SSR Ka56982	56982	57041	27	76	8	66	-0.988434	GCGCGGCGACCACGCTGAGGCCCGCCA	GCGCCGGGGACCACGCGCAGGCGCGCCAGCGCGGCGAGCACGCTGTGGCCCTCCAGCGCG	2.3	2.3	2.3	2.3	cds	UL25	195_Ka_trf
SSR Ka57529	57529	57614	27	83	8	104	-0.665721	CCTCGGGCGCCTCCTCGGCGGCGCGCG	CCTCGCGGCCCTCGTCCGCGGCCGCGGTCGCCTCGGGCGCCTCCTCGGCGGCGCGCGCCGCGTCCGCCTCCTCGGCGGCGCGCGCC	3.2	3.2	3.2	3.2	cds	UL25	196_Ka_trf
SSR Ka57648	57648	57674	12	86	0	40	-1.01764	CGCTCCACCGGC	CGCTCCACCTGCCGCTCCAGCGGCCGC	2.2	2.2	2.2	2.2	cds	UL25	197_Ka_trf
SSR Ka57730	57730	57792	27	75	17	72	-0.966899	GCGTCGCGGCGCCAGCGCGAGGCGC	GCGCCGCGGCGGCCGCGCGGCGGCGCGCGTTCGCGTGCGCCAGCGCGAGGCGCGCGTCGAGGC	2.6	2.6	2.6	2.6	cds	UL25	199_Ka_trf
SSR Ka57910	57910	57915	1	100	0	NULL	NULL	G	GGGGGG	6	6	6	6	promoter	UL25	139_Ka_msat
SSR Ka57922	57922	57944	10	100	0	46	-1.01264	GCCGCGCGCC	GCCGCGCGCCGCCGCGCGCCGCC	2.3	2.3	2.3	2.3	promoter	UL25	201_Ka_trf
SSR Ka57956	57956	57985	10	80	10	41	-0.938489	CCCGCCCGCTC	CCCACCCGCTCCCCGCCCGTCCCCGCGCGC	2.8	2.5	NC	2.8	promoter	UL25	202_Ka_trf
SSR Ka58001	58001	58047	21	72	17	49	-1.10952	CGCGGCGGGCCGGCGACGTA	CGCCGCGGGCCGGCGACGTACTCGGCGAGGCCGCGCACGGTCGCGGC	2.5	NC	NC	2.5	cds	UL24	203_Ka_trf
SSR Ka58934	58934	58939	1	100	0	NULL	NULL	C	CCCCCC	6	6	6	6	cds	UL23	140_Ka_msat
SSR Ka59000	59000	59009	2	100	0	NULL	NULL	CG	CGCGCGCGCG	5	5	5	5	cds	UL23	141_Ka_msat
SSR Ka59616	59616	59639	12	92	7	41	-1.11828	CCGTGCGCCTC	CCGTGCGCCTCCCGCTGCGCCTCC	2.2	2.2	2.2	2.2	cds	UL22	204_Ka_trf
SSR Ka59634	59634	59670	18	94	0	67	-1.04696	GCCTCCTGACCCTCGCGG	GCCTCCTGACCCTCGCGGGCCTCCTGGCCCTCGCGGG	2.1	2.1	2.1	2.1	cds	UL22	205_Ka_trf
SSR Ka59643	59643	59699	18	75	14	55	-0.746025	CCCTCGCCGCGGCCGCCG	CCCTCGCGGGCCTCCTGGCCCTCGCGGGGGCCGCCGCCCTCGCCCGCGGCGCGCCGC	3.3	3.3	3.3	3.3	cds	UL22	206_Ka_trf
SSR Ka59684	59684	59756	22	69	22	69	-0.964251	GCCCGCGCCGCGCCGCAGGGGG	GCCCGCGGCGCGCCGCAGGGTGGGCCGCCCTCGCCGCAGGGGGGTCCCGCGCCCACCGCGGCGCCCGCGCGCG	3.6	3.6	3.6	3.6	cds	UL22	207_Ka_trf
SSR Ka59722	59722	59727	1	100	0	NULL	NULL	G	GGGGGG	6	6	6	6	cds	UL22	142_Ka_msat
SSR Ka59922	59922	59944	12	100	0	46	-1.12987	AGCGCCCGCGCG	AGCGCCCGCGCGAGCGCCCGCGC	1.9	1.9	1.9	1.9	cds	UL22	209_Ka_trf
SSR Ka60031	60031	60077	24	79	8	61	-0.948559	CGCGGAGGCGGCCGTCCCCGCGGA	CGCGGAGGTGGCCGTCCTCGCGGACGCGGAGGCGCGCTGCCCCGCGG	2	2	2	2	cds	UL22	210_Ka_trf
SSR Ka60450	60450	60493	14	78	18	55	-0.752891	CGGCGCGCCTGCGC	CGGCGCGCCGCGACCGGCGCGCCTCGGCGCCGGCGCTCCTGCGC	3.2	3.2	3.2	3.2	cds	UL22	212_Ka_trf
SSR Ka60506	60506	60537	12	85	15	54	-0.939475	GCGCGCCTGCTCAT	GCGCGCCTGCTCTCGCGCCTGCTCATGCGCGC	2.4	2.4	2.4	2.4	cds	UL22	213_Ka_trf
SSR Ka60617	60617	60682	31	78	10	80	-1.02571	CGCCCCGCCTGGACCTCGCGCGAGCGACCGG	CGCGCCGCCTGGACCTTCGGCGAGGACCCGGCGCCCCGGCTGGACCTCGCGCGGGCGACCGTCGCC	2.2	2.2	2.2	2.2	cds	UL22	214_Ka_trf
SSR Ka60659	60659	60697	15	80	15	47	-0.807077	GACCGTCGCGCGGGC	GACCTCGCGCGGGCGACCGTCGCCGAGGCGTACCGCCGC	2.7	2.7	2.7	2.7	cds	UL22	215_Ka_trf
SSR Ka60839	60839	60877	15	79	12	47	-0.893902	GCCGCGCTCACGCCGAG	GCCGAGCTCACGCGGGCCGCGCTCTCGCCGACGGCCGCG	2.4	2.4	2.4	2.4	cds	UL22	216_Ka_trf
SSR Ka60909	60909	60936	13	86	13	46	-1.05847	TCTCGCCGTGCGCCG	TCTCGCCGTGCGCCGTCTCGCTGCGCCG	2	2	NC	2	cds	UL22	217_Ka_trf
SSR Ka61016	61016	61027	3	100	0	NULL	NULL	GCG	GCGGCGGCGGCG	4	4	4	4	cds	UL22	143_Ka_msat
SSR Ka61042	61042	61059	3	100	0	NULL	NULL	GGA	GGAGGAGGAGGAGGAGGA	6	8	4	6	cds	UL22	144_Ka_msat
SSR Ka61727	61727	61771	21	88	11	73	-0.928165	GGGAGACGGGGGGGGAGAGAC	GGGAGACGGGGGGGGAGAGACGGGAGACGGGAGGGGGGAGAGGGA	2.2	NC	NC	2.2	intergenic		220_Ka_trf
SSR Ka61734	61734	61741	1	100	0	NULL	NULL	G	GGGGGGGG	8	2	4	8	intergenic		145_Ka_msat
SSR Ka61759	61759	61764	1	100	0	NULL	NULL	G	GGGGGG	6	8	6	6	intergenic		146_Ka_msat
SSR Ka62036	62036	62041	1	100	0	NULL	NULL	C	CCCCCC	6	6	6	6	intergenic		147_Ka_msat
SSR Ka62046	62046	62100	24	77	12	67	-0.957401	CTCCTGCGGAGTGTGGTCCGACGAACC	CTCCTGCGGATGTGTGGTCCGACGAAGCCTCCGCGGATGTGTCCGCCGTACCCTC	2.1	2.1	2.1	2.1	intergenic		221_Ka_trf
SSR Ka62103	62103	62196	15	98	0	181	0.247941	CGCCCTCTCTCCCAC	CGCCCTCTCTCCCACCGCCCTCTCTCCCACCGCCCTCTCTCCCACCGCCCTCTCTCCCACCGCCCTCTCTCCCACCGCCCTCTCTCCCACAGCC	6.3	NC	NC	14.3	intergenic		222_Ka_trf
SSR Ka62242	62242	62247	1	100	0	NULL	NULL	T	TTTTTT	6	4	6	6	intergenic		148_Ka_msat
SSR Ka62261	62261	62332	11	100	0	144	0.338787	AAGGGGTCTCT	AAGGGGTCTCTAAGGGGTCTCTAAGGGGTCTCTAAGGGGTCTCTAAGGGGTCTCTAAGGGGTCTCTAAGGGG	6.5	10.5	11.5	6.5	intergenic		223_Ka_trf
SSR Ka62335	62335	62370	14	90	0	65	-0.855979	ACCAGAGAGTAAAG	ACCAGAGAGTAAAGACCGGAGAGTAAAGACCAGAGA	2.6	NC	5.6	2.6	intergenic		224_Ka_trf
SSR Ka62508	62508	62541	15	81	18	51	-0.893312	CGGCGACGGCGGGTC	CGGGACGGCGGGTCCGAGCGACGGCGGTCCGGCG	2.4	2.4	2.4	2.4	intergenic		225_Ka_trf
SSR Ka62529	62529	62583	11	61	20	41	-0.728356	CGGCGGTCCGG	CGGCGGTCCGGCGGCGTTTCGGCTCGCGGTCCCCGCGGCGGCGACGATCCGGCGG	5.4	5.4	5.4	5.3	intergenic		226_Ka_trf
SSR Ka63157	63157	63166	2	100	0	NULL	NULL	CG	CGCGCGCGCG	5	5	5	5	intergenic		149_Ka_msat
SSR Ka63244	63244	63249	1	100	0	NULL	NULL	G	GGGGGG	6	6	6	6	intergenic		150_Ka_msat
SSR Ka63272	63272	63278	1	100	0	NULL	NULL	G	GGGGGGG	7	7	7	8	intergenic		151_Ka_msat
SSR Ka63291	63291	63302	4	100	0	NULL	NULL	GGCG	GGCGGGCGGGCG	3	3	3	3	intergenic		152_Ka_msat
SSR Ka63882	63882	63901	3	100	0	40	0.303382	CGT	CGTCGTCGTCGTCGTCGTCG	6.7	4.7	6.7	6.7	cds	UL21	227_Ka_trf
SSR Ka64358	64358	64363	1	100	0	NULL	NULL	G	GGGGGG	6	6	6	6	cds	UL21	154_Ka_msat
SSR Ka64618	64618	64665	24	87	8	79	-1.0324	GTCCAGCTCCGTCAGCGGCAGCAGAG	GTCCAGCTCCGCGCGGCCGCAGAGGTCCAGCTCCGTCAGCGGCAGCAG	1.9	1.9	1.9	1.9	cds	UL21	228_Ka_trf
SSR Ka64764	64764	64794	12	80	10	43	-0.913891	CGCGCGTTCCCG	CGCGGTTCCCGGGCGCGTTCCCGCGCAGCGT	2.7	2.7	2.7	2.7	cds	UL21	229_Ka_trf
SSR Ka65006	65006	65011	1	100	0	NULL	NULL	G	GGGGGG	6	6	6	6	promoter	UL21 UL20	155_Ka_msat
SSR Ka65050	65050	65084	18	100	0	70	-1.00185	GGACGCGGCGGCGGACGT	GGACGCGGCGGCGGACGTGGACGCGGCGGCGGACG	1.9	1.9	1.9	1.9	cds	UL20	230_Ka_trf
SSR Ka65281	65281	65290	2	100	0	NULL	NULL	CG	CGCGCGCGCG	5	5	5	5	cds	UL20	156_Ka_msat
SSR Ka65561	65561	65566	1	100	0	NULL	NULL	C	CCCCCC	6	6	6	6	promoter	UL19	157_Ka_msat
SSR Ka66650	66650	66661	3	100	0	NULL	NULL	TCG	TCGTCGTCGTCG	4	4	4	4	cds	UL19	158_Ka_msat
SSR Ka66786	66786	66832	21	85	3	68	-0.844449	CGCCGGCAGCTACGCGCGCCA	CGCCGACCGCTACGCGCGCCACGCCGGCAGCTTCGCGCCCACGCCGG	2.3	2.3	2.3	2.3	cds	UL19	232_Ka_trf
SSR Ka69197	69197	69223	14	85	7	42	-1.01974	CCGCGCCACCCCCA	CCGCGCACCCCCACCGCGCCACCGCCA	2	2	2	2	cds	UL19	233_Ka_trf
SSR Ka69437	69437	69476	21	80	5	52	-0.953284	CCGGCGAGCTCGTCCAGGAC	CCGGCGAGCTCGTCGAGGACCCGTGCGCGCTCTTCCAGGA	2	2	2	2	cds	UL19	234_Ka_trf
SSR Ka69611	69611	69637	8	94	0	47	-0.727477	CCGCGGGA	CCGCGGGACCGCGGGACCGCCGGACCG	3.4	4.4	3.4	3.4	promoter	UL18	235_Ka_trf
SSR Ka69652	69652	69660	1	100	0	NULL	NULL	C	CCCCCCCCC	9	10	6	9	promoter	UL18	159_Ka_msat
SSR Ka69861	69861	69916	18	70	17	60	-1.06836	GACGCTGCGGCGGCACGCT	GACGCTGCGGCGGCACGCGACGCTGCGCGAGGTCGCGCTGCCCTGCGGCGGCGACG	3.1	3.1	3.1	3.1	cds	UL18	236_Ka_trf
SSR Ka70219	70219	70245	13	92	7	49	-1.13354	CGCGGCGGGGCGCC	CGCGGCGGGGCGCCCGCGCGGGGCGCC	2	2	2	2	cds	UL18	237_Ka_trf
SSR Ka70617	70617	70622	1	100	0	NULL	NULL	C	CCCCCC	6	6	6	6	cds	UL18	160_Ka_msat
SSR Ka70629	70629	70635	1	100	0	NULL	NULL	C	CCCCCCC	7	7	7	7	cds	UL18	161_Ka_msat
SSR Ka70706	70706	70713	1	100	0	NULL	NULL	C	CCCCCCCC	8	8	7	8	intergenic		162_Ka_msat
SSR Ka70739	70739	70744	1	100	0	NULL	NULL	A	AAAAAA	6	6	7	6	intergenic		163_Ka_msat
SSR Ka70816	70816	70822	1	100	0	NULL	NULL	G	GGGGGGG	7	5	5	7	intergenic		164_Ka_msat
SSR Ka70838	70838	70846	1	100	0	NULL	NULL	G	GGGGGGGGG	9	6	6	9	intergenic		165_Ka_msat
SSR Ka71033	71033	71042	2	100	0	NULL	NULL	GC	GCGCGCGCGC	5	5	5	5	cds	UL15	166_Ka_msat
SSR Ka71337	71337	71376	12	79	6	47	-0.700679	GCGCCACGCAGC	GCGCCAGCACGCGCGCCAGGCAGCGCACGACGCAGCGCGC	3.4	3.4	3.4	3.4	cds	UL15	238_Ka_trf
SSR Ka72023	72023	72029	1	100	0	NULL	NULL	G	GGGGGGG	7	5	7	7	promoter	UL15 UL17	167_Ka_msat
SSR Ka72306	72306	72311	1	100	0	NULL	NULL	G	GGGGGG	6	6	6	6	cds	UL17	168_Ka_msat
SSR Ka72488	72488	72499	2	100	0	NULL	NULL	CG	CGCGCGCGCGCG	6	6	6	6	cds	UL17	169_Ka_msat
SSR Ka72527	72527	72532	1	100	0	NULL	NULL	G	GGGGGG	6	6	6	6	cds	UL17	170_Ka_msat
SSR Ka72608	72608	72645	16	74	22	45	-1.00646	CGACCGCGGCGACGC	CGACCCGGCGGCGCCGCACGCGCGGGACGCCGACCGCG	2.7	2.7	2.7	2.7	cds	UL17	239_Ka_trf
SSR Ka72743	72743	72837	20	65	11	70	-0.901162	GCGGCGCGGCGGCGGAGGAG	GCGGCGCGGCGGCGGAGGAGGCGGCGCGGGGGCGCTCGAGGCGGCGGCGACGGTGCCGGCGCCCGCGGCGCGCGAGGACGCGAACGGCGGCGGCG	4.9	4.9	4.9	4.9	cds	UL17	241_Ka_trf
SSR Ka72908	72908	72947	18	81	0	52	-0.866402	CGCGGGCGACGACGCGCC	CGCGGGCTACGCCGCGCTCGCGGGCGGCGACGCGCCCGCG	2.2	2.2	2.2	2.2	cds	UL17	242_Ka_trf
SSR Ka72919	72919	72969	24	78	7	62	-0.93513	CCGCGCACGCGTGGCGCCGACGGC	CCGCGCTCGCGGGCGGCGACGCGCCCGCGCACGTGTGGCGCCGGCGGCCCG	2.2	2.2	2.2	2.2	cds	UL17	243_Ka_trf
SSR Ka73012	73012	73023	3	100	0	NULL	NULL	TCG	TCGTCGTCGTCG	4	4	4	4	cds	UL17	171_Ka_msat
SSR Ka73140	73140	73182	23	77	9	51	-0.980467	GCGGAGGCACGCCGAGCTGGT	GCGGAGGCGCGGCGGGAGCTGGTGCGGCGGCACGCCGAGCTGG	2	2	2	2	cds	UL17	244_Ka_trf
SSR Ka73287	73287	73319	15	80	19	47	-0.907898	GCCGGCGTCCGCGA	GCCGGCGTCCGCGAGTCCGTGCGCCGCGAGCCG	2.4	2.4	2.4	2.4	cds	UL17	245_Ka_trf
SSR Ka73850	73850	73855	1	100	0	NULL	NULL	G	GGGGGG	6	6	6	6	promoter	UL16	172_Ka_msat
SSR Ka73948	73948	74049	24	63	22	61	-1.14725	CGCGCCTGGCCGCCGCGGGCG	CGCCCTCGCCGTCGTGGGCGCGCGCCTGGCCGCCGTGGCGCCCGGCGCCGCGACCGTCGCCGCGCGCGTCTACCTGACGCGCCCGCGGGCGCTGCGCCTGGC	5	5	5	5	cds	UL16	247_Ka_trf
SSR Ka74195	74195	74288	48	89	0	153	0.279961	GACCTGCACGCCGCCGAGCCCGTGCCCGCCGCGCCGGCGGGCCGCCTG	GACCTGCCCGTCGCCGAGCCCGTGCCCGCCGCGCCGGCGGGCCGCCTGGACCTGGACGCCGCCGAGCCCGTGGCCGCGGCGCCGGCGGGCCGCC	2	NC	2	2	cds	UL16	250_Ka_trf
SSR Ka74389	74389	74398	2	100	0	NULL	NULL	GC	GCGCGCGCGC	5	5	5	5	cds	UL16	173_Ka_msat
SSR Ka74521	74521	74561	18	95	4	77	-1.01092	CGCCGCGCCGTGCCTGTGG	CGCCGCGCCGTGCCTGTGCGCCGCGCCGTGCCTGTGGCGCC	2.2	2.2	2.2	2.2	cds	UL16	252_Ka_trf
SSR Ka74812	74812	74818	1	100	0	NULL	NULL	C	CCCCCCC	7	7	7	7	cds	UL16	174_Ka_msat
SSR Ka74859	74859	74865	1	100	0	NULL	NULL	A	AAAAAAA	7	7	7	7	intergenic		175_Ka_msat
SSR Ka75434	75434	75440	1	100	0	NULL	NULL	C	CCCCCCC	7	7	7	7	cds	UL15	176_Ka_msat
SSR Ka75473	75473	75490	3	100	0	NULL	NULL	CCG	CCGCCGCCGCCGCCGCCG	6	5	5	6	cds	UL15	177_Ka_msat
SSR Ka75511	75511	75542	14	84	10	45	-0.906646	GCGCCGCGGAAGGA	GCGTCGCGGAAGGAGCGCCGCGACAGGAGCGC	2.4	2.4	2.4	2.4	cds	UL15	253_Ka_trf
SSR Ka75684	75684	75693	2	100	0	NULL	NULL	CG	CGCGCGCGCG	5	5	5	5	cds	UL15	178_Ka_msat
SSR Ka75684	75684	75772	27	67	17	75	-1.21255	CGCGCGCGCGAGCCCGGCGAAGACCG	CGCGCGCGCGAGCGCCGGGTCCACGGCGGCGCGGCCGCGCGCGCCCCCGAAGAGCGCGGCGCGCGCGAGCCCGGCGAAGATCCGCGCGC	3.5	3.5	3.5	3.5	cds	UL15	255_Ka_trf
SSR Ka75712	75712	75763	26	85	7	76	-0.990415	GCGCGGCCGCGCGAGCCCCCGAAGA	GCGCGGCCGCGCGCGCCCCCGAAGAGCGCGGCGCGCGCGAGCCCGGCGAAGA	2.1	2.1	2.1	2.1	cds	UL15	254_Ka_trf
SSR Ka76162	76162	76171	2	100	0	NULL	NULL	GC	GCGCGCGCGC	5	5	5	5	cds	UL14	179_Ka_msat
SSR Ka76251	76251	76324	21	70	24	76	-0.840981	GGACGCGCTCGACGCCGCGGA	GGAGGCGCTCGACGCCGCGGAGGACGCGCTCGCGGCCGGCGAGGACCGGCTCGACGACGCGGCCGCGCTCGACG	3.8	3.8	3.8	3.8	cds	UL14	256_Ka_trf
SSR Ka76273	76273	76359	33	76	15	91	-0.933268	GACGCGGCCGCGCCGACGAGGACTCGGCCGAC	GACGCGCTCGCGGCCGGCGAGGACCGGCTCGACGACGCGGCCGCGCTCGACGAGGACTGGGCCGGCGGCGGGGCGCCCGACGAGGAC	2.8	2.8	2.8	2.8	cds	UL14	257_Ka_trf
SSR Ka76356	76356	76382	9	83	0	40	-0.869186	GGACGAGGC	GGACGAGGGGGAGGAGGCGGACGAGGC	3	3	3	3	cds	UL14	258_Ka_trf
SSR Ka77217	77217	77228	3	100	0	NULL	NULL	CCG	CCGCCGCCGCCG	4	4	4	4	cds	UL13	180_Ka_msat
SSR Ka77355	77355	77391	19	80	15	48	-0.930834	GTGCTCGCGCGGCCCTGC	GTGCTCGCGCGCCGCTGCGTGCTCTTCGCGGCCCTGC	2.1	2.1	2.1	2.1	cds	UL13	259_Ka_trf
SSR Ka77382	77382	77422	22	81	18	60	-0.918759	GCGGCCCGCTCCCGCCGAGGCA	GCGGCCCTGCTCCCGCCGGGCAGCGGCCCCTCCGCCGAGGC	2	2	2	2	cds	UL13	260_Ka_trf
SSR Ka77662	77662	77685	12	92	7	43	-1.11828	CCGCCTGGCGTA	CCGCTGGCGTACCGCCTGGCGTAC	2.1	2.1	2.1	2.1	cds	UL12	261_Ka_trf
SSR Ka77720	77720	77814	44	75	11	105	-1.01725	GCCCGCCGCCCCCGCACGCGGCCGTCCCCGCCGCGGCGGCGCGC	GCCTCGCCGCCCCCGACGCGGCCGCGGCGGCCTTTGGCGGCGCGCGCCCGCCGCCCGCGCCCGCGGGCGTCCCCGCCGCGGCGGCGCGCGCCGCC	2.2	2.2	2.2	2.2	cds	UL12	262_Ka_trf
SSR Ka77909	77909	77914	1	100	0	NULL	NULL	G	GGGGGG	6	6	6	6	cds	UL12	181_Ka_msat
SSR Ka78075	78075	78109	12	86	4	49	-0.795487	GGCGACGGGGGC	GGCGATCGCGGGCGGCGACGGGGGCGGGGACGGGG	2.9	2.9	NC	2.9	cds	UL12	265_Ka_trf
SSR Ka78787	78787	78798	3	100	0	NULL	NULL	CGC	CGCCGCCGCCGC	4	4	3	4	cds	UL12	182_Ka_msat
SSR Ka79207	79207	79283	12	100	0	154	0.320348	TGGGGGAGAGGA	TGGGGGAGAGGATGGGGGAGAGGATGGGGGAGAGGATGGGGGAGAGGATGGGGGAGAGGATGGGGGAGAGGATGGGG	6.4	7.4	8.1	18.1	intergenic		266_Ka_trf
SSR Ka79362	79362	79418	26	81	6	74	-0.902642	ACGGGCCGCAAAGCGGGACGAGGGCG	ACGGGCCGCAAAGTGGGACGATGGGGACGGGCCTCAACGCGGGACGAGGGCGGCGGG	2.2	2.2	2.2	2.2	intergenic		267_Ka_trf
SSR Ka79704	79704	79732	15	85	0	44	-1.0292	CGATCAGCGACAGGG	CGATCATCGCCAGGGCGATCAGCGACAGG	1.9	1.9	1.9	1.9	cds	UL10	268_Ka_trf
SSR Ka80018	80018	80052	15	80	0	49	-0.907898	ACGACCGCGCCCAGG	ACGGCCGCGCCCAGGCCGACCGCGCCGAGGACGAC	2.3	NC	2.3	2.3	cds	UL10	269_Ka_trf
SSR Ka80096	80096	80101	1	100	0	NULL	NULL	G	GGGGGG	6	6	6	6	cds	UL10	183_Ka_msat
SSR Ka80191	80191	80202	3	100	0	NULL	NULL	GGC	GGCGGCGGCGGC	4	4	4	4	cds	UL10	184_Ka_msat
SSR Ka80674	80674	80708	13	80	16	42	-0.771407	GGCGGGGCCGC	GGCGGCGGACGCGGGCGGGCGCCGCGGCGGGGCCG	3.2	3.2	1.4	3.2	cds	UL9	270_Ka_trf
SSR Ka81233	81233	81264	11	85	9	52	-0.832511	CTGCTCGCGCGG	CTGCTCGCGCGGCTGCTGCGCGGCTGCCCGCG	2.8	2.8	2.8	2.8	cds	UL9	271_Ka_trf
SSR Ka81298	81298	81323	12	100	0	52	-1.00761	GCTCGTGGAGCT	GCTCGTGGAGCTGCTCGTGGAGCTGC	2.2	2.2	2.2	2.2	cds	UL9	272_Ka_trf
SSR Ka81422	81422	81548	3	63	21	53	-0.005975	GCG	GCGGCGGGCGCGGCGGGCGCGCGGGAGGACGGCGGCGGCGACGGGAGCGAGGACGCGGCGCGGGCCGGGAGCCCCGCCCCGACGACGGCGGCGGCGACGACGGCGGTGGAGGCGGCGGGGGCGGCGG	45	41.3	45	45	cds	UL9	274_Ka_trf
SSR Ka81425	81425	81493	24	70	21	78	-1.01432	GCGAGGCGCGGCGGGCGCCGGGA	GCGGGCGCGGCGGGCGCGCGGGAGGACGGCGGCGGCGACGGGAGCGAGGACGCGGCGCGGGCCGGGAGC	3.2	3.2	3.2	3.2	cds	UL9	275_Ka_trf
SSR Ka81695	81695	81700	1	100	0	NULL	NULL	C	CCCCCC	6	7	6	6	cds	UL9	185_Ka_msat
SSR Ka82279	82279	82284	1	100	0	NULL	NULL	C	CCCCCC	6	6	6	6	cds	UL9	186_Ka_msat
SSR Ka82682	82682	82693	3	100	0	NULL	NULL	GCG	GCGGCGGCGGCG	4	4	4	4	cds	UL9	187_Ka_msat
SSR Ka82762	82762	82796	14	80	9	46	-0.940045	CGCGCGGCGCCCCGAG	CGCGCGGCGCCCCGTGCGCGCGGCCCTGAGCGCGC	2.3	2.3	2.3	2.3	cds	UL9	277_Ka_trf
SSR Ka83037	83037	83042	1	100	0	NULL	NULL	G	GGGGGG	6	6	6	6	cds	UL9	188_Ka_msat
SSR Ka83350	83350	83433	9	61	24	51	0.0636665	GCGGCGGCC	GCGGCGCCGTGGACGGGCTCGGCGGCCGCGGTGGCCGCGGCGCTGCGCGACGCGAGCGGCACGGGGGCGCTGGCGGACCCGGCG	10.2	10.2	8	10.2	cds	UL8	278_Ka_trf
SSR Ka83382	83382	83480	42	73	19	108	-1.10184	GGCCCGGCGCTGCGCGACGCGAGCGGCACGGGGGCGATGGC	GGCCGCGGCGCTGCGCGACGCGAGCGGCACGGGGGCGCTGGCGGACCCGGCGCTGTGGCGCGGCGCGCACGGCGCGGTCATGGCGGCCCTGCGCCGCGC	2.5	2.5	2.5	2.5	cds	UL8	280_Ka_trf
SSR Ka83563	83563	83574	3	100	0	NULL	NULL	GGC	GGCGGCGGCGGC	4	3	4	4	cds	UL8	189_Ka_msat
SSR Ka83569	83569	83625	27	76	14	64	-0.988434	GGCGGCGAAGAGGAGACGACGGCGAG	GGCGGCGAAGAGGAGACGACCGGGGAGGGCGGCGAGGAGGACGAGGACGAGGCCGGC	2.3	NC	2.3	2.3	cds	UL8	281_Ka_trf
SSR Ka83679	83679	83688	2	100	0	NULL	NULL	CG	CGCGCGCGCG	5	5	5	5	cds	UL8	190_Ka_msat
SSR Ka83705	83705	83744	17	76	8	47	-0.902551	GGCTGCGCGCACGCCC	GGCTGCCGCACGCCCAGCTGCGCGCCATGGCCGGCTGCGC	2.6	2.6	2.6	2.6	cds	UL8	282_Ka_trf
SSR Ka83951	83951	83993	17	62	3	46	-1.61896	ACGCGGCCGCCGGTGGC	ACGCGGCGCTGGTGGCGCTCTACCGCCGGTGGCACGCGGCCGC	2.6	2.6	2.6	2.6	cds	UL8	283_Ka_trf
SSR Ka84613	84613	84624	3	100	0	NULL	NULL	GCC	GCCGCCGCCGCC	4	2	2	4	cds	UL8	191_Ka_msat
SSR Ka84823	84823	84924	51	75	21	114	-0.790362	GGCCGCGCCGCCAAGGCCGCGCGGACGCCCGCTGCGCGAGCCCGTCGAG	GGCCGCGCCGCCAAGGCCGCGCTGGACGCCCTGCTGCGCGAGGCCGTCGAGGGCCGCGCGGACGCCGAGGCCGCGCGCGCCGCCTGCGACGGCCTCGTCGAG	2.2	2.2	2.2	2.2	cds	UL8	286_Ka_trf
SSR Ka84986	84986	85024	19	80	19	56	-0.930834	CCGCCGCGTGCGCAGGGGCGA	CCGCCGCGTGCGCAGGGGCGACCGCCGGGCGCGGCGGCG	2	2	2	2	cds	UL8	287_Ka_trf
SSR Ka85014	85014	85060	19	73	23	60	-1.03908	GCGCGGCGGCTGCGCGCGCCT	GCGCGGCGGCGCGCGCTGCTCGCGGCGCTGCGTGCGCCTGCGCGGCG	2.4	2.4	2.4	2.4	cds	UL8	288_Ka_trf
SSR Ka85089	85089	85094	1	100	0	NULL	NULL	C	CCCCCC	6	6	6	6	cds	UL8	192_Ka_msat
SSR Ka85317	85317	85323	1	100	0	NULL	NULL	G	GGGGGGG	7	8	7	7	intergenic		193_Ka_msat
SSR Ka85319	85319	85410	27	72	18	91	-0.798192	GGGGGAGGGGAGAGGGAGAGGAGGGT	GGGGGAGCGAGAGAGGGGGAGAGGGGGGGAGGGGTGAGGGAAGAGAGGGATGGGGAAGGGGAAGAGGGAGAGGAGGGTGGGGGGAGGAGGGG	3.5	4.4	3.5	3.5	intergenic		293_Ka_trf
SSR Ka85341	85341	85347	1	100	0	NULL	NULL	G	GGGGGGG	7	8	7	7	intergenic		194_Ka_msat
SSR Ka85397	85397	85402	1	100	0	NULL	NULL	G	GGGGGG	6	6	6	6	intergenic		195_Ka_msat
SSR Ka85638	85638	85643	1	100	0	NULL	NULL	G	GGGGGG	6	6	6	6	cds	UL7	196_Ka_msat
SSR Ka85787	85787	85798	2	100	0	NULL	NULL	GC	GCGCGCGCGCGC	6	6	6	6	cds	UL7	197_Ka_msat
SSR Ka86061	86061	86111	27	88	4	81	-1.06552	CGCCGCCCTCGACGCGCGCGTCAGCG	CGCCGCTCTCGAGGCGCAGCGTCAGCGCGCCGCCCTCGACGCGCGCGTCAG	2	2	2	2	cds	UL7 UL6	294_Ka_trf
SSR Ka86636	86636	86707	24	68	20	66	-1.17665	CGGCGGCGCCGTCCCGGCGGCGC	CGGCGGCTGGCCGTCCGCGGCGCCGGGCGCGCGCCCCCCGGCGGGGCCGGCGGCGCCGGTCCCGTCCGCGCC	3.3	3.3	3.3	3.3	cds	UL6	297_Ka_trf
SSR Ka86669	86669	86674	1	100	0	NULL	NULL	C	CCCCCC	6	6	6	6	cds	UL6	198_Ka_msat
SSR Ka86713	86713	86784	24	71	17	66	-0.874	GCGCAGGCGCGCACCTGCTC	GCGCGGCGCGCAGGGCCTGCTCGCGCAGGCGCCGCACCTCCTGCTCGCGCTCGCGCACCTGCTCGCGGAGGC	3.8	3.8	3.8	3.8	cds	UL6	298_Ka_trf
SSR Ka87178	87178	87209	15	83	11	45	-0.949884	GCGCGTGGCACGCCA	GCGCGTGCTCGCGCAGCGCGTGGCACGCCAGC	2.2	2.2	2.2	2.2	cds	UL6	299_Ka_trf
SSR Ka87506	87506	87511	1	100	0	NULL	NULL	C	CCCCCC	6	6	6	6	cds	UL6	199_Ka_msat
SSR Ka87690	87690	87749	27	78	16	80	-0.915338	GCGCGCGCCTCGGCGCCGAGGCCGC	GCGGGCGCCTCGTCGCCGAAGCGCCGCGCCAGCGCCTCGGCGCCGAGGCCGCGCGCGCGC	2.4	2.4	2.4	2.4	cds	UL6	301_Ka_trf
SSR Ka87739	87739	87748	2	100	0	NULL	NULL	CG	CGCGCGCGCG	5	5	5	5	cds	UL6	200_Ka_msat
SSR Ka87984	87984	88073	27	64	20	71	-1.38022	TCCGCGCGCCGCCGCCGCCGCAGAGCG	TCCGCGGCGCCGCCGGGGCAGAGCCCGTCCGCAGCCGCCGCCGTCGCAGCCGACATGGCCGCCGCCGCCGCCGCAGAGGGTCCGCGCGCC	3.5	3.5	NC	3.5	cds	UL6 UL5	303_Ka_trf
SSR Ka88041	88041	88055	3	100	0	NULL	NULL	GCC	GCCGCCGCCGCCGCC	5	5	4	5	cds	UL5	201_Ka_msat
SSR Ka88127	88127	88169	11	68	20	43	-0.884916	GGAGCGCGCCG	GGAGCGCGTCCGGGAGCTCGCCGCGACGCCCGCGGAGGCGCCG	4.2	4.2	4.2	4.2	cds	UL5	304_Ka_trf
SSR Ka88165	88165	88176	3	100	0	NULL	NULL	CGC	CGCCGCCGCCGC	4	4	4	4	cds	UL5	202_Ka_msat
SSR Ka88788	88788	88799	2	100	0	NULL	NULL	GC	GCGCGCGCGCGC	6	6	6	6	cds	UL5	203_Ka_msat
SSR Ka89370	89370	89403	16	80	15	46	-0.914938	GCGCTGCGCAGCGAGGC	GCGCTGCGCTGCGAGGCGCGCGCGCAGCAGGGCG	2.2	2.2	2.2	2.2	cds	UL5	305_Ka_trf
SSR Ka89385	89385	89394	2	100	0	NULL	NULL	GC	GCGCGCGCGC	5	5	5	5	cds	UL5	204_Ka_msat
SSR Ka89781	89781	89795	3	100	0	NULL	NULL	GAC	GACGACGACGACGAC	5	5	5	5	cds	UL5	205_Ka_msat
SSR Ka89957	89957	89966	2	100	0	NULL	NULL	CG	CGCGCGCGCG	5	5	5	5	cds	UL5	206_Ka_msat
SSR Ka90020	90020	90026	1	100	0	NULL	NULL	G	GGGGGGG	7	7	7	7	cds	UL5	207_Ka_msat
SSR Ka90563	90563	90568	1	100	0	NULL	NULL	G	GGGGGG	6	6	6	6	promoter	UL4	208_Ka_msat
SSR Ka91082	91082	91128	11	80	2	56	-0.466074	CCATCACCACCC	CCATCGCCACCACCGTCACCATCCCCATCCCACCCCCATCCCACCCC	4.1	4.1	3.1	4.1	intergenic		308_Ka_trf
SSR Ka91241	91241	91246	1	100	0	NULL	NULL	G	GGGGGG	6	6	6	6	cds	UL3.5	209_Ka_msat
SSR Ka91281	91281	91320	18	81	13	56	-0.932375	GGGACGGCGGCGCGGCCGAG	GGGAGGGCGGCCGCCGAGGGGACGGCGGCGCGGGCCGAGG	2.1	1.3	NC	2.1	cds	UL3.5	309_Ka_trf
SSR Ka91304	91304	91460	60	76	4	199	-0.0665947	GGCGGCCGTCGCCGAGGCGTGGACGCTGCGCTGGCGGGGCCGCGGCAGCTGGACCGCCGG	GGCGGCGCGGGCCGAGGCGTGGACGCTGCGCTGGCGGGGTCTCGGCAGCTGGGGCGTCGGGGCGGCCGTCGTCGAGGCGTTGATGCTCCGTTGCCGGGGCCGGGGCAGCTGGACCGCCGGGGCGGCCGTCGCCGAGGCGTGGACGCTGCCGCGGCGG	2.6	2.6	2.6	2.6	cds	UL3.5	310_Ka_trf
SSR Ka91418	91418	91533	17	60	25	64	-0.618317	CGCCGCGGCGGCACGCT	CGCCGGGGCGGCCGTCGCCGAGGCGTGGACGCTGCCGCGGCGGCGCGGGGGTGCGGCCGCGCACGACTCGGGTCCGCCCGCGGCCGTCGCCGAGGCGTGCACGCTGCCGCGGCGGC	7.2	7.2	7.2	7.2	cds	UL3.5	311_Ka_trf
SSR Ka91543	91543	91615	18	69	13	66	-0.787767	GCTGCTGCTGGTGGTGGT	GCTGCTGTTGTTGCTGCTGCTGCTGCTGCTGCGGATGCTGAGAGCGGTGGTGGTGCTGCTGCTGGTGGTGGTG	4.2	NC	4	4.2	cds	UL3.5	314_Ka_trf
SSR Ka91554	91554	91574	3	100	0	NULL	NULL	TGC	TGCTGCTGCTGCTGCTGCTGC	7	4	5	7	cds	UL3.5	210_Ka_msat
SSR Ka91605	91605	91619	3	100	0	NULL	NULL	TGG	TGGTGGTGGTGGTGG	5	6	4	5	cds	UL3.5	211_Ka_msat
SSR Ka91730	91730	91736	1	100	0	NULL	NULL	G	GGGGGGG	7	5	7	7	cds	UL3.5	212_Ka_msat
SSR Ka91772	91772	91818	21	76	3	52	-0.9512	GCCGCGGACACGCGCCGGGAG	GCCGGCGGAGACGCGGCGGGAGGCCGCGGCCAGGCGCCGGGCGGCCG	2.2	2	2.2	2.2	cds	UL3.5	315_Ka_trf
SSR Ka92100	92100	92137	12	77	11	52	-0.82169	GGCCGCGCGCGCG	GGCCGCGCCCGGGGGCGCCGCGCGGGCCGCGCGCGCGG	3.1	NC	3.1	3.1	cds	UL3	317_Ka_trf
SSR Ka92127	92127	92136	2	100	0	NULL	NULL	CG	CGCGCGCGCG	5	4	5	5	cds	UL3	213_Ka_msat
SSR Ka92177	92177	92204	12	83	11	42	-0.909027	CCGGCCAGGGC	CCGGCCAGGGCCGCGGCCAGGTCCCGGC	2.5	2.5	2.5	2.5	cds	UL3	318_Ka_trf
SSR Ka92298	92298	92309	3	100	0	NULL	NULL	CCG	CCGCCGCCGCCG	4	5	4	4	cds	UL3	214_Ka_msat
SSR Ka92325	92325	92331	1	100	0	NULL	NULL	C	CCCCCCC	7	7	7	7	cds	UL3	215_Ka_msat
SSR Ka92330	92330	92407	15	67	26	53	-0.545627	CCGTCTCCTCCTTCT	CCGTCTTCCTCGTCTTCCGTCTCCTCCTTCTCCGTCGCCTTCCCCTCCTCGCCGTCTTCCACGTCCCCCTCTCCGTCT	5.7	2.7	5.7	5.7	cds	UL3	320_Ka_trf
SSR Ka92603	92603	92608	1	100	0	NULL	NULL	C	CCCCCC	6	5	6	6	promoter	UL3	216_Ka_msat
SSR Ka92610	92610	92615	1	100	0	NULL	NULL	C	CCCCCC	6	6	7	6	promoter	UL3	217_Ka_msat
SSR Ka93060	93060	93065	1	100	0	NULL	NULL	G	GGGGGG	6	6	6	6	cds	UL2	218_Ka_msat
SSR Ka93215	93215	93263	24	81	14	69	-0.935568	CTCGGCCAGGCAGCAGGCGCGCGTA	CTCGGTCAGGCAGCGGCCGCGGTACTCGGCCAGCAGCAGGCGCGCGTAC	2.1	2.1	2.1	2.1	cds	UL2	321_Ka_trf
SSR Ka93356	93356	93361	1	100	0	NULL	NULL	G	GGGGGG	6	5	5	6	cds	UL2	219_Ka_msat
SSR Ka93419	93419	93462	18	67	10	46	-1.37511	CTTCGAGGGCCGGGCGG	CTTCGCGGGCCGGGCGGCGGCGGAGGGTCGGGCCGGCTTCGAGG	2.6	2.6	2.6	2.6	cds	UL2	322_Ka_trf
SSR Ka93525	93525	93536	3	100	0	NULL	NULL	GCG	GCGGCGGCGGCG	4	3	4	4	cds	UL2	220_Ka_msat
SSR Ka93591	93591	93596	1	100	0	NULL	NULL	G	GGGGGG	6	6	6	6	cds	UL2 UL1	221_Ka_msat
SSR Ka93914	93914	93938	13	91	0	43	-1.16064	GGGGAGCGCGGGT	GGGGAGCGCGGGTGGGGGGCGCGGG	1.9	NC	1.9	1.9	cds	UL1	323_Ka_trf
SSR Ka93927	93927	93932	1	100	0	NULL	NULL	G	GGGGGG	6	6	6	6	cds	UL1	222_Ka_msat
SSR Ka94019	94019	94025	1	100	0	NULL	NULL	A	AAAAAAA	7	7	7	7	cds	UL1	223_Ka_msat
SSR Ka94157	94157	94162	1	100	0	NULL	NULL	G	GGGGGG	6	7	7	6	promoter	UL1	224_Ka_msat
SSR Ka94182	94182	94187	1	100	0	NULL	NULL	G	GGGGGG	6	6	6	6	promoter	UL1	225_Ka_msat
SSR Ka94217	94217	94245	10	75	20	41	-1.0684	CGGGGCGCGAT	CGGGGCGCGATGGGGCGCATCGAGGCGCG	2.8	NC	2.8	2.8	promoter	UL1	324_Ka_trf
SSR Ka94256	94256	94261	1	100	0	NULL	NULL	G	GGGGGG	6	7	7	6	promoter	UL1	226_Ka_msat
SSR Ka94256	94256	94295	11	100	0	80	-0.501741	GGGGGGAGTCT	GGGGGGAGTCTGGGGGGAGTCTGGGGGGAGTCTGGGGGGA	3.6	NC	NC	9.6	promoter	UL1	325_Ka_trf
SSR Ka94267	94267	94272	1	100	0	NULL	NULL	G	GGGGGG	6	7	7	6	promoter	UL1	227_Ka_msat
SSR Ka94278	94278	94283	1	100	0	NULL	NULL	G	GGGGGG	6	7	7	6	promoter	UL1	228_Ka_msat
SSR Ka94289	94289	94294	1	100	0	NULL	NULL	G	GGGGGG	6	6	7	6	promoter	UL1	229_Ka_msat
SSR Ka94827	94827	94838	4	100	0	NULL	NULL	GCCA	GCCAGCCAGCCA	3	3	3	3	intergenic		230_Ka_msat
SSR Ka94828	94828	94865	13	80	3	50	-0.738228	CCAGCCGAGCCGA	CCAGCCAGCCAACCAGCCGAGCCGCCCAGCCGACCCGA	3	3	3	3	intergenic		326_Ka_trf
SSR Ka94925	94925	94930	1	100	0	NULL	NULL	A	AAAAAA	6	6	6	6	intergenic		231_Ka_msat
SSR Ka94937	94937	94943	1	100	0	NULL	NULL	T	TTTTTTT	7	7	7	7	intergenic		232_Ka_msat
SSR Ka94997	94997	95097	6	74	4	71	0.994941	GGAGCA	GGAGCCGGAGCAGGACCGGGAACAGGAACAGGAACAGGAACAGGAACAGGAGTGGGGCCGGGAGCAGGAGCAGGAGCGGGAGCCGAAGTGGGGGCAGGAGC	17	18	15	17	intergenic		327_Ka_trf
SSR Ka95198	95198	95203	1	100	0	NULL	NULL	G	GGGGGG	6	6	6	6	cds	EP0	234_Ka_msat
SSR Ka95237	95237	95242	1	100	0	NULL	NULL	G	GGGGGG	6	6	6	6	cds	EP0	235_Ka_msat
SSR Ka95438	95438	95505	30	70	18	66	-1.23406	CCGTCCGGCCGCGCCGCAGCACGGGT	CCGTCCGGCCGCGCCGCAGGCATCGGGTCCGTCTCTGCTCGCGCCTCAGCACGGCCGCCCGTCGGGCC	2.1	NC	2.1	NC	cds	EP0	328_Ka_trf
SSR Ka96019	96019	96026	1	100	0	NULL	NULL	C	CCCCCCCC	8	8	8	8	cds	EP0	236_Ka_msat
SSR Ka96284	96284	96295	3	100	0	NULL	NULL	GCG	GCGGCGGCGGCG	4	2	4	2	promoter	EP0	237_Ka_msat
SSR Ka96403	96403	96408	1	100	0	NULL	NULL	T	TTTTTT	6	5	6	6	promoter	EP0	238_Ka_msat
SSR Ka96462	96462	96506	20	84	4	62	-0.860496	TCCCCCCGCCCCCTCGGGCC	TCCGCCCGCCCCGTCGGGGCTCCCCCCGCCCCCTCGGGCCGTCCC	2.2	2.2	2.2	2.2	promoter	EP0	329_Ka_trf
SSR Ka96483	96483	96488	1	100	0	NULL	NULL	C	CCCCCC	6	6	6	6	promoter	EP0	239_Ka_msat
SSR Ka96650	96650	96686	15	79	12	48	-0.860505	AACCACCGGCACCAC	AACCCCCGGCCCACAACACACCGGCACCACCACCACC	2.5	2.3	2.5	2.5	promoter	EP0	330_Ka_trf
SSR Ka96674	96674	96688	3	100	0	NULL	NULL	CAC	CACCACCACCACCAC	5	3	4	5	promoter	EP0	240_Ka_msat
SSR Ka96698	96698	96703	1	100	0	NULL	NULL	C	CCCCCC	6	6	6	6	promoter	EP0	241_Ka_msat
SSR Ka96811	96811	96816	1	100	0	NULL	NULL	G	GGGGGG	6	6	6	5	intergenic		242_Ka_msat
SSR Ka96834	96834	96839	1	100	0	NULL	NULL	G	GGGGGG	6	7	6	6	intergenic		243_Ka_msat
SSR Ka96848	96848	96855	1	100	0	NULL	NULL	G	GGGGGGGG	8	7	11	8	intergenic		244_Ka_msat
SSR Ka96916	96916	96938	12	100	0	46	-1.12987	CCGTCCATCCAG	CCGTCCATCCAGCCGTCCATCCA	1.9	1.9	1.2	1.9	intergenic		331_Ka_trf
SSR Ka97026	97026	97031	1	100	0	NULL	NULL	C	CCCCCC	6	6	6	6	intergenic		245_Ka_msat
SSR Ka97035	97035	97040	1	100	0	NULL	NULL	C	CCCCCC	6	6	6	6	intergenic		246_Ka_msat
SSR Ka97129	97129	97135	1	100	0	NULL	NULL	G	GGGGGGG	7	7	7	7	intergenic		247_Ka_msat
SSR Ka97223	97223	97229	1	100	0	NULL	NULL	C	CCCCCCC	7	6	8	7	intergenic		248_Ka_msat
SSR Ka97260	97260	97293	10	80	8	40	-0.766494	CCCTAGCACC	CCCTCGCACCCCCATAGCACCCCCTTTCACCCCC	3.4	NC	NC	3.4	intergenic		332_Ka_trf
SSR Ka97289	97289	97294	1	100	0	NULL	NULL	C	CCCCCC	6	6	6	6	intergenic		249_Ka_msat
SSR Ka97291	97291	97317	11	88	5	40	-0.913883	CCCCGCTTCT	CCCCGCTTCTCCCCGCTCTCTCCGCGC	2.7	2.7	2.7	2.7	intergenic		333_Ka_trf
SSR Ka97452	97452	97457	1	100	0	NULL	NULL	T	TTTTTT	6	6	6	6	intergenic		250_Ka_msat
SSR Ka97532	97532	97546	3	100	0	NULL	NULL	ACC	ACCACCACCACCACC	5	4	5	5	intergenic		251_Ka_msat
SSR Ka97574	97574	97621	23	74	18	53	-1.08908	CACCGCCACCCCACACCATCACCC	CACCGCCACCCCACACCATCCCCCACCCCCCCCGTCCACCCTCACCCC	2.2	1.4	2.2	2.2	intergenic		334_Ka_trf
SSR Ka97599	97599	97606	1	100	0	NULL	NULL	C	CCCCCCCC	8	7	8	8	intergenic		252_Ka_msat
SSR Ka97618	97618	97623	1	100	0	NULL	NULL	C	CCCCCC	6	5	6	6	intergenic		253_Ka_msat
SSR Ka97757	97757	97826	25	66	21	73	-1.35294	TTTCCCCGTTCCCCTCCCCTTCGCA	TTTCCCCTTCCCCTCCCCTTCGCATCCCCGTTCCCCCCTGTTCCGCATTTCCCCGCTCCCTCCACCATCG	2.7	NC	2.7	2.7	intergenic		336_Ka_trf
SSR Ka97789	97789	97794	1	100	0	NULL	NULL	C	CCCCCC	6	7	6	6	intergenic		254_Ka_msat
SSR Ka97964	97964	97969	1	100	0	NULL	NULL	G	GGGGGG	6	6	6	6	intergenic		255_Ka_msat
SSR Ka98079	98079	98087	1	100	0	NULL	NULL	G	GGGGGGGGG	9	4	6	9	intergenic		256_Ka_msat
SSR Ka98088	98088	98099	4	100	0	NULL	NULL	TGGG	TGGGTGGGTGGG	3	1	3	3	intergenic		257_Ka_msat
SSR Ka98149	98149	98188	12	75	13	47	-0.888333	CTCTCCCCCCTCT	CTCTCCCTCCTCTCTCTTCCCCCCTCCCCTACCCCCTCTC	3.2	3.6	3.2	3.2	intergenic		337_Ka_trf
SSR Ka98167	98167	98172	1	100	0	NULL	NULL	C	CCCCCC	6	6	10	6	intergenic		258_Ka_msat
SSR Ka98445	98445	98451	1	100	0	NULL	NULL	G	GGGGGGG	7	10	7	7	intergenic		259_Ka_msat
SSR Ka98589	98589	98600	4	100	0	NULL	NULL	TGGA	TGGATGGATGGA	3	3	3	3	intergenic		260_Ka_msat
SSR Ka98725	98725	98737	1	100	0	NULL	NULL	C	CCCCCCCCCCCCC	13	7	7	11	intergenic		261_Ka_msat
SSR Ka98770	98770	98776	1	100	0	NULL	NULL	C	CCCCCCC	7	7	10	7	intergenic		262_Ka_msat
SSR Ka98800	98800	98809	1	100	0	NULL	NULL	C	CCCCCCCCCC	10	9	9	10	intergenic		263_Ka_msat
SSR Ka98865	98865	98871	1	100	0	NULL	NULL	C	CCCCCCC	7	7	7	7	intergenic		264_Ka_msat
SSR Ka98996	98996	99002	1	100	0	NULL	NULL	G	GGGGGGG	7	7	7	7	intergenic		265_Ka_msat
SSR Ka99147	99147	99152	1	100	0	NULL	NULL	G	GGGGGG	6	6	6	6	intergenic		266_Ka_msat
SSR Ka99316	99316	99321	1	100	0	NULL	NULL	C	CCCCCC	6	6	6	6	intergenic		267_Ka_msat
SSR Ka99453	99453	99480	11	82	17	46	-1.03663	GAGGGGGGAGGAG	GAGGGGGGAGGAGAGGGGGAGGAGGAGG	2.3	2.4	NC	2.3	intergenic		338_Ka_trf
SSR Ka99455	99455	99460	1	100	0	NULL	NULL	G	GGGGGG	6	6	8	6	intergenic		268_Ka_msat
SSR Ka99470	99470	99481	3	100	0	NULL	NULL	GGA	GGAGGAGGAGGA	4	4	5	4	intergenic		269_Ka_msat
SSR Ka99525	99525	99530	1	100	0	NULL	NULL	G	GGGGGG	6	6	6	6	intergenic		270_Ka_msat
SSR Ka99600	99600	99677	33	87	6	120	-0.810899	ACGGCGCGCGAGGAGCTGGGGGAGGAGGAGGAG	ACGGCGCCCGGGGAGTTGGGGGAGGAGGAGACGGCGCGCGAGGAGCTGGGGGAGGAGGAGGAGACGGCGCGCGAGGAG	2.5	NC	2.5	2.5	intergenic		339_Ka_trf
SSR Ka99650	99650	99661	3	100	0	NULL	NULL	GGA	GGAGGAGGAGGA	4	3	4	4	intergenic		271_Ka_msat
SSR Ka99822	99822	99827	1	100	0	NULL	NULL	C	CCCCCC	6	6	7	6	intergenic		272_Ka_msat
SSR Ka99845	99845	99850	1	100	0	NULL	NULL	A	AAAAAA	6	6	6	6	intergenic		273_Ka_msat
SSR Ka99848	99848	99878	16	93	0	55	-1.1322	AAAGGGGGCGGGGCTT	AAAGGGGGCGGGGCTTAAAGGGGGGGGGGCT	1.9	1.9	1.9	1.9	intergenic		342_Ka_trf
SSR Ka99867	99867	99876	1	100	0	NULL	NULL	G	GGGGGGGGGG	10	9	9	9	intergenic		274_Ka_msat
SSR Ka99879	99879	99908	10	95	0	53	-0.825997	AATTTGCATA	AATTTGCATAAATTTGCATACATTTGCATA	3	1.1	3	3	intergenic		344_Ka_trf
SSR Ka99903	99903	100103	86	86	0	304	0.0863311	TGCATAACCCCACCCCCTCATTTGCATAAATTAGCATAGCCCCGCCCCCTCATTTGCATAAATTAGCATAACCCCTCCCCCTAATC	TGCATAGCCCCGCCCCCTCATTTGCATAAATTAGCATGGCCCCTCCCCCTCATTTGCATGCATTTGCATAACCCCTCCCCCTGATCTGCATAACCCCACCCCCTCATTTGCATACATTTGCATAGCCCCGCCCCTTCATTTGCATAAATTAGCATAACCCCTCCCCCTAATCTGCATAACCCCTCCCCCTAATCTGCATAA	2.3	NC	NC	2.3	intergenic		349_Ka_trf
SSR Ka100131	100131	100136	1	100	0	NULL	NULL	C	CCCCCC	6	4	8	6	intergenic		275_Ka_msat
SSR Ka100186	100186	100194	1	100	0	NULL	NULL	C	CCCCCCCCC	9	8	9	13	intergenic		276_Ka_msat
SSR Ka100281	100281	100428	63	98	0	289	2.22051	CTTCCCCCGGACGTGACGCCGGTCCCCACGGATCTCATCTGCATATCGCGCCGGCCCCTTCCG	CTTCCGCCGGACGTGACGCCGGTCCCCACGGATCTCATCTGCATATCGCGCCGGCCCCTTCCGCTTCCCCCGGACGTGACGCCGGTCCCCACGGATCTCATCTGCATATCGCGCCGGCCCCTTCCGCTTCCCCCGGACGTGACGCCGG	2.3	NC	NC	2.3	intergenic		351_Ka_trf
SSR Ka100705	100705	100734	3	92	0	46	0.747237	ACC	ACCACCACCACCAACAACACCACCACCACC	10	10	9	10	intergenic		353_Ka_trf
SSR Ka100722	100722	100733	3	100	0	NULL	NULL	CAC	CACCACCACCAC	4	1	3	4	intergenic		278_Ka_msat
SSR Ka100734	100734	100748	1	100	0	NULL	NULL	C	CCCCCCCCCCCCCCC	16	7	16	16	intergenic		279_Ka_msat
SSR Ka100827	100827	100833	1	100	0	NULL	NULL	T	TTTTTTT	7	7	7	7	intergenic		280_Ka_msat
SSR Ka100831	100831	100850	8	100	0	40	-0.974639	TTTCTCTC	TTTCTCTCTTTCTCTCTTTC	2.5	2.5	2.5	2.5	intergenic		354_Ka_trf
SSR Ka100850	100850	100857	1	100	0	NULL	NULL	C	CCCCCCCC	8	6	6	8	intergenic		281_Ka_msat
SSR Ka100859	100859	100864	1	100	0	NULL	NULL	C	CCCCCC	6	6	6	6	intergenic		282_Ka_msat
SSR Ka100901	100901	100927	9	84	15	42	-0.857725	CCGGGACCA	CCGGGACCACCGGGACCCTCGGGACCA	3.1	3.6	3.1	3.1	intergenic		355_Ka_trf
SSR Ka100954	100954	100995	3	75	9	49	0.643517	ACC	ACCACCAACACCGTCCACCTCCCACCACCACCACCACCACCA	14	11	4	14	intergenic		356_Ka_trf
SSR Ka101057	101057	101109	27	100	0	106	-0.704317	GGACCCCCATCTGCTAAGACCCACCAG	GGACCCCCATCTGCTAAGACCCACCAGGGACCCCCATCTGCTAAGACCCACCA	2	NC	NC	2	intergenic		358_Ka_trf
SSR Ka101104	101104	101115	3	100	0	NULL	NULL	CCA	CCACCACCACCA	4	4	4	4	intergenic		284_Ka_msat
SSR Ka101304	101304	101309	1	100	0	NULL	NULL	A	AAAAAA	6	6	6	6	intergenic		285_Ka_msat
SSR Ka101456	101456	101540	3	70	7	67	0.636917	CCG	CCGCCGCCGAGCCCTCCGCCGCGGCCGCCGCCGCCGCTTCCACCACCGCCGCCACCTCCGCCGCCGCCGCAGCCACCTCCGGCCG	28.7	23.3	28.7	28.7	intergenic		359_Ka_trf
SSR Ka101583	101583	101616	15	94	0	61	-0.999469	GCCGGGGAGGCAGGC	GCCGGGGAGGCAGGCGCCGGGGAGGCAAGCGCCG	2.3	2.3	2.3	2.3	intergenic		360_Ka_trf
SSR Ka101654	101654	101665	3	100	0	NULL	NULL	GAG	GAGGAGGAGGAG	4	4	4	4	intergenic		288_Ka_msat
SSR Ka101657	101657	101714	24	85	0	81	-0.843726	GAGGACGAGGACGAGGACCGGGAC	GAGGAGGAGGACGGGGACGGGGACGAGGACGAGGACGAGGACCGGGCCGAGGGCGAGG	2.4	2.8	NC	2.4	intergenic		362_Ka_trf
SSR Ka101677	101677	101694	6	100	0	NULL	NULL	GGACGA	GGACGAGGACGAGGACGA	3	2	2	3	intergenic		289_Ka_msat
SSR Ka101764	101764	101781	6	100	0	NULL	NULL	AGAGTC	AGAGTCAGAGTCAGAGTC	3	3	3	3	intergenic		290_Ka_msat
SSR Ka102058	102058	102093	18	84	10	53	-0.934221	CGGCCGGCGCGGCGCCCG	CGGCCGGCGGGGCGCCCGCGGCGGCGACGGCGCCCG	2.1	2.3	2.1	2.1	cds	IE180	363_Ka_trf
SSR Ka102167	102167	102218	27	85	14	80	-1.03179	CGGCAGGCCCCGGCGGCCGCAGGAGCT	CGGCAGGCCCTCGGGGCCGCGGAGCTCGGCGAGGCCCCGGCGGCCGCAGGAG	2	2	2	2	cds	IE180	364_Ka_trf
SSR Ka102694	102694	102720	5	86	4	40	-0.306124	GCCGC	GCCGGCGCCGCGCCGCGCCGAGCCGCG	5.4	5.4	5.4	5.4	cds	IE180	365_Ka_trf
SSR Ka103022	103022	103070	8	69	21	43	-0.264409	GGCGGCGC	GGCGGCGCGGCGGCGGAGCGGGGCGCCCGCGGCCCCGCGGCGCGCGGCG	6.6	6.6	6.6	5.2	cds	IE180	366_Ka_trf
SSR Ka103298	103298	103318	3	100	0	42	0.37134	GGA	GGAGGAGGAGGAGGAGGAGGA	7	10	6	7	cds	IE180	367_Ka_trf
SSR Ka103465	103465	103493	15	86	13	46	-1.03895	CCCCGGGCGCGCGGG	CCCCGGGGCGGCGGGCCCCGGGCGCGCGG	2	2	2	2	cds	IE180	368_Ka_trf
SSR Ka103537	103537	103576	9	75	6	40	-0.605214	CGGAGGAGC	CGGGGGAGCTGGCGTAGCCGGAGGAGCCGGAGAGGCCGGA	4.6	4.6	4.6	4.6	cds	IE180	369_Ka_trf
SSR Ka103574	103574	103623	18	100	0	100	-0.67914	GGACTTGGTGCTGGAGCT	GGACTTGGTGCTGGAGCTGGACTTGGTGCTGGAGCTGGACTTGGTGCTGG	2.8	NC	NC	2.8	cds	IE180	371_Ka_trf
SSR Ka103666	103666	103677	3	100	0	NULL	NULL	CCG	CCGCCGCCGCCG	4	4	4	4	cds	IE180	293_Ka_msat
SSR Ka103727	103727	103787	26	80	5	70	-0.877571	CAGGCCGCGCGGCGGCCTCCGCGGGCC	CAGGCCGGGCGCGGGCTCCGCGGGCCCGGGCCGCGCGGCGGCCTCGGCGAGCCGGGCCGCG	2.3	2	2.3	2.3	cds	IE180	374_Ka_trf
SSR Ka103753	103753	103820	15	67	21	60	-0.675152	CGGGCCGCGGCGAG	CGGGCCGCGCGGCGGCCTCGGCGAGCCGGGCCGCGGCCACGTTGGCCGGGGCGAAGAGGGCCGCGGCG	5.1	5.1	5.1	5.1	cds	IE180	375_Ka_trf
SSR Ka103994	103994	104043	25	80	8	67	-0.980061	GGCGGGCCGAGGGCAGCCGGAGCGCG	GGCGGGCCCGAGGGCGGCCGGGGCGCGGGCGGGCGCGGGCAGCCGGAGCG	2	2	2	2	cds	IE180	379_Ka_trf
SSR Ka104005	104005	104084	18	68	15	60	-0.688879	GGGCGGGCGAGGGCAGCC	GGGCGGCCGGGGCGCGGGCGGGCGCGGGCAGCCGGAGCGGGCAGGGCAGCAGGCGCTCGAGGACGCCGCGGCAGGCCAGG	4.8	4.8	4.8	4.8	cds	IE180	380_Ka_trf
SSR Ka104803	104803	104835	6	73	20	42	-0.437257	GGGGCC	GGGGCCGGGCGGGCTCCGGGGCCGGGGCCGGGG	5.8	5.8	5.8	5.8	cds	IE180	381_Ka_trf
SSR Ka104822	104822	104889	15	69	18	62	-0.625964	GGCCGCGGCGGAGGA	GGCCGGGGCCGGGGAGGCCGCGGCGGAGGAGGAGGCGGAGGAGGCCGAGGGCCGCGGGGCCGCGGCGG	4.9	3	4.9	4.9	cds	IE180	383_Ka_trf
SSR Ka104966	104966	105029	9	85	0	93	0.329021	GGAGGACGA	GGAGGAGGACGAGGACGAGGAGGACGAGGAGGACGAGGAGGACGAGGACGAGGAGGAGGCCGAG	7.1	6.1	6.1	7.1	cds	IE180	386_Ka_trf
SSR Ka105036	105036	105047	3	100	0	NULL	NULL	GCG	GCGGCGGCGGCG	4	6	5	4	cds	IE180	295_Ka_msat
SSR Ka105055	105055	105060	1	100	0	NULL	NULL	G	GGGGGG	6	6	6	6	cds	IE180	296_Ka_msat
SSR Ka105268	105268	105296	6	91	0	51	-0.319976	TGGAGT	TGGAGTTGGAGTTGGAGTTGGGGTTGGAG	4.8	4.7	4.8	4.8	cds	IE180	387_Ka_trf
SSR Ka105418	105418	105429	3	100	0	NULL	NULL	CGC	CGCCGCCGCCGC	4	4	4	4	cds	IE180	298_Ka_msat
SSR Ka105571	105571	105576	1	100	0	NULL	NULL	C	CCCCCC	6	6	5	6	cds	IE180	299_Ka_msat
SSR Ka105606	105606	105655	24	80	16	64	-0.880224	GAGGAGGCCGGGGAGGCGCGGAG	GAGGGGCCGGGAGAGCCGGAGGAGGAGGCCGGGGAGGCTGCGGAGGGGGA	2.3	2.3	2.3	2.3	cds	IE180	389_Ka_trf
SSR Ka105716	105716	105750	17	83	0	49	-0.907436	CGGCCCGGGACCGGAGC	CGGCCGGGGCCCGGAGCCGGCCCGGGACCGGGGCC	2.1	2.1	2.1	2.1	cds	IE180	391_Ka_trf
SSR Ka105883	105883	105897	3	100	0	NULL	NULL	GCT	GCTGCTGCTGCTGCT	5	5	4	5	cds	IE180	300_Ka_msat
SSR Ka106019	106019	106049	15	82	17	45	-0.98924	GGAGCCCTGGCTGCCG	GGAGCCGCGGCGCCGGGAGCCCTGGCTGCCG	2.1	2.1	2.1	2.1	cds	IE180	392_Ka_trf
SSR Ka106086	106086	106097	3	100	0	NULL	NULL	GCG	GCGGCGGCGGCG	4	4	4	3	cds	IE180	301_Ka_msat
SSR Ka106213	106213	106263	26	80	3	67	-0.96371	GCGGCCGGAGGAGAAGAAGAAGAAG	GCGGGCGGCGGAGAAGAAGGAGGAAGGCGGCCGGAGGAGGAGAAGAAGAAG	2	NC	2	2	promoter	IE180	393_Ka_trf
SSR Ka106253	106253	106264	3	100	0	NULL	NULL	AGA	AGAAGAAGAAGA	4	3	4	4	promoter	IE180	302_Ka_msat
SSR Ka106586	106586	106959	82	73	12	330	0.0552324	TGGCCGCTCGACGGCCAATGGGATTTCTCTCGAAACTCCCTCGCGCGTCTACTTTGCATGCCCGGCCCCCGCGGCGGCCATCT	TGGCGGCCGCCGGCCAATGGGATTTCGCGAGGAACTTCCTCGCGAGGACCATTTGCATGCCCGGCCCCCGCGGCGGCCATCTTGCCCACTCGACGGCCAATGGGATTTCTCTCGCCCACTTCCTCTCGCGTCTACTTTGCATGTCCGGCCCCGAGGGCGCCATCTTGGCCCCTCGACGGCCAATGGGATTTCTCTCCCTACTTCCTCTCGCGTCTACTTTGCATGTCCGGCCCCCGCGGCGGCCATCTCGGCTCGCCCGGGCCAATGGGCGCGCGGAGGCGTCTCCCGCGCGCCTCTGATTTGCATGCCCGGCCCGCTCTGCGGCCATCTTGGCCGCGGGCGGCCAATGAGATTGTCCGAAAATCCCTCGCGCG	4.7	4.7	4.7	4.7	promoter	IE180	395_Ka_trf
SSR Ka106596	106596	106854	83	83	9	347	0.29115	CGGCCAATGGGATTTCTCTCGCCAACTTCCTCTCGCGTCTACTTTGCATGTCCGGCCCCCGCGGCGGCCATCTTGGCCCCTCGA	CGGCCAATGGGATTTCGCGAGGAACTTCCTCGCGAGGACCATTTGCATGCCCGGCCCCCGCGGCGGCCATCTTGCCCACTCGACGGCCAATGGGATTTCTCTCGCCCACTTCCTCTCGCGTCTACTTTGCATGTCCGGCCCCGAGGGCGCCATCTTGGCCCCTCGACGGCCAATGGGATTTCTCTCCCTACTTCCTCTCGCGTCTACTTTGCATGTCCGGCCCCCGCGGCGGCCATCTCGGCTCGCCCGGGCCAATGGG	3.2	NC	3.2	3.2	promoter	IE180	394_Ka_trf
SSR Ka107138	107138	107374	19	100	0	474	1.11609	TGTGGTGGTCTCTGTGTTG	TGTGGTGGTCTCTGTGTTGTGTGGTGGTCTCTGTGTTGTGTGGTGGTCTCTGTGTTGTGTGGTGGTCTCTGTGTTGTGTGGTGGTCTCTGTGTTGTGTGGTGGTCTCTGTGTTGTGTGGTGGTCTCTGTGTTGTGTGGTGGTCTCTGTGTTGTGTGGTGGTCTCTGTGTTGTGTGGTGGTCTCTGTGTTGTGTGGTGGTCTCTGTGTTGTGTGGTGGTCTCTGTGTTGTGTGGTGGT	12.5	4.1	8.8	10.5	intergenic		396_Ka_trf
SSR Ka107399	107399	107469	9	66	18	54	0.0141964	CGAGACCCC	CGAGACCCCGAGACCCCCGTTTCCCCCTCCTCGAGACCCCTGAGACCCCCGAGACCCTCCCGCGACCCCCG	8.4	8.4	8.4	8.4	intergenic		397_Ka_trf
SSR Ka107609	107609	107648	6	69	25	44	-0.261003	CCGGAC	CCGGACCCGAACCTCGAGCCCGGACCCGCCCGGACCCGGA	7.2	7.2	7.2	7.2	intergenic		399_Ka_trf
SSR Ka107693	107693	107725	17	82	11	47	-0.976919	CCCACCCCCTCATCTCC	CCCACCCCCTCCTCTCCCCCACCCCTCTATCTC	2	NC	2	2	intergenic		400_Ka_trf
SSR Ka107722	107722	107731	2	100	0	NULL	NULL	TC	TCTCTCTCTC	5	4	5	5	intergenic		303_Ka_msat
SSR Ka107737	107737	107742	1	100	0	NULL	NULL	C	CCCCCC	6	6	6	6	intergenic		304_Ka_msat
SSR Ka107772	107772	107781	1	100	0	NULL	NULL	A	AAAAAAAAAA	10	7	7	10	intergenic		305_Ka_msat
SSR Ka107838	107838	107849	4	100	0	NULL	NULL	CGGG	CGGGCGGGCGGG	3	3	3	3	intergenic		306_Ka_msat
SSR Ka107894	107894	107899	1	100	0	NULL	NULL	G	GGGGGG	6	6	6	6	intergenic		307_Ka_msat
SSR Ka107913	107913	107957	24	77	4	55	-1.01523	TGGCGACGGGGAGTGGCGGGGCG	TGGCGACGGGGCGTGGCGGGGCGTGGCAGAGGGGGAGGGGGGGGG	2	2	2	2	intergenic		402_Ka_trf
SSR Ka107949	107949	107957	1	100	0	NULL	NULL	G	GGGGGGGGG	9	9	10	9	intergenic		308_Ka_msat
SSR Ka107981	107981	107987	1	100	0	NULL	NULL	G	GGGGGGG	7	8	9	7	intergenic		309_Ka_msat
SSR Ka108222	108222	108228	1	100	0	NULL	NULL	G	GGGGGGG	7	8	7	7	intergenic		310_Ka_msat
SSR Ka108237	108237	108244	1	100	0	NULL	NULL	G	GGGGGGGG	8	8	8	8	intergenic		311_Ka_msat
SSR Ka108256	108256	108273	2	100	0	NULL	NULL	TG	TGTGTGTGTGTGTGTGTG	9	5	4	9	intergenic		312_Ka_msat
SSR Ka108298	108298	108331	16	83	0	47	-0.925759	GGAGGGTCGGGAGGAC	GGAGGGTCGGGAGGACGGATGGTCGGTCGGACGG	2.1	2.1	2.1	2.1	intergenic		403_Ka_trf
SSR Ka108385	108385	108390	1	100	0	NULL	NULL	G	GGGGGG	6	5	5	6	intergenic		313_Ka_msat
SSR Ka108412	108412	108423	4	100	0	NULL	NULL	GTGG	GTGGGTGGGTGG	3	5	2	3	intergenic		314_Ka_msat
SSR Ka108420	108420	108481	18	71	16	70	-0.835269	GTGGGTGTGAGGGCCGT	GTGGGTGTGAGGGCCGGTGCGAGTATGGGGGCCGGTGCGGGTGTGAGGGTCCGTGTGGGTGT	3.7	NC	3.7	3.8	intergenic		404_Ka_trf
SSR Ka108541	108541	108558	6	100	0	NULL	NULL	TCTCCG	TCTCCGTCTCCGTCTCCG	3	3	3	3	intergenic		315_Ka_msat
SSR Ka108579	108579	108584	1	100	0	NULL	NULL	G	GGGGGG	6	10	7	6	intergenic		316_Ka_msat
SSR Ka108615	108615	108652	12	78	14	54	-0.7596	TCGCCTCCTCCTC	TCGCCTCCTCCTTCTCCTCCTCTCTCGCCTCTCCTCTC	3.2	3.2	3.2	3.2	intergenic		406_Ka_trf
SSR Ka108633	108633	108786	22	61	24	67	-0.667974	CCTCTCCGCCTCTGTCCTCCGC	CCTCTCTCGCCTCTCCTCTCTCTCTCCGCGTGTGTGCGCGCGCCTCTCCCCGTGCGTGTCTCGCTCGCCCTCTCCGCCTCTGTCCTCCGCCCGACTTTCCGACTCTCCTCCGTCTCCTCTCCTCCTCTCCTCTCCCCGCCCCCGCCCCCTGTCC	6.1	4.1	8.5	6.1	intergenic		409_Ka_trf
SSR Ka108648	108648	108657	2	100	0	NULL	NULL	CT	CTCTCTCTCT	5	5	5	5	intergenic		317_Ka_msat
SSR Ka108652	108652	108709	24	73	15	69	-1.02724	CTCTCTCCGCGTGTCTCGCGCGC	CTCTCTCCGCGTGTGTGCGCGCGCCTCTCCCCGTGCGTGTCTCGCTCGCCCTCTCCGC	2.6	2.6	2.6	2.6	intergenic		407_Ka_trf
SSR Ka108801	108801	108810	2	100	0	NULL	NULL	CG	CGCGCGCGCG	5	4	5	5	intergenic		318_Ka_msat
SSR Ka108919	108919	108924	1	100	0	NULL	NULL	C	CCCCCC	6	6	6	6	intergenic		319_Ka_msat
SSR Ka108946	108946	108981	11	75	24	43	-0.829551	CCCGACACTCG	CCCGACCCGCCTCGCACTCGCCCGACACTCGGCCCG	3.5	3.5	3.5	3.5	intergenic		412_Ka_trf
SSR Ka109008	109008	109013	1	100	0	NULL	NULL	C	CCCCCC	6	6	6	6	intergenic		320_Ka_msat
SSR Ka109063	109063	109069	1	100	0	NULL	NULL	C	CCCCCCC	7	6	7	7	intergenic		321_Ka_msat
SSR Ka109085	109085	109122	7	80	0	48	-0.279493	GCCAACA	GCCAACGGCCAACAGCCGACAACCCACAGCCAACAGCC	5.4	2.7	5.7	5.4	intergenic		413_Ka_trf
SSR Ka109150	109150	109156	1	100	0	NULL	NULL	A	AAAAAAA	7	7	7	7	intergenic		322_Ka_msat
SSR Ka109228	109228	109233	1	100	0	NULL	NULL	C	CCCCCC	6	5	5	6	intergenic		323_Ka_msat
SSR Ka109268	109268	109273	1	100	0	NULL	NULL	C	CCCCCC	6	6	6	6	intergenic		324_Ka_msat
SSR Ka109278	109278	109289	2	100	0	NULL	NULL	TC	TCTCTCTCTCTC	6	12	6	6	intergenic		325_Ka_msat
SSR Ka109288	109288	109313	12	100	0	52	-1.00761	TCTTCTTCCGCG	TCTTCTTCCGCGTCTTCTTCCGCGTC	2.2	2.2	2.2	2.2	intergenic		415_Ka_trf
SSR Ka109322	109322	109327	1	100	0	NULL	NULL	C	CCCCCC	6	6	6	6	intergenic		326_Ka_msat
SSR Ka109358	109358	109400	21	81	0	58	-0.915379	GGGGAAAGAAGAAGAAACGGG	GGGGAAGGAAGAGGGGACGGGGGGGAAAGAAGAAGAAACGGGG	2	NC	NC	2	intergenic		417_Ka_trf
SSR Ka109370	109370	109454	24	76	12	95	-0.634974	GGGGAAGCGGGGGAAAGAAGAAGAAAC	GGGGACGGGGGGGAAAGAAGAAGAAACGGGGAAGCGGGGGAAGGAACAGACGGGGAAGGGGGGAAAGGGAAACGGGGAAACGGGG	3.4	NC	NC	3.4	intergenic		416_Ka_trf
SSR Ka109376	109376	109382	1	100	0	NULL	NULL	G	GGGGGGG	7	5	9	7	intergenic		327_Ka_msat
SSR Ka109427	109427	109432	1	100	0	NULL	NULL	G	GGGGGG	6	7	6	6	intergenic		328_Ka_msat
SSR Ka109471	109471	109476	1	100	0	NULL	NULL	G	GGGGGG	6	5	11	6	intergenic		329_Ka_msat
SSR Ka109505	109505	109530	13	92	0	45	-1.13354	CGCTTCCCCCTCC	CGCTTCCCCTTCCCGCTTCCCCCTCC	2	2	2	2	intergenic		420_Ka_trf
SSR Ka109581	109581	109587	1	100	0	NULL	NULL	A	AAAAAAA	7	7	7	7	intergenic		330_Ka_msat
SSR Ka109614	109614	109675	3	67	15	53	0.352111	GTA	GTAGTAGTCATAGTAGTAGTCATAGTAATATAGTAGGAGTGGGAGTAGTAGGAGTAGGAGTA	21.7	21	26.3	21.7	intergenic		421_Ka_trf
SSR Ka109805	109805	109837	9	76	12	42	-0.853526	AAGGAGGAGG	AAGGCGGAGGAGGAGGAAGAAGGAGAGGAAGGA	3.5	2.4	3.3	3.5	intergenic		423_Ka_trf
SSR Ka109810	109810	109821	3	100	0	NULL	NULL	GGA	GGAGGAGGAGGA	4	4	5	4	intergenic		331_Ka_msat
SSR Ka109812	109812	109835	12	91	8	43	-1.18811	AGGAGGAGGAAGA	AGGAGGAGGAAGAAGGAGAGGAAG	1.9	NC	1.9	1.9	intergenic		422_Ka_trf
SSR Ka109837	109837	109844	1	100	0	NULL	NULL	A	AAAAAAAA	8	8	9	8	intergenic		332_Ka_msat
SSR Ka109853	109853	109864	3	100	0	NULL	NULL	GCG	GCGGCGGCGGCG	4	4	4	4	intergenic		333_Ka_msat
SSR Ka109920	109920	109954	16	85	14	53	-0.899739	AGGAAGGCGGGTGCGG	AGGAAAGGCGGGCGGAGGAAGGCGGGTGCGGAGGA	2.3	2.3	2.1	2.3	intergenic		424_Ka_trf
SSR Ka109973	109973	110030	26	84	9	87	-0.917874	CGCGTCTCTCTCCCCCCGTCCCCCTCTC	CGCTCTCTCTCCCCCCGTCCCCCTCTCCGCGTCTCTTCCCCGCGTCCCCTCTCTGCGT	2.2	NC	NC	2.2	intergenic		425_Ka_trf
SSR Ka109983	109983	109988	1	100	0	NULL	NULL	C	CCCCCC	6	5	5	6	intergenic		334_Ka_msat
SSR Ka110051	110051	110079	12	88	0	44	-0.955959	GGCGGCTGCAGA	GGCGGCTGCAGAGGCGGCTGCGGACGCGG	2.4	2.4	2.4	2.4	intergenic		427_Ka_trf
SSR Ka110081	110081	110086	1	100	0	NULL	NULL	G	GGGGGG	6	6	6	6	intergenic		335_Ka_msat
SSR Ka110144	110144	110202	31	80	13	82	-1.05779	CCCGCGTCCCCGTGACGCAGCACGCGGGACCC	CCCGCGTCCCCGGCGTCATCACGCGGGACCCCCCGGTCCCCGTGACGCAGGACGCGGGA	1.9	NC	1.9	1.9	intergenic		428_Ka_trf
SSR Ka110172	110172	110177	1	100	0	NULL	NULL	C	CCCCCC	6	6	6	6	intergenic		336_Ka_msat
SSR Ka110199	110199	110213	5	100	0	NULL	NULL	GGGAG	GGGAGGGGAGGGGAG	3	3	2	3	intergenic		337_Ka_msat
SSR Ka110199	110199	110248	19	80	17	67	-0.711547	GGGAGGGGGGGGAGGGAA	GGGAGGGGAGGGGAGGGAGGGGAGGGGGTCGGGGGGAAGGGAGGGGGGGG	2.8	3.7	NC	2.8	intergenic		431_Ka_trf
SSR Ka110229	110229	110234	1	100	0	NULL	NULL	G	GGGGGG	6	6	9	6	intergenic		338_Ka_msat
SSR Ka110241	110241	110249	1	100	0	NULL	NULL	G	GGGGGGGGG	9	9	5	9	intergenic		339_Ka_msat
SSR Ka110292	110292	110306	3	100	0	NULL	NULL	GGA	GGAGGAGGAGGAGGA	5	4	4	5	intergenic		340_Ka_msat
SSR Ka110330	110330	110372	20	80	15	57	-0.86109	GCCGCCGCAGGCGCGTCCCC	GCCGCCCGGCGCGCGCCCGCCGCCGCAGGCGCGTCCCCGGCGC	2.3	2.3	2.3	2.3	intergenic		435_Ka_trf
SSR Ka110330	110330	110389	20	71	19	54	-0.913606	GCCGCCCGGCGCGTCCCC	GCCGCCCGGCGCGCGCCCGCCGCCGCAGGCGCGTCCCCGGCGCGGGCGCCTCTCCACGCC	3.4	2.4	3.4	3.4	intergenic		436_Ka_trf
SSR Ka110537	110537	110543	1	100	0	NULL	NULL	C	CCCCCCC	7	11	7	7	intergenic		341_Ka_msat
SSR Ka110577	110577	110583	1	100	0	NULL	NULL	A	AAAAAAA	7	7	7	7	intergenic		342_Ka_msat
SSR Ka110603	110603	110630	12	87	0	42	-0.985658	CTCCCTCGCCGT	CTCCCTCTCCGTCTCCCTCGCCTTCTCC	2.3	2.3	2.3	2.3	intergenic		437_Ka_trf
SSR Ka110636	110636	110641	1	100	0	NULL	NULL	G	GGGGGG	6	6	6	6	intergenic		343_Ka_msat
SSR Ka110692	110692	110699	1	100	0	NULL	NULL	C	CCCCCCCC	8	10	12	8	intergenic		344_Ka_msat
SSR Ka110721	110721	110726	1	100	0	NULL	NULL	C	CCCCCC	6	6	6	6	intergenic		345_Ka_msat
SSR Ka110856	110856	110897	12	70	9	46	-0.982738	CCCGGCTCGCCCG	CCCGGCTCGCCCGCCCGCTCGCTCGCCGGGCCGGCCGGCCGG	3.4	NC	2.1	3.4	intergenic		438_Ka_trf
SSR Ka110882	110882	110919	17	78	8	52	-0.869992	CGGGCCCGGCCTGGACG	CGGGCCGGCCGGCCGGGGGCCCGGCCTGGACGCGGGCC	2.4	NC	NC	2.4	intergenic		439_Ka_trf
SSR Ka110884	110884	110895	4	100	0	NULL	NULL	GGCC	GGCCGGCCGGCC	3	NULL	NC	3	intergenic		346_Ka_msat
SSR Ka111107	111107	111161	6	76	6	47	0.305385	CCCCCT	CCCCCTTCCTCCCTCCTCCTCCCCGTCCCCGTCCCCGTCCCCCGCCCGCTCTCCC	9.2	8.5	9.2	9.2	intergenic		440_Ka_trf
SSR Ka111108	111108	111148	6	86	10	49	0.140953	CCCCGT	CCCCTTCCTCCCTCCTCCTCCCCGTCCCCGTCCCCGTCCCC	7	3.8	7	7	intergenic		441_Ka_trf
SSR Ka111170	111170	111220	14	76	23	68	-0.543469	GCGATACCGCGCGG	GCGATACCGCGCGGGCGATACCGCGCGGGCCGCCCGCGGGCGCTACCGCGC	3.9	3.9	3.9	4	intergenic		442_Ka_trf
SSR Ka111223	111223	111304	29	75	16	78	-0.864625	CTCCGCCGCCGCCGCAACTCCTCCCGCTC	CTCCGCTCGCCGCCTCTTCCCCCCTCCTCCGCCGCCGCCGCCAGTCCTCCTCGCTCCTCTCCGCCCACGCAACTCCTCCCGC	3	NC	2.1	3	intergenic		445_Ka_trf
SSR Ka111241	111241	111246	1	100	0	NULL	NULL	C	CCCCCC	6	5	6	6	intergenic		348_Ka_msat
SSR Ka111251	111251	111262	3	100	0	NULL	NULL	CCG	CCGCCGCCGCCG	4	3	4	4	intergenic		349_Ka_msat
SSR Ka111424	111424	111430	1	100	0	NULL	NULL	C	CCCCCCC	7	7	10	7	intergenic		350_Ka_msat
SSR Ka111573	111573	111662	13	65	30	52	-0.472899	CGAGAGGGGCGGGG	CGAGAGGGGGGAGCGGGGGTGCGGGGCAGGGGTGCGGGCGAGTGAGCGTGCGCGAAGGGGGGAGAGGGCGCGTGGGCGAGAGGGGCGGGG	6.9	7.4	2.4	2.4	intergenic		446_Ka_trf
SSR Ka111578	111578	111583	1	100	0	NULL	NULL	G	GGGGGG	6	5	5	6	intergenic		351_Ka_msat
SSR Ka111629	111629	111634	1	100	0	NULL	NULL	G	GGGGGG	6	7	NULL	6	intergenic		352_Ka_msat
SSR Ka111669	111669	111674	1	100	0	NULL	NULL	G	GGGGGG	6	7	6	6	intergenic		353_Ka_msat
SSR Ka111684	111684	111719	12	80	8	46	-0.776841	CTCCCCTCCGTC	CTCGCCCTCCGTCCTCCCCTCCTTCCTCTCCCCGTC	3.1	3.1	3.1	3.1	intergenic		447_Ka_trf
SSR Ka111778	111778	111789	3	100	0	NULL	NULL	CGC	CGCCGCCGCCGC	4	3	4	4	intergenic		354_Ka_msat
SSR Ka111837	111837	111842	1	100	0	NULL	NULL	C	CCCCCC	6	6	6	6	intergenic		355_Ka_msat
SSR Ka111925	111925	111967	23	81	13	60	-0.9563	CCCGCCCTCCCCGACTCTCTCA	CCCGGCCTCCCCGACCTCTCTCACCCGCCCTCCCGCGCTCTCT	2	2	2	2	intergenic		448_Ka_trf
SSR Ka112061	112061	112067	1	100	0	NULL	NULL	T	TTTTTTT	7	7	8	7	intergenic		356_Ka_msat
SSR Ka112067	112067	112110	12	84	15	62	-0.65812	TCCCCCCTCCTCC	TCCCCCGCTCACTCCTCCCCCCCCTCCTCCCCCCTCCTGCCTCC	3.5	2.8	3.8	3.5	intergenic		449_Ka_trf
SSR Ka112083	112083	112090	1	100	0	NULL	NULL	C	CCCCCCCC	8	6	6	8	intergenic		357_Ka_msat
SSR Ka112095	112095	112100	1	100	0	NULL	NULL	C	CCCCCC	6	6	6	6	intergenic		358_Ka_msat
SSR Ka112177	112177	112188	4	100	0	NULL	NULL	GATG	GATGGATGGATG	3	3	3	3	intergenic		359_Ka_msat
SSR Ka112307	112307	112318	3	100	0	NULL	NULL	ACC	ACCACCACCACC	4	5	4	4	intergenic		360_Ka_msat
SSR Ka112317	112317	112347	11	80	4	43	-0.854745	CCCTCTCCCCT	CCCCTCCCCTCCCTCTCCTCTCTCTCTCCCC	2.9	2.9	2.9	2.9	intergenic		451_Ka_trf
SSR Ka112334	112334	112343	2	100	0	NULL	NULL	CT	CTCTCTCTCT	5	4	4	5	intergenic		361_Ka_msat
SSR Ka112374	112374	112381	1	100	0	NULL	NULL	T	TTTTTTTT	8	7	9	8	intergenic		362_Ka_msat
SSR Ka112383	112383	112394	3	100	0	NULL	NULL	CTT	CTTCTTCTTCTT	4	3	3	4	intergenic		363_Ka_msat
SSR Ka112441	112441	112499	16	73	6	59	-0.661693	CCCCTCCCCCCATTTC	CCCCGCCCCCCTTCCTCCTCCCCCCATTTCCCCCACCCCCAATTCCCCCACTCCTCCCA	3.8	3.9	3.8	3.9	intergenic		453_Ka_trf
SSR Ka112446	112446	112451	1	100	0	NULL	NULL	C	CCCCCC	6	6	6	11	intergenic		364_Ka_msat
SSR Ka112460	112460	112465	1	100	0	NULL	NULL	C	CCCCCC	6	6	6	6	intergenic		365_Ka_msat
SSR Ka112555	112555	112560	1	100	0	NULL	NULL	T	TTTTTT	6	6	6	6	intergenic		366_Ka_msat
SSR Ka112635	112635	112785	16	58	25	58	-0.0382634	CCTCTCCCCGCGCC	CCTCTCCCGGCGCGCCCGCTCCCTCCGCGTCCCCTCTCCCCGCCGCCCCCCGCGGCCACACCGAGCCTTCTCCGCGCGGTCCCGCCTCTCCTCTCCTCTCCCCCCATCCCGCCCCGCTCCCCGCCCCCTCTCCCCCCCCCCTCTCTCCCGC	11.1	9.7	10.8	11.1	intergenic		455_Ka_trf
SSR Ka112680	112680	112685	1	100	0	NULL	NULL	C	CCCCCC	6	6	6	6	intergenic		367_Ka_msat
SSR Ka112715	112715	112786	13	71	17	73	-0.338796	CCCGCCCCCTCTC	CCCGCCTCTCCTCTCCTCTCCCCCCATCCCGCCCCGCTCCCCGCCCCCTCTCCCCCCCCCCTCTCTCCCGCC	5.8	4.3	5.7	5.8	intergenic		457_Ka_trf
SSR Ka112719	112719	112733	5	100	0	NULL	NULL	CCTCT	CCTCTCCTCTCCTCT	3	2	3	3	intergenic		368_Ka_msat
SSR Ka112734	112734	112739	1	100	0	NULL	NULL	C	CCCCCC	6	6	6	6	intergenic		369_Ka_msat
SSR Ka112766	112766	112775	1	100	0	NULL	NULL	C	CCCCCCCCCC	10	2	9	10	intergenic		370_Ka_msat
SSR Ka113500	113500	113511	3	100	0	NULL	NULL	CGA	CGACGACGACGA	4	4	4	4	intergenic		371_Ka_msat
SSR Ka113592	113592	113597	1	100	0	NULL	NULL	C	CCCCCC	6	6	6	6	intergenic		372_Ka_msat
SSR Ka113708	113708	113713	1	100	0	NULL	NULL	G	GGGGGG	6	6	6	6	promoter	US1	373_Ka_msat
SSR Ka113733	113733	113738	1	100	0	NULL	NULL	C	CCCCCC	6	6	7	6	promoter	US1	374_Ka_msat
SSR Ka113755	113755	113801	15	81	12	52	-0.693333	GGGTGGGCGGGGGGC	GGGTTGGGCGGGTGGGCGGGTGGGCGGGGGTCGGGAGGGATCGGGGG	3.1	2.3	2.3	3.1	promoter	US1	459_Ka_trf
SSR Ka113759	113759	113782	8	100	0	NULL	NULL	TGGGCGGG	TGGGCGGGTGGGCGGGTGGGCGGG	3	2	2	3	promoter	US1	375_Ka_msat
SSR Ka113804	113804	113812	1	100	0	NULL	NULL	G	GGGGGGGGG	9	5	5	9	promoter	US1	376_Ka_msat
SSR Ka113841	113841	113852	1	100	0	NULL	NULL	C	CCCCCCCCCCCC	12	10	10	11	promoter	US1	377_Ka_msat
SSR Ka113887	113887	113911	9	93	0	43	-0.930228	CCATCCAAT	CCATTCAATCCATCCAATCCATCCA	2.8	2.8	2.8	2.8	promoter	US1	460_Ka_trf
SSR Ka113979	113979	114092	45	72	19	115	-1.06531	CACCCCCCGCCCCCGTCCCACCAGCCCCCCCACGCCCCCATCG	CACCCACCCGGCCCCCGTCCCAGCCCAGCCCCCCCACGCCCCCATCGCACCCCCTCCCACCCCGTTCCCACCACCCCGCCGACCCCCCGCTCGACCGCCCGCCCCCGACCCACC	2.7	NC	NC	NC	promoter	US1	464_Ka_trf
SSR Ka114007	114007	114013	1	100	0	NULL	NULL	C	CCCCCCC	7	8	8	26	promoter	US1	378_Ka_msat
SSR Ka114053	114053	114107	26	80	12	72	-0.934766	CCCGCCGACCCACCGCGACCGCCGCG	CCCGCCGACCCCCCGCTCGACCGCCCGCCCCCGACCCACCGCGTCCGCCGCGCCC	2.2	2.2	2.2	2.2	promoter	US1	463_Ka_trf
SSR Ka114061	114061	114066	1	100	0	NULL	NULL	C	CCCCCC	6	6	6	6	promoter	US1	379_Ka_msat
SSR Ka114212	114212	114217	1	100	0	NULL	NULL	C	CCCCCC	6	6	6	6	cds	US1	380_Ka_msat
SSR Ka114240	114240	114245	1	100	0	NULL	NULL	C	CCCCCC	6	6	6	6	cds	US1	381_Ka_msat
SSR Ka114556	114556	114579	12	91	8	43	-1.18811	CGCTGCGCGAGCG	CGCTGCGCAGCGCGCTGCGCGAGC	1.9	1.9	1.9	1.9	cds	US1	465_Ka_trf
SSR Ka114572	114572	114611	15	77	14	44	-0.882803	GCGCGACGTCAACGAC	GCGCGAGCTCAACGAGCGCGACGTCTACGACCCGCGCGTC	2.7	2.7	2.7	2.7	cds	US1	466_Ka_trf
SSR Ka114728	114728	115138	6	60	21	139	1.8324	CGAGGA	CGAGGACGACGGGGAGGACGAGGACGAAGAGGAAGACGGGGAGGAGGAAGACGAGGACGAGGAGGGGGAAGAGGAAGAAGACGAGGAGGAAGAGGAAGGGGACGAGGACGGGGAGACGGACGTGTACGAGGAGGACGACGAGGCCGAGGACGAGGAGGACGAGGAGGACGGGGACGACTTTGACGGGGCCAGCGTGGGCGACGACGACGTGTTTGAGCCCCCCGAGGACGGCTCGGACGGAGAGGGCTCGGGCTCGGACGACGGCGGGGACGGGGAAGATGAAGACGAGGACGAAGATGAAGACGAGGACGAGGACGATGGAGAGGACGAGGAGGACGAGGAAGGGGAGGACGGGGGGGAAGACGGCGAAGACGGTGAAGAAGACGAAGACGAAGACGG…	72.8	63.8	80.2	72.8	cds	US1	467_Ka_trf
SSR Ka114945	114945	114950	1	100	0	NULL	NULL	C	CCCCCC	6	6	6	6	cds	US1	382_Ka_msat
SSR Ka115080	115080	115086	1	100	0	NULL	NULL	G	GGGGGGG	7	NULL	7	7	cds	US1	383_Ka_msat
SSR Ka115107	115107	115124	6	100	0	NULL	NULL	GAAGAC	GAAGACGAAGACGAAGAC	3	NULL	3	3	cds	US1	384_Ka_msat
SSR Ka115166	115166	115199	10	76	20	46	-0.93808	GACGCGCGCCCC	GACGCGCGCCCCGACGCGGCCCGCCGCCGCCCCG	3.1	3.1	3.1	3.1	cds	US1	470_Ka_trf
SSR Ka115233	115233	115238	1	100	0	NULL	NULL	C	CCCCCC	6	8	10	6	intergenic		385_Ka_msat
SSR Ka115240	115240	115246	1	100	0	NULL	NULL	C	CCCCCCC	7	7	12	8	intergenic		386_Ka_msat
SSR Ka115355	115355	115360	1	100	0	NULL	NULL	T	TTTTTT	6	6	6	6	intergenic		387_Ka_msat
SSR Ka115377	115377	115485	36	94	5	194	-0.15063	GGGGAGTGGGATGGGGGTGGAGACGGTGGAGGGAGA	GGGGAAGGGAGATGGGGGTGGAGACGGTGGAGGGAGAGGGGAGTGGGATGGGGGTGGAGACGGTGGAGGGAGAGGGGAGTGGGATGGGGTGGAGACGGTGGAGGGAGAG	3.1	NC	NC	NC	intergenic		472_Ka_trf
SSR Ka115547	115547	115554	1	100	0	NULL	NULL	G	GGGGGGGG	8	3	7	8	intergenic		388_Ka_msat
SSR Ka115550	115550	115639	10	100	0	180	0.806548	GGGGGAGTCC	GGGGGAGTCCGGGGGAGTCCGGGGGAGTCCGGGGGAGTCCGGGGGAGTCCGGGGGAGTCCGGGGGAGTCCGGGGGAGTCCGGGGGAGTCC	9	3	10	9	promoter	US3	473_Ka_trf
SSR Ka115682	115682	115691	1	100	0	NULL	NULL	G	GGGGGGGGGG	10	1	3	11	promoter	US3	389_Ka_msat
SSR Ka115684	115684	115722	10	80	10	52	-0.571451	GGGGGGGGAA	GGGGGGGGAAGGGGGGGAAGGGGGGAGATGGGGGAGGGA	4	NC	2.6	4	promoter	US3	475_Ka_trf
SSR Ka115694	115694	115700	1	100	0	NULL	NULL	G	GGGGGGG	7	NULL	6	7	promoter	US3	390_Ka_msat
SSR Ka115703	115703	115708	1	100	0	NULL	NULL	G	GGGGGG	6	5	8	6	promoter	US3	391_Ka_msat
SSR Ka115764	115764	115771	1	100	0	NULL	NULL	G	GGGGGGGG	8	7	7	8	promoter	US3	392_Ka_msat
SSR Ka116237	116237	116242	1	100	0	NULL	NULL	G	GGGGGG	6	6	6	6	cds	US3	393_Ka_msat
SSR Ka117158	117158	117167	2	100	0	NULL	NULL	AC	ACACACACAC	5	5	5	5	promoter	US4	394_Ka_msat
SSR Ka117896	117896	117919	12	91	0	41	-1.14737	CCGACGACTACG	CCGACGACTACGCCGACTACTACG	2	2	2	2	cds	US4	479_Ka_trf
SSR Ka117990	117990	118017	12	87	0	42	-0.985658	CGAGGAGGAGAC	CGAGGAGGTGACCGAGGAGGAGGCCGAG	2.3	2.3	2.3	2.3	cds	US4	480_Ka_trf
SSR Ka118083	118083	118124	21	81	13	60	-0.915379	GGGCGCCGGCGACGAGGAGGAG	GGGCGCCGGCGACGGCGAGGAGGGGCGCGGGGACGAGGAGGA	2	2	2	NC	cds	US4	481_Ka_trf
SSR Ka118214	118214	118219	1	100	0	NULL	NULL	C	CCCCCC	6	6	6	5	cds	US4	395_Ka_msat
SSR Ka118524	118524	118535	3	100	0	NULL	NULL	CAC	CACCACCACCAC	4	4	4	4	cds	US4	396_Ka_msat
SSR Ka118720	118720	118728	1	100	0	NULL	NULL	C	CCCCCCCCC	9	7	8	7	promoter	US6	397_Ka_msat
SSR Ka118956	118956	118961	1	100	0	NULL	NULL	C	CCCCCC	6	6	6	6	cds	US6	398_Ka_msat
SSR Ka119675	119675	119722	12	72	15	53	-0.66621	GGCCCAGGCCCC	GGCCCAGGCCCCGGCCCCGGCCCCGGCCGAAGCCCGAGCCCGCCCCGG	4.2	NC	4.2	4.2	cds	US6	484_Ka_trf
SSR Ka119681	119681	119698	6	100	0	NULL	NULL	GGCCCC	GGCCCCGGCCCCGGCCCC	3	3	3	3	cds	US6	399_Ka_msat
SSR Ka119690	119690	119756	21	70	14	70	-1.00378	CCCGCCCCGGCCGAAGCCCGAG	CCCGGCCCCGGCCGAAGCCCGAGCCCGCCCCGGTGACGCCCGCGCCCCCCGGCCGCCTGCCCGAGCC	3.2	3.2	3.2	3.2	cds	US6	485_Ka_trf
SSR Ka119734	119734	119739	1	100	0	NULL	NULL	C	CCCCCC	6	6	6	6	cds	US6	400_Ka_msat
SSR Ka120002	120002	120007	1	100	0	NULL	NULL	G	GGGGGG	6	6	6	6	cds	US6	401_Ka_msat
SSR Ka120143	120143	120177	15	85	4	58	-0.848979	CCTCGCCGCCCTGAC	CCTCGCCGCCCTGACCCTGGCCGCCCTGACCCCGC	2.4	2.4	2.4	2.4	cds	US7	486_Ka_trf
SSR Ka120174	120174	120214	15	66	14	44	-1.38963	CCGGCGTCAGGGGCGT	CCGCGCGTCGGGGGCGTCCTCTTCAGGGGCGCCGGCGTCAG	2.7	2.7	2.7	2.7	cds	US7	487_Ka_trf
SSR Ka120367	120367	120390	12	91	8	43	-1.18811	CGCGCGAGTACGC	CGCGCGAGTACGCCGCCGAGTACG	1.9	1.9	NC	1.9	cds	US7	488_Ka_trf
SSR Ka120753	120753	120759	1	100	0	NULL	NULL	C	CCCCCCC	7	7	NULL	7	cds	US7	402_Ka_msat
SSR Ka121043	121043	121069	11	81	0	40	-0.977394	CCGGCCGCGAC	CCGGCCGCGACCCGGGCGCGGCCCGGC	2.5	2.5	NULL	2.5	cds	US7	489_Ka_trf
SSR Ka121076	121076	121131	15	69	13	60	-0.905616	CGCCCGCCCCCGCGG	CGCGCCGCCCCCGCGGCGCCCGCCCCCCAGCCCCGTCGCCGGGGCGCCCGTCCCCC	3.9	3.9	NULL	3.9	cds	US7	490_Ka_trf
SSR Ka121098	121098	121103	1	100	0	NULL	NULL	C	CCCCCC	6	6	NULL	6	cds	US7	403_Ka_msat
SSR Ka121341	121341	121452	21	62	19	66	-0.98321	GGCCCCGAGCCTCTCCACCGA	GGCCCTGGCGCTCTCCACCGAGGCCCCGAGCCTCTCTGCCGAGACGACCCCGGGCCCAGTCACCGAGGTCCCGAGTCCCTCGGCCGAAGTCTGGGACCTCTCCACCGAGGCC	5.6	5.5	NULL	5.5	cds	US8	492_Ka_trf
SSR Ka121462	121462	121488	12	93	0	47	-1.08723	GACCTCAACGGC	GACCTCGACGGCGACCTCAACGGCGAC	2.2	2.2	NULL	2.2	cds	US8	493_Ka_trf
SSR Ka121959	121959	121996	15	82	0	48	-0.815333	CCACGCGCCCCGCTT	CCACGAGCCCCGCTTCCACGCGCTCGGCTTCCACTCGC	2.5	2.5	NULL	2.5	cds	US8	494_Ka_trf
SSR Ka122097	122097	122106	2	100	0	NULL	NULL	CG	CGCGCGCGCG	5	5	NULL	5	cds	US8	404_Ka_msat
SSR Ka122212	122212	122221	2	100	0	NULL	NULL	GC	GCGCGCGCGC	5	5	NULL	5	cds	US8	405_Ka_msat
SSR Ka122626	122626	122633	1	100	0	NULL	NULL	G	GGGGGGGG	8	7	NULL	7	cds	US8	406_Ka_msat
SSR Ka122633	122633	122657	12	84	15	40	-1.12903	GCGTGCTGTGCTCT	GCGTCTGGCTCTGCGTGCTGTGCTC	1.9	1.9	NULL	1.9	cds	US8	495_Ka_trf
SSR Ka122743	122743	122780	3	80	2	41	0.721129	ACG	ACGCACGAGGACTACTACGACGGCGACGACGACGACGA	12.7	12.7	NULL	12.7	cds	US8	496_Ka_trf
SSR Ka123157	123157	123162	1	100	0	NULL	NULL	C	CCCCCC	6	5	NULL	5	cds	US9	408_Ka_msat
SSR Ka123383	123383	123394	4	100	0	NULL	NULL	AGCG	AGCGAGCGAGCG	3	2	NULL	2	cds	US9	409_Ka_msat
SSR Ka123436	123436	123441	1	100	0	NULL	NULL	G	GGGGGG	6	7	NULL	7	promoter	US2	410_Ka_msat
SSR Ka123449	123449	123454	1	100	0	NULL	NULL	G	GGGGGG	6	3	NULL	3	promoter	US2	411_Ka_msat
SSR Ka123912	123912	123917	1	100	0	NULL	NULL	C	CCCCCC	6	6	6	6	cds	US2	412_Ka_msat
SSR Ka124123	124123	124160	12	70	22	42	-1.20398	CCCGGCGCGCGCCGA	CCCGGCGCCCCGACGGGCGCGCGCCTGACCCGGCGGCG	2.8	1.9	2.8	2.8	cds	US2	497_Ka_trf
SSR Ka124406	124406	124411	1	100	0	NULL	NULL	C	CCCCCC	6	7	7	6	intergenic		413_Ka_msat
SSR Ka124412	124412	124418	1	100	0	NULL	NULL	A	AAAAAAA	7	7	7	7	intergenic		414_Ka_msat
SSR Ka124473	124473	124511	10	80	10	52	-0.571451	TCCCCCCCCT	TCCCTCCCCCATCTCCCCCCTTCCCCCCCTTCCCCCCCC	4	NC	3.9	4	intergenic		501_Ka_trf
SSR Ka124487	124487	124492	1	100	0	NULL	NULL	C	CCCCCC	6	4	5	6	intergenic		415_Ka_msat
SSR Ka124495	124495	124501	1	100	0	NULL	NULL	C	CCCCCCC	7	7	8	7	intergenic		416_Ka_msat
SSR Ka124504	124504	124513	1	100	0	NULL	NULL	C	CCCCCCCCCC	10	6	6	11	intergenic		417_Ka_msat
SSR Ka124556	124556	124645	10	100	0	180	0.806548	GGACTCCCCC	GGACTCCCCCGGACTCCCCCGGACTCCCCCGGACTCCCCCGGACTCCCCCGGACTCCCCCGGACTCCCCCGGACTCCCCCGGACTCCCCC	9	3	10	9	intergenic		502_Ka_trf
SSR Ka124641	124641	124648	1	100	0	NULL	NULL	C	CCCCCCCC	8	8	7	8	intergenic		418_Ka_msat
SSR Ka124710	124710	124818	36	94	5	194	-0.15063	CTCTCCCTCCACCGTCTCCACCCCCATCCCACTCCC	CTCTCCCTCCACCGTCTCCACCCCATCCCACTCCCCTCTCCCTCCACCGTCTCCACCCCCATCCCACTCCCCTCTCCCTCCACCGTCTCCACCCCCATCTCCCTTCCCC	3.1	NC	NC	NC	intergenic		503_Ka_trf
SSR Ka124835	124835	124840	1	100	0	NULL	NULL	A	AAAAAA	6	6	6	6	intergenic		419_Ka_msat
SSR Ka124949	124949	124955	1	100	0	NULL	NULL	G	GGGGGGG	7	5	12	8	intergenic		420_Ka_msat
SSR Ka124957	124957	124962	1	100	0	NULL	NULL	G	GGGGGG	6	8	10	6	intergenic		421_Ka_msat
SSR Ka124996	124996	125029	10	76	20	46	-0.93808	CGGGGCGCGCGT	CGGGGCGGCGGCGGGCCGCGTCGGGGCGCGCGTC	3.1	3.1	3.1	3.1	cds	US1prime	506_Ka_trf
SSR Ka124998	124998	125044	10	63	5	40	-0.781477	GGGCCGCGGC	GGGCGGCGGCGGGCCGCGTCGGGGCGCGCGTCCCCCGGCGGGCGGCG	4.8	4.8	4.8	4.8	cds	US1prime	505_Ka_trf
SSR Ka125066	125066	125193	6	69	7	75	0.900253	TCTTCG	TCTCCGTCTTCGTCTTCGTCTTCTTCACCGTCTTCGCCGTCTTCCCCCCCGTCCTCCCCTTCCTCGTCCTCCTCGTCCTCTCCATCGTCCTCGTCCTCGTCTTCATCTTCGTCCTCGTCTTCATCTTC	22	22	21	22	cds	US1prime	507_Ka_trf
SSR Ka125109	125109	125115	1	100	0	NULL	NULL	C	CCCCCCC	7	7	7	7	cds	US1prime	423_Ka_msat
SSR Ka125245	125245	125250	1	100	0	NULL	NULL	G	GGGGGG	6	6	6	6	cds	US1prime	424_Ka_msat
SSR Ka125291	125291	125467	6	67	11	132	0.851262	TCGTCC	TCGTCCCCGTCCTCCTCGTCCTCCTCGTCCTCGGCCTCGTCGTCCTCCTCGTACACGTCCGTCTCCCCGTCCTCGTCCCCTTCCTCTTCCTCCTCGTCTTCTTCCTCTTCCCCCTCCTCGTCCTCGTCTTCCTCCTCCCCGTCTTCCTCTTCGTCCTCGTCCTCCCCGTCGTCCTCG	30.8	22.3	39.5	30.8	cds	US1prime	509_Ka_trf
SSR Ka125584	125584	125623	15	77	14	42	-0.850375	GACGTCGCGCTCGTA	GACGCGCGGGTCGTAGACGTCGCGCTCGTTGAGCTCGCGC	2.8	2.8	2.8	2.8	cds	US1prime	511_Ka_trf
SSR Ka125616	125616	125639	12	91	8	43	-1.18811	GCTCGCGCAGCGC	GCTCGCGCAGCGCGCTGCGCAGCG	1.9	1.9	1.9	1.9	cds	US1prime	512_Ka_trf
SSR Ka125950	125950	125955	1	100	0	NULL	NULL	G	GGGGGG	6	6	6	6	cds	US1prime	425_Ka_msat
SSR Ka125978	125978	125983	1	100	0	NULL	NULL	G	GGGGGG	6	6	6	6	cds	US1prime	426_Ka_msat
SSR Ka126088	126088	126142	26	80	12	74	-0.934766	GGGCGCGGCGGACAGCGGGGGGTCGGC	GGGCGCGGCGGACGCGGTGGGTCGGGGGCGGGCGGTCGAGCGGGGGGTCGGCGGG	2.1	2.1	2.1	2.1	promoter	US1prime	514_Ka_trf
SSR Ka126103	126103	126210	46	71	19	112	-1.11349	GGTGGGACGGGGGCGGGCGGTGCGATGGGGGCGTGGCGGGGCTG	GGTGGGTCGGGGGCGGGCGGTCGAGCGGGGGGTCGGCGGGGTGGTGGGAACGGGGTGGGAGGGGGTGCGATGGGGGCGTGGGGGGGCTGGGCTGGGACGGGGGCCGGG	2.5	NC	NC	NC	promoter	US1prime	516_Ka_trf
SSR Ka126129	126129	126134	1	100	0	NULL	NULL	G	GGGGGG	6	6	6	6	promoter	US1prime	427_Ka_msat
SSR Ka126182	126182	126188	1	100	0	NULL	NULL	G	GGGGGGG	7	8	8	26	promoter	US1prime	428_Ka_msat
SSR Ka126284	126284	126308	9	93	0	43	-0.930228	TGGATGGAT	TGGATGGATTGGATGGATTGAATGG	2.8	2.8	2.8	2.8	promoter	US1prime	519_Ka_trf
SSR Ka126343	126343	126354	1	100	0	NULL	NULL	G	GGGGGGGGGGGG	12	10	10	11	promoter	US1prime	429_Ka_msat
SSR Ka126383	126383	126391	1	100	0	NULL	NULL	C	CCCCCCCCC	9	5	5	9	promoter	US1prime	430_Ka_msat
SSR Ka126394	126394	126445	17	76	13	55	-0.689002	CCCCCGCCCACCCGA	CCCCCGATCCCTCCCGACCCCCGCCCACCCGCCCACCCGCCCAACCCAACCC	3.5	2.3	2.3	3.5	promoter	US1prime	521_Ka_trf
SSR Ka126413	126413	126436	8	100	0	NULL	NULL	CCCGCCCA	CCCGCCCACCCGCCCACCCGCCCA	3	2	2	3	promoter	US1prime	431_Ka_msat
SSR Ka126457	126457	126462	1	100	0	NULL	NULL	G	GGGGGG	6	6	7	6	promoter	US1prime	432_Ka_msat
SSR Ka126482	126482	126487	1	100	0	NULL	NULL	C	CCCCCC	6	6	6	6	promoter	US1prime	433_Ka_msat
SSR Ka126598	126598	126603	1	100	0	NULL	NULL	G	GGGGGG	6	6	6	6	intergenic		434_Ka_msat
SSR Ka126684	126684	126695	3	100	0	NULL	NULL	TCG	TCGTCGTCGTCG	4	4	4	4	intergenic		435_Ka_msat
SSR Ka127409	127409	127480	13	72	14	73	-0.295542	GGCGGGGAGAGGG	GGCGGGAGAGAGGGGGGGGGGAGAGGGGGCGGGGAGCGGGGCGGGATGGGGGGAGAGGAGAGGAGAGGCGGG	5.8	NC	NC	5.8	intergenic		522_Ka_trf
SSR Ka127420	127420	127429	1	100	0	NULL	NULL	G	GGGGGGGGGG	10	3	9	10	intergenic		436_Ka_msat
SSR Ka127456	127456	127461	1	100	0	NULL	NULL	G	GGGGGG	6	6	6	6	intergenic		437_Ka_msat
SSR Ka127462	127462	127476	5	100	0	NULL	NULL	AGAGG	AGAGGAGAGGAGAGG	3	2	3	3	intergenic		438_Ka_msat
SSR Ka127510	127510	127515	1	100	0	NULL	NULL	G	GGGGGG	6	6	6	6	intergenic		439_Ka_msat
SSR Ka127512	127512	127560	15	69	13	53	-1.08468	GGGGCGCGCAGGGAGA	GGGGCGGCGGGGAGAGGGGACGCGGAGGGAGCGGGCGCGCCGGGAGAGG	3.2	3.4	3.2	3.2	intergenic		524_Ka_trf
SSR Ka127635	127635	127640	1	100	0	NULL	NULL	A	AAAAAA	6	6	6	6	intergenic		440_Ka_msat
SSR Ka127696	127696	127754	16	76	10	64	-0.530817	TGGGGGGTGGGGGAA	TGGGAGGAGTGGGGGAATTGGGGGTGGGGGAAATGGGGGGAGGAGGAAGGGGGGCGGGG	4	4.1	4	5.1	intergenic		527_Ka_trf
SSR Ka127730	127730	127735	1	100	0	NULL	NULL	G	GGGGGG	6	6	6	6	intergenic		441_Ka_msat
SSR Ka127744	127744	127749	1	100	0	NULL	NULL	G	GGGGGG	6	6	6	12	intergenic		442_Ka_msat
SSR Ka127800	127800	127811	3	100	0	NULL	NULL	GAA	GAAGAAGAAGAA	4	3	3	4	intergenic		443_Ka_msat
SSR Ka127814	127814	127821	1	100	0	NULL	NULL	A	AAAAAAAA	8	7	9	8	intergenic		444_Ka_msat
SSR Ka127851	127851	127860	2	100	0	NULL	NULL	GA	GAGAGAGAGA	5	4	4	5	intergenic		445_Ka_msat
SSR Ka127877	127877	127888	3	100	0	NULL	NULL	GGT	GGTGGTGGTGGT	4	5	4	4	intergenic		446_Ka_msat
SSR Ka128004	128004	128015	4	100	0	NULL	NULL	ATCC	ATCCATCCATCC	3	3	3	3	intergenic		447_Ka_msat
SSR Ka128085	128085	128128	12	84	15	62	-0.65812	GGAGGAGGAGGGG	GGAGGCAGGAGGGGGGAGGAGGGGGGGGAGGAGTGAGCGGGGGA	3.5	2.8	3.8	3.5	intergenic		529_Ka_trf
SSR Ka128095	128095	128100	1	100	0	NULL	NULL	G	GGGGGG	6	6	6	6	intergenic		448_Ka_msat
SSR Ka128105	128105	128112	1	100	0	NULL	NULL	G	GGGGGGGG	8	6	6	8	intergenic		449_Ka_msat
SSR Ka128128	128128	128134	1	100	0	NULL	NULL	A	AAAAAAA	7	7	8	7	intergenic		450_Ka_msat
SSR Ka128228	128228	128270	23	81	13	62	-0.9563	AGAGAGGTCGGGGAGGCCGGGTG	AGAGAGCGCGGGAGGGCGGGTGAGAGAGGTCGGGGAGGCCGGG	2	2	2	2	intergenic		530_Ka_trf
SSR Ka128353	128353	128358	1	100	0	NULL	NULL	G	GGGGGG	6	6	6	6	intergenic		451_Ka_msat
SSR Ka128405	128405	128416	3	100	0	NULL	NULL	GGC	GGCGGCGGCGGC	4	3	4	4	intergenic		452_Ka_msat
SSR Ka128476	128476	128511	12	80	8	46	-0.776841	GACGGAGGGGAG	GACGGGGAGAGGAAGGAGGGGAGGACGGAGGGCGAG	3.1	3.1	3.1	3.1	intergenic		531_Ka_trf
SSR Ka128511	128511	128522	3	100	0	NULL	NULL	GCC	GCCGCCGCCGCC	4	3	4	4	intergenic		453_Ka_msat
SSR Ka128518	128518	128564	17	78	12	56	-0.744127	CCGCCCCTCTCCCCACC	CCGCCCCCCACCCCACCCCGCCCCTCTCGCCCACGCGCCCTCTCCCC	2.9	3.2	2.9	2.9	intergenic		532_Ka_trf
SSR Ka128561	128561	128566	1	100	0	NULL	NULL	C	CCCCCC	6	7	6	6	intergenic		454_Ka_msat
SSR Ka128612	128612	128617	1	100	0	NULL	NULL	C	CCCCCC	6	5	5	6	intergenic		455_Ka_msat
SSR Ka128765	128765	128771	1	100	0	NULL	NULL	G	GGGGGGG	7	7	10	7	intergenic		456_Ka_msat
SSR Ka128931	128931	128942	3	100	0	NULL	NULL	GGC	GGCGGCGGCGGC	4	3	4	4	intergenic		457_Ka_msat
SSR Ka128949	128949	128954	1	100	0	NULL	NULL	G	GGGGGG	6	5	6	6	intergenic		458_Ka_msat
SSR Ka128963	128963	129030	25	73	15	68	-0.95268	GCGGCGGACCGCGCGGTAGCGCCC	GCGAGCGGAGCGGCGCGGTAGCGCCCGCGGGCGGCCCGCGCGGTATCGCCCGCGCGGTATCGCGGCGG	2.9	2.9	2.9	2.8	intergenic		536_Ka_trf
SSR Ka129047	129047	129087	6	86	10	49	0.140953	GGGGAC	GGGGACGGGGACGGGGACGGGGAGGAGGAGGGAGGAAGGGG	7	3.8	7	7	intergenic		537_Ka_trf
SSR Ka129276	129276	129312	17	81	9	48	-0.848032	GGCCCCCGGCCAGGCC	GGCCCGCGTCCAGGCCGGGCCCCCGGCCGGCCGGCCC	2.4	NC	NC	2.4	intergenic		538_Ka_trf
SSR Ka129298	129298	129309	4	100	0	NULL	NULL	CCGG	CCGGCCGGCCGG	3	NULL	1	3	intergenic		460_Ka_msat
SSR Ka129309	129309	129339	12	78	10	43	-0.995261	GCCGGGCGAGCGA	GCCCGGCGAGCGAGCGGGCGGGCGAGCCGGG	2.5	NC	2.2	2.5	intergenic		539_Ka_trf
SSR Ka129469	129469	129474	1	100	0	NULL	NULL	G	GGGGGG	6	6	6	6	intergenic		461_Ka_msat
SSR Ka129496	129496	129503	1	100	0	NULL	NULL	G	GGGGGGGG	8	10	12	8	intergenic		462_Ka_msat
SSR Ka129554	129554	129559	1	100	0	NULL	NULL	C	CCCCCC	6	6	6	6	intergenic		463_Ka_msat
SSR Ka129565	129565	129592	12	87	0	42	-0.985658	GGAGAAGGAGAG	GGAGAAGGCGAGGGAGACGGAGAGGGAG	2.3	2.3	2.3	2.3	intergenic		540_Ka_trf
SSR Ka129612	129612	129618	1	100	0	NULL	NULL	T	TTTTTTT	7	7	7	7	intergenic		464_Ka_msat
SSR Ka129652	129652	129658	1	100	0	NULL	NULL	G	GGGGGGG	7	11	7	7	intergenic		465_Ka_msat
SSR Ka129806	129806	129865	20	71	19	54	-0.913606	GGCGGGGACGCGCCGGGC	GGCGTGGAGAGGCGCCCGCGCCGGGGACGCGCCTGCGGCGGCGGGCGCGCGCCGGGCGGC	3.4	2.4	3.4	3.4	intergenic		541_Ka_trf
SSR Ka129823	129823	129865	20	80	15	57	-0.86109	GCGGCGGGGACGCGCCTGCG	GCGCCGGGGACGCGCCTGCGGCGGCGGGCGCGCGCCGGGCGGC	2.3	2.3	2.3	2.3	intergenic		543_Ka_trf
SSR Ka129867	129867	129995	25	63	28	63	-1.03469	CTCCTCCTCCCTCCCCGCGCCTC	CTCCTCCTTCACCGCCGCCGCGTCCTCCTCCTCCTCCCTCCCCGCCGGCCTCGGCCCACCCGCGGCGTCACCCCGCTCTCCCCCCCCCTCCCTTCCCCCCGACCCCCTCCCCTCCCTCCCCTCCCCTCC	5.8	6.7	1.9	5.8	intergenic		544_Ka_trf
SSR Ka129889	129889	129903	3	100	0	NULL	NULL	TCC	TCCTCCTCCTCCTCC	5	4	4	5	intergenic		466_Ka_msat
SSR Ka129946	129946	129954	1	100	0	NULL	NULL	C	CCCCCCCCC	9	9	5	9	intergenic		467_Ka_msat
SSR Ka129947	129947	129996	19	80	17	67	-0.711547	CCCCCCCCTCCCCTCCCT	CCCCCCCCTCCCTTCCCCCCGACCCCCTCCCCTCCCTCCCCTCCCCTCCC	2.8	3.7	2.4	2.8	intergenic		547_Ka_trf
SSR Ka129961	129961	129966	1	100	0	NULL	NULL	C	CCCCCC	6	6	9	6	intergenic		468_Ka_msat
SSR Ka129980	129980	129994	5	100	0	NULL	NULL	CCCTC	CCCTCCCCTCCCCTC	3	3	2	3	intergenic		469_Ka_msat
SSR Ka129993	129993	130051	31	80	13	82	-1.05779	TCCCGCGTCATGCGTCACGGGGACGCGGGGGG	TCCCGCGTCCTGCGTCACGGGGACCGGGGGGTCCCGCGTGATGACGCCGGGGACGCGGG	1.9	NC	1.9	1.9	intergenic		548_Ka_trf
SSR Ka130018	130018	130023	1	100	0	NULL	NULL	G	GGGGGG	6	6	6	6	intergenic		470_Ka_msat
SSR Ka130109	130109	130114	1	100	0	NULL	NULL	C	CCCCCC	6	6	6	6	intergenic		471_Ka_msat
SSR Ka130116	130116	130155	12	79	6	47	-0.700679	CCGCCTCCGCAG	CCGCGTCCGCAGCCGCCTCTGCAGCCGCCGCCCGCGCCGC	3.4	3.4	3.4	3.4	intergenic		549_Ka_trf
SSR Ka130165	130165	130231	26	76	15	86	-0.841687	ACGCAGAGAGGGGACGCGGGGAAGAG	ACGCAGAGAGGGGACGCGGGGAAGAGACGCGGAGAGGGGGACGGGGGGAGAGAGAGCGAGGGGCGCG	2.7	2.8	2.8	2.7	intergenic		550_Ka_trf
SSR Ka130207	130207	130212	1	100	0	NULL	NULL	G	GGGGGG	6	5	5	6	intergenic		472_Ka_msat
SSR Ka130241	130241	130275	16	85	14	53	-0.899739	TCCTCCGACCCGCCTT	TCCTCCGCACCCGCCTTCCTCCGCCCGCCTTTCCT	2.3	2.3	2.2	2.3	intergenic		552_Ka_trf
SSR Ka130330	130330	130341	3	100	0	NULL	NULL	CCG	CCGCCGCCGCCG	4	4	4	4	intergenic		473_Ka_msat
SSR Ka130351	130351	130358	1	100	0	NULL	NULL	T	TTTTTTTT	8	8	9	8	intergenic		474_Ka_msat
SSR Ka130360	130360	130383	12	91	8	43	-1.18811	CTTCCTCCTCCTT	CTTCCTCTCCTTCTTCCTCCTCCT	1.9	1.8	1.9	1.9	intergenic		553_Ka_trf
SSR Ka130374	130374	130385	3	100	0	NULL	NULL	TCC	TCCTCCTCCTCC	4	4	5	4	intergenic		475_Ka_msat
SSR Ka130520	130520	130581	3	67	15	53	0.352111	TAC	TACTCCTACTCCTACTACTCCCACTCCTACTATATTACTATGACTACTACTATGACTACTAC	21.7	21	26.3	21.7	intergenic		555_Ka_trf
SSR Ka130608	130608	130614	1	100	0	NULL	NULL	T	TTTTTTT	7	7	7	7	intergenic		476_Ka_msat
SSR Ka130665	130665	130690	13	92	0	45	-1.13354	GGAAGGGGAAGCG	GGAGGGGGAAGCGGGAAGGGGAAGCG	2	2	2	2	intergenic		557_Ka_trf
SSR Ka130719	130719	130724	1	100	0	NULL	NULL	C	CCCCCC	6	5	11	6	intergenic		477_Ka_msat
SSR Ka130737	130737	130837	46	81	15	133	-0.571519	CCTTCCCCCGCTTCCCCGTTTCTCTCTTTCCCCCCCGTCCCCTCTT	CCTTCCCCGTTTCCCCGTTTCCCTTTCCCCCCTTCCCCGTCTGTTCCTTCCCCCGCTTCCCCGTTTCTTCTTCTTTCCCCCCCGTCCCCTCTTCCTTCCCC	2.3	NC	NC	2.3	intergenic		559_Ka_trf
SSR Ka130763	130763	130768	1	100	0	NULL	NULL	C	CCCCCC	6	7	6	6	intergenic		478_Ka_msat
SSR Ka130813	130813	130819	1	100	0	NULL	NULL	C	CCCCCCC	7	5	9	7	intergenic		479_Ka_msat
SSR Ka130868	130868	130873	1	100	0	NULL	NULL	G	GGGGGG	6	6	6	6	intergenic		480_Ka_msat
SSR Ka130882	130882	130907	12	100	0	52	-1.00761	GACGCGGAAGAA	GACGCGGAAGAAGACGCGGAAGAAGA	2.2	2.2	2.2	2.2	intergenic		562_Ka_trf
SSR Ka130905	130905	130916	2	100	0	NULL	NULL	AG	AGAGAGAGAGAG	6	12	6	6	intergenic		481_Ka_msat
SSR Ka130922	130922	130927	1	100	0	NULL	NULL	G	GGGGGG	6	6	6	6	intergenic		482_Ka_msat
SSR Ka130962	130962	130967	1	100	0	NULL	NULL	G	GGGGGG	6	5	5	6	intergenic		483_Ka_msat
SSR Ka131039	131039	131045	1	100	0	NULL	NULL	T	TTTTTTT	7	7	7	7	intergenic		484_Ka_msat
SSR Ka131073	131073	131110	7	80	0	48	-0.279493	GGCTGTT	GGCTGTTGGCTGTGGGTTGTCGGCTGTTGGCCGTTGGC	5.4	2.7	5.7	5.4	intergenic		563_Ka_trf
SSR Ka131126	131126	131132	1	100	0	NULL	NULL	G	GGGGGGG	7	6	7	7	intergenic		485_Ka_msat
SSR Ka131182	131182	131187	1	100	0	NULL	NULL	G	GGGGGG	6	6	6	6	intergenic		486_Ka_msat
SSR Ka131214	131214	131249	11	75	24	43	-0.829551	CGGGCGAGTGT	CGGGCCGAGTGTCGGGCGAGTGCGAGGCGGGTCGGG	3.5	3.5	3.5	3.5	intergenic		564_Ka_trf
SSR Ka131271	131271	131276	1	100	0	NULL	NULL	G	GGGGGG	6	6	6	6	intergenic		487_Ka_msat
SSR Ka131384	131384	131393	2	100	0	NULL	NULL	GC	GCGCGCGCGC	5	4	5	5	intergenic		488_Ka_msat
SSR Ka131428	131428	131460	5	74	19	44	-0.117479	GGAGA	GGAGAGGAGAGGAGGAGAGGAGACGGAGGAGAG	7.2	6.2	9.2	7.2	intergenic		565_Ka_trf
SSR Ka131472	131472	131543	24	71	15	71	-0.977862	GGCGAGCGACACACGCGGAGAGA	GGCGGAGGACAGAGGCGGAGAGGGCGAGCGAGACACGCACGGGGAGAGGCGCGCGCACACACGCGGAGAGAG	3.2	3.2	3.2	3.2	intergenic		567_Ka_trf
SSR Ka131536	131536	131576	9	77	17	48	-0.401197	GGAGAGAGA	GGAGAGAGAGAGGAGAGGCGAGAGAGGAGGAGAAGGAGGAG	5	5	5	5	intergenic		568_Ka_trf
SSR Ka131537	131537	131546	2	100	0	NULL	NULL	GA	GAGAGAGAGA	5	5	5	5	intergenic		489_Ka_msat
SSR Ka131611	131611	131616	1	100	0	NULL	NULL	C	CCCCCC	6	10	7	6	intergenic		490_Ka_msat
SSR Ka131637	131637	131654	6	100	0	NULL	NULL	CGGAGA	CGGAGACGGAGACGGAGA	3	3	3	3	intergenic		491_Ka_msat
SSR Ka131714	131714	131775	18	71	16	70	-0.835269	ACACCCACACGGCCCTC	ACACCCACACGGACCCTCACACCCGCACCGGCCCCCATACTCGCACCGGCCCTCACACCCAC	3.7	4.9	3.7	NC	intergenic		570_Ka_trf
SSR Ka131769	131769	131780	4	100	0	NULL	NULL	CACC	CACCCACCCACC	3	5	2	3	intergenic		492_Ka_msat
SSR Ka131773	131773	131858	30	74	10	80	-0.915352	CACCCACCCACACACACGCTCTCCCGCGCA	CACCCACCCACACGCACGCTCTCTCTCGCACACCCCCCACATCACACTCTCCCCGCGCACAGACACACAGACGACACCCTCCCCGC	3	2.1	NC	3	intergenic		571_Ka_trf
SSR Ka131805	131805	131810	1	100	0	NULL	NULL	C	CCCCCC	6	5	5	6	intergenic		493_Ka_msat
SSR Ka131864	131864	131897	16	83	0	47	-0.925759	CCGTCCGACCGACCAT	CCGTCCGACCGACCATCCGTCCTCCCGACCCTCC	2.1	2.1	2.1	2.1	intergenic		572_Ka_trf
SSR Ka131921	131921	131938	2	100	0	NULL	NULL	AC	ACACACACACACACACAC	9	5	3	9	intergenic		494_Ka_msat
SSR Ka131951	131951	131958	1	100	0	NULL	NULL	C	CCCCCCCC	8	8	8	8	intergenic		495_Ka_msat
SSR Ka131967	131967	131973	1	100	0	NULL	NULL	C	CCCCCCC	7	8	7	7	intergenic		496_Ka_msat
SSR Ka132208	132208	132214	1	100	0	NULL	NULL	C	CCCCCCC	7	8	9	7	intergenic		497_Ka_msat
SSR Ka132238	132238	132246	1	100	0	NULL	NULL	C	CCCCCCCCC	9	9	10	9	intergenic		498_Ka_msat
SSR Ka132256	132256	132276	10	100	0	42	-1.09502	GCCACGCCCC	GCCACGCCCCGCCACGCCCCG	2.1	2.1	2.1	2.1	intergenic		573_Ka_trf
SSR Ka132296	132296	132301	1	100	0	NULL	NULL	C	CCCCCC	6	6	6	6	intergenic		499_Ka_msat
SSR Ka132346	132346	132357	4	100	0	NULL	NULL	CCCG	CCCGCCCGCCCG	3	3	3	3	intergenic		500_Ka_msat
SSR Ka132414	132414	132423	1	100	0	NULL	NULL	T	TTTTTTTTTT	10	7	7	10	intergenic		501_Ka_msat
SSR Ka132453	132453	132458	1	100	0	NULL	NULL	G	GGGGGG	6	6	6	6	intergenic		502_Ka_msat
SSR Ka132464	132464	132473	2	100	0	NULL	NULL	GA	GAGAGAGAGA	5	4	5	5	intergenic		503_Ka_msat
SSR Ka132547	132547	132586	6	69	25	44	-0.261003	TCCGGG	TCCGGGTCCGGGCGGGTCCGGGCTCGAGGTTCGGGTCCGG	7.2	7.2	7.2	7.2	intergenic		574_Ka_trf
SSR Ka132697	132697	132742	23	78	4	59	-0.957245	CGACCGCGCAGGTCGCGGGAGGGG	CGAGCGCGCAGGCGCGGGTGGGGCGACCGCGGGGGTCGCGGGAGGG	2	2	2	2	intergenic		576_Ka_trf
SSR Ka132724	132724	132762	9	81	12	43	-0.534481	CGCGGGGGT	CGCGGGGGTCGCGGGAGGGTCTCGGGGGTCTCAGGGGTC	4.3	5	5	4.3	intergenic		577_Ka_trf
SSR Ka132740	132740	132768	9	90	5	44	-0.806666	GGGTCTCAG	GGGTCTCGGGGGTCTCAGGGGTCTCGAGG	3.2	3.3	3.3	3.2	intergenic		578_Ka_trf
SSR Ka132821	132821	133057	19	100	0	474	1.11609	ACCACCACACAACACAGAG	ACCACCACACAACACAGAGACCACCACACAACACAGAGACCACCACACAACACAGAGACCACCACACAACACAGAGACCACCACACAACACAGAGACCACCACACAACACAGAGACCACCACACAACACAGAGACCACCACACAACACAGAGACCACCACACAACACAGAGACCACCACACAACACAGAGACCACCACACAACACAGAGACCACCACACAACACAGAGACCACCACA	12.5	4.1	8.8	10.5	intergenic		579_Ka_trf
SSR Ka133256	133256	133671	82	72	13	367	0.0404794	AATCCCATTGGCCGTCGGGGGCCAAGATGGCCGCCGCGGGGGCCGGACATGCAAAGTAGACGCGAGAGGAAGTGGGCGAGAGA	AATCTCATTGGCCGCCCGCGGCCAAGATGGCCGCAGAGCGGGCCGGGCATGCAAATCAGAGGCGCGCGGGAGACGCCTCCGCGCGCCCATTGGCCCGGGCGAGCCGAGATGGCCGCCGCGGGGGCCGGACATGCAAAGTAGACGCGAGAGGAAGTAGGGAGAGAAATCCCATTGGCCGTCGAGGGGCCAAGATGGCGCCCTCGGGGCCGGACATGCAAAGTAGACGCGAGAGGAAGTGGGCGAGAGAAATCCCATTGGCCGTCGAGTGGGCAAGATGGCCGCCGCGGGGGCCGGGCATGCAAATGGTCCTCGCGAGGAAGTTCCTCGCGAAATCCCATTGGCCGGCGGCCGCCATCTTGGGCCGGGCATGCAAAGCAGACGCGAGAGGAAGCGGGCGAG…	5.3	NC	5.3	4.2	promoter	IE180prime	580_Ka_trf
SSR Ka133931	133931	133942	3	100	0	NULL	NULL	TCT	TCTTCTTCTTCT	4	3	4	4	promoter	IE180prime	504_Ka_msat
SSR Ka134096	134096	134107	3	100	0	NULL	NULL	GCC	GCCGCCGCCGCC	4	4	4	3	cds	IE180prime	505_Ka_msat
SSR Ka134146	134146	134176	15	82	17	45	-0.98924	CGGCAGCCAGGGCTCC	CGGCAGCCAGGGCTCCCGGCGCCGCGGCTCC	2.1	2.1	2.1	2.1	cds	IE180prime	581_Ka_trf
SSR Ka134297	134297	134311	3	100	0	NULL	NULL	CAG	CAGCAGCAGCAGCAG	5	5	4	5	cds	IE180prime	506_Ka_msat
SSR Ka134445	134445	134479	17	83	0	49	-0.907436	GGCCCCGGGCCCCGGCC	GGCCCCGGTCCCGGGCCGGCTCCGGGCCCCGGCCG	2.1	2.1	2.1	2.1	cds	IE180prime	583_Ka_trf
SSR Ka134619	134619	134624	1	100	0	NULL	NULL	G	GGGGGG	6	6	5	6	cds	IE180prime	507_Ka_msat
SSR Ka134764	134764	134775	3	100	0	NULL	NULL	CGG	CGGCGGCGGCGG	4	4	4	4	cds	IE180prime	508_Ka_msat
SSR Ka134899	134899	134927	6	91	0	51	-0.319976	CTCCAA	CTCCAACCCCAACTCCAACTCCAACTCCA	4.8	4.7	4.8	4.8	cds	IE180prime	584_Ka_trf
SSR Ka135135	135135	135140	1	100	0	NULL	NULL	C	CCCCCC	6	6	6	6	cds	IE180prime	510_Ka_msat
SSR Ka135147	135147	135158	3	100	0	NULL	NULL	CCG	CCGCCGCCGCCG	4	6	4	4	cds	IE180prime	511_Ka_msat
SSR Ka135166	135166	135229	9	85	0	93	0.329021	CTCGTCCTC	CTCGGCCTCCTCCTCGTCCTCGTCCTCCTCGTCCTCCTCGTCCTCCTCGTCCTCGTCCTCCTCC	7.1	6.1	6.1	7.1	cds	IE180prime	587_Ka_trf
SSR Ka135296	135296	135392	12	62	27	49	0.0112182	CCGCGGCCCCG	CCGCCGGCGCCCGCCGCGGCCCCGCGGCCCTCGGCCTCCTCCGCCTCCTCCTCCGCCGCGGCCTCCCCGGCCCCGGCCCCGGAGCCCGCCCGGCCCC	9.5	9.9	9.5	9.5	cds	IE180prime	588_Ka_trf
SSR Ka135306	135306	135373	15	69	18	62	-0.625964	CCGCCGCGGCCTCCT	CCGCCGCGGCCCCGCGGCCCTCGGCCTCCTCCGCCTCCTCCTCCGCCGCGGCCTCCCCGGCCCCGGCC	4.9	3	4.9	4.9	cds	IE180prime	590_Ka_trf
SSR Ka135360	135360	135377	6	100	0	NULL	NULL	CCCCGG	CCCCGGCCCCGGCCCCGG	3	3	3	3	cds	IE180prime	512_Ka_msat
SSR Ka136136	136136	136201	25	74	13	64	-0.932289	CGCCCGCGCCCGCCCCGCCCCGGC	CGCCTGCTGCCCTGCCCGCTCCGGCTGCCCGCGCCCGCCCGCGCCCCGGCCGCCCTCGGGCCCGCC	2.8	2.8	2.8	2.8	cds	IE180prime	596_Ka_trf
SSR Ka136375	136375	136441	15	68	12	49	-0.650608	CGCCGCGGCCCACT	CGCCGCGGCCCTCTTCGCCCCGGCCAACGTGGCCGCGGCCCGGCTCGCCGAGGCCGCCGCGCGGCCC	5	5	5	5	cds	IE180prime	598_Ka_trf
SSR Ka136406	136406	136496	26	71	13	69	-0.916717	GCCCGGCCCGCCCCCGCCGAGCCCGCC	GCCGCGGCCCGGCTCGCCGAGGCCGCCGCGCGGCCCGGGCCCGCGGAGCCCGCGCCCGGCCTGCCCCCGCTCTGGCCCGAGCAGCCCGGCC	3.5	2.9	3.5	3.5	cds	IE180prime	601_Ka_trf
SSR Ka136408	136408	136466	26	82	5	78	-0.87474	CGCGGCCCGGGCCCGCCGAGCCCGCG	CGCGGCCCGGCTCGCCGAGGCCGCCGCGCGGCCCGGGCCCGCGGAGCCCGCGCCCGGCC	2.3	2.2	2.3	2.3	cds	IE180prime	599_Ka_trf
SSR Ka136518	136518	136529	3	100	0	NULL	NULL	CGG	CGGCGGCGGCGG	4	4	4	4	cds	IE180prime	513_Ka_msat
SSR Ka136572	136572	136621	18	100	0	100	-0.67914	CCAGCACCAAGTCCAGCT	CCAGCACCAAGTCCAGCTCCAGCACCAAGTCCAGCTCCAGCACCAAGTCC	2.8	2.8	3.8	2.8	cds	IE180prime	603_Ka_trf
SSR Ka136619	136619	136658	9	75	6	40	-0.605214	TCCGGCTCC	TCCGGCCTCTCCGGCTCCTCCGGCTACGCCAGCTCCCCCG	4.6	4.6	4.6	4.6	cds	IE180prime	604_Ka_trf
SSR Ka136702	136702	136730	15	86	13	46	-1.03895	CCGCCGCCCCGGGGC	CCGCGCGCCCGGGGCCCGCCGCCCCGGGG	2	2	2	2	cds	IE180prime	605_Ka_trf
SSR Ka136877	136877	136897	3	100	0	42	0.37134	TCC	TCCTCCTCCTCCTCCTCCTCC	7	10	6	7	cds	IE180prime	606_Ka_trf
SSR Ka137125	137125	137173	8	69	19	43	-0.264409	CGCCGCGC	CGCCGCGCGCCGCGGGGCCGCGGGCGCCCCGCTCCGCCGCCGCGCCGCC	6.6	6.6	6.6	5.2	cds	IE180prime	607_Ka_trf
SSR Ka137475	137475	137501	5	86	4	40	-0.306124	CGCGG	CGCGGCTCGGCGCGGCGCGGCGCCGGC	5.4	5.4	5.4	5.4	cds	IE180prime	608_Ka_trf
SSR Ka137977	137977	138028	27	85	14	80	-1.03179	CTCCTGCGGCCGCCGGGGCCTGCCGAG	CTCCTGCGGCCGCCGGGGCCTCGCCGAGCTCCGCGGCCCCGAGGGCCTGCCG	2	2	2	2	cds	IE180prime	609_Ka_trf
SSR Ka138102	138102	138137	18	84	10	53	-0.934221	CGGGCGCCCCGCCGGCCG	CGGGCGCCGTCGCCGCCGCGGGCGCCCCGCCGGCCG	2.1	2.3	2.1	2.1	cds	IE180prime	610_Ka_trf
SSR Ka138414	138414	138431	6	100	0	NULL	NULL	GACTCT	GACTCTGACTCTGACTCT	3	3	3	3	intergenic		516_Ka_msat
SSR Ka138463	138463	138548	18	63	22	51	-0.884266	CTCCTCCTCCTCTCGTC	CTCCTCCGTCTTCTCTCCCCTCGCCCTCGGCCCGGTCCTCGTCCTCGTCCTCGTCCCCGTCCCCGTCCTCCTCCTCCTCTGCGTCC	5.4	5.2	2.4	5.4	intergenic		614_Ka_trf
SSR Ka138481	138481	138538	24	80	5	76	-0.822314	CCTCGCCCTCGGCCCCGTCCCCGT	CCTCGCCCTCGGCCCGGTCCTCGTCCTCGTCCTCGTCCCCGTCCCCGTCCTCCTCCTC	2.2	NC	1.4	2.2	intergenic		612_Ka_trf
SSR Ka138497	138497	138514	6	100	0	NULL	NULL	GTCCTC	GTCCTCGTCCTCGTCCTC	3	3	1	3	intergenic		517_Ka_msat
SSR Ka138528	138528	138539	3	100	0	NULL	NULL	TCC	TCCTCCTCCTCC	4	4	4	4	intergenic		518_Ka_msat
SSR Ka138568	138568	138627	18	68	17	60	-1.10314	CCTCGGCCCGGCGGCTGCCT	CCTCGGCCCGGCGGCGCTTGCCTCCCCGGCGCCTGCCTCCCCGGCCCGGTGGCCCTCCTC	3.2	3.2	3.2	3.2	intergenic		615_Ka_trf
SSR Ka138579	138579	138612	15	94	0	61	-0.999469	CGGCGCCTGCCTCCC	CGGCGCTTGCCTCCCCGGCGCCTGCCTCCCCGGC	2.3	2.3	2.3	2.3	intergenic		616_Ka_trf
SSR Ka138655	138655	138739	3	72	5	67	0.800106	CGG	CGGCCGGAGGTGGCTGCGGCGGCGGCGGAGGTGGCGGCGGTGGTGGAAGCGGCGGCGGCGGCCGCGGCGGAGGGCTCGGCGGCGG	28.7	23.3	28.7	28.7	intergenic		617_Ka_trf
SSR Ka138886	138886	138891	1	100	0	NULL	NULL	T	TTTTTT	6	6	6	6	intergenic		521_Ka_msat
SSR Ka139080	139080	139091	3	100	0	NULL	NULL	TGG	TGGTGGTGGTGG	4	3	4	4	intergenic		522_Ka_msat
SSR Ka139086	139086	139138	27	100	0	106	-0.704317	TGGTGGGTCTTAGCAGATGGGGGTCCC	TGGTGGGTCTTAGCAGATGGGGGTCCCTGGTGGGTCTTAGCAGATGGGGGTCC	2	NC	2	NC	intergenic		619_Ka_trf
SSR Ka139200	139200	139241	3	75	9	49	0.643517	TGG	TGGTGGTGGTGGTGGTGGTGGGAGGTGGACGGTGTTGGTGGT	14	11	4	14	intergenic		620_Ka_trf
SSR Ka139215	139215	139316	39	68	9	103	-1.31307	TGGTGGGAGGTGGACGGTGCTGGTGGTCCCGGGGGTCCC	TGGTGGGAGGTGGACGGTGTTGGTGGTCCCGGCGGGTCCTGGTGGGAGGTAGATGGTCCCGAGGGTCCCGGTGGTCCCGGGCGGGAGTTGGACGATGGTGGT	2.7	2.7	NC	2.7	intergenic		621_Ka_trf
SSR Ka139331	139331	139336	1	100	0	NULL	NULL	G	GGGGGG	6	4	6	6	intergenic		524_Ka_msat
SSR Ka139338	139338	139345	1	100	0	NULL	NULL	G	GGGGGGGG	8	6	6	8	intergenic		525_Ka_msat
SSR Ka139345	139345	139364	8	100	0	40	-0.974639	GAAAGAGA	GAAAGAGAGAAAGAGAGAAA	2.5	2.5	2.5	2.5	intergenic		623_Ka_trf
SSR Ka139362	139362	139368	1	100	0	NULL	NULL	A	AAAAAAA	7	7	7	7	intergenic		526_Ka_msat
SSR Ka139447	139447	139462	1	100	0	NULL	NULL	G	GGGGGGGGGGGGGGGG	16	7	16	16	intergenic		527_Ka_msat
SSR Ka139461	139461	139490	3	92	0	46	0.747237	GGT	GGTGGTGGTGGTGTTGTTGGTGGTGGTGGT	10	10	9	10	intergenic		624_Ka_trf
SSR Ka139767	139767	139914	63	98	0	289	2.22051	CCGGCGTCACGTCCGGGGGAAGCGGAAGGGGCCGGCGCGATATGCAGATGAGATCCGTGGGGA	CCGGCGTCACGTCCGGGGGAAGCGGAAGGGGCCGGCGCGATATGCAGATGAGATCCGTGGGGACCGGCGTCACGTCCGGGGGAAGCGGAAGGGGCCGGCGCGATATGCAGATGAGATCCGTGGGGACCGGCGTCACGTCCGGCGGAAG	2.3	NC	NC	2.3	intergenic		626_Ka_trf
SSR Ka140001	140001	140009	1	100	0	NULL	NULL	G	GGGGGGGGG	9	8	9	13	intergenic		529_Ka_msat
SSR Ka140059	140059	140064	1	100	0	NULL	NULL	G	GGGGGG	6	5	8	6	intergenic		530_Ka_msat
SSR Ka140060	140060	140141	22	100	0	164	-0.333109	GGGGGAGGGGTTATGCAGATTA	GGGGGAGGGGTTATGCAGATTAGGGGGAGGGGTTATGCAGATTAGGGGGAGGGGTTATGCAGATTAGGGGGAGGGGTTATGC	3.7	2.3	5.9	5.7	intergenic		627_Ka_trf
SSR Ka140093	140093	140292	86	87	0	302	0.100943	TATGCAAATGAGGGGGAGGGGTTATGCAGATCAGGGGGAGGGGTTATGCAAATGCATGCAAATGAAGGGGAGGGGCCATGCAAATG	TATGCAGATTAGGGGGAGGGGTTATGCAGATTAGGGGGAGGGGTTATGCTAATTTATGCAAATGAAGGGGCGGGGCTATGCAAATGTATGCAAATGAGGGGGTGGGGTTATGCAGATCAGGGGGAGGGGTTATGCAAATGCATGCAAATGAGGGGGAGGGGCCATGCTAATTTATGCAAATGAGGGGGCGGGGCTATGCA	2.3	NC	2.3	2.3	intergenic		631_Ka_trf
SSR Ka140287	140287	140316	10	95	0	53	-0.825997	TATGCAAATT	TATGCAAATGTATGCAAATTTATGCAAATT	3	2.7	3	3	intergenic		632_Ka_trf
SSR Ka140317	140317	140347	16	93	0	55	-1.1322	AGCCCCCCCCCCTTTA	AGCCCCCCCCCCTTTAAGCCCCGCCCCCTTT	1.9	NC	NC	NC	intergenic		633_Ka_trf
SSR Ka140319	140319	140328	1	100	0	NULL	NULL	C	CCCCCCCCCC	10	9	9	9	intergenic		531_Ka_msat
SSR Ka140345	140345	140350	1	100	0	NULL	NULL	T	TTTTTT	6	6	6	6	intergenic		532_Ka_msat
SSR Ka140368	140368	140373	1	100	0	NULL	NULL	G	GGGGGG	6	6	7	6	intergenic		533_Ka_msat
*MsatFinder does not calculate an alignment score on repeating units.

## Sheet: PRV Becker
SSR ID (strain and start position)	start position on genome	end position on genome	repeat unit length	purity (% match)	% indels	TRF alignment score*	VarScore*	repeat unit consensus	full SSR sequence	# repeat units in Kaplan	# repeat units in Becker	# repeat units in Bartha	# repeat units in NC_006151	genomic region	Genes	SSR search ID (msat=MsatFinder, trf=Tandem Repeat Finder)
SSR Be32	32	40	1	100	0	NULL	NULL	A	AAAAAAAAA	9	9	9	9	intergenic		534_Be_msat
SSR Be152	152	318	34	100	0	334	0.774117	TACCCTGGCACCCTGCCAACCCCAATCCCCCTCC	TACCCTGGCACCCTGCCAACCCCAATCCCCCTCCTACCCTGGCACCCTGCCAACCCCAATCCCCCTCCTACCCTGGCACCCTGCCAACCCCAATCCCCCTCCTACCCTGGCACCCTGCCAACCCCAATCCCCCTCCTACCCTGGCACCCTGCCAACCCCAATCCCCC	NC	4.9	NC	NC	intergenic		635_Be_trf
SSR Be551	551	559	1	100	0	NULL	NULL	T	TTTTTTTTT	9	9	9	9	intergenic		535_Be_msat
SSR Be575	575	717	41	93	4	248	0.451188	GGGGGAGAGCTGGGCCCCCAGTCGAAGAGTTGTGGGGGGGGT	GGGGGAGAGCTGGGCCCCCAGTCGAAGAGTTGTGGGGGGGGGTGGGGGAGAGCTGGGCCCCCAGTCGAAGAGTTGTGGGGGGGTGGGGGAGAGCTGGGCCCCCGACCAGAGAGTTGTGGGGGGGGTGGGGGAGAGCTGGGCCC	NC	3.5	NC	NC	intergenic		636_Be_trf
SSR Be608	608	616	1	100	0	NULL	NULL	G	GGGGGGGGG	11	9	7	7	intergenic		536_Be_msat
SSR Be651	651	657	1	100	0	NULL	NULL	G	GGGGGGG	1	7	5	5	intergenic		537_Be_msat
SSR Be692	692	699	1	100	0	NULL	NULL	G	GGGGGGGG	5	8	5	5	intergenic		538_Be_msat
SSR Be828	828	833	1	100	0	NULL	NULL	C	CCCCCC	7	6	6	6	intergenic		539_Be_msat
SSR Be966	966	1032	18	61	11	57	-1.40404	GGACGAGCCCATGGAGGT	GGAAGAGCCGATGGAGGTGGACGAGCACGTCGAGCCCGAGTCGGAGCCCATGGAGGTGGACGAGCCC	3.7	3.7	3.7	3.7	promoter	ORF-1	637_Be_trf
SSR Be1146	1146	1151	1	100	0	NULL	NULL	G	GGGGGG	5	6	5	5	promoter	ORF-1	540_Be_msat
SSR Be1608	1608	1613	1	100	0	NULL	NULL	G	GGGGGG	6	6	6	6	cds	ORF-1	541_Be_msat
SSR Be2062	2062	2068	1	100	0	NULL	NULL	G	GGGGGGG	8	7	8	8	cds	ORF-1	542_Be_msat
SSR Be2202	2202	2248	18	90	6	75	-0.821179	GGGGAGAGGAGGAGAGGA	GGGGAGATGGGGAGAGGAGGGGAGAGGAGGGGAGGAGGGGAGAGGAG	NC	2.7	NC	NC	intergenic		641_Be_trf
SSR Be2497	2497	2521	11	85	14	40	-1.09498	AGCACGCAGCTCG	AGCACGCAGCTCGAGCCGCGCTCGA	2.1	2.1	2.1	2.1	cds	UL54	644_Be_trf
SSR Be3082	3082	3091	2	100	0	NULL	NULL	GC	GCGCGCGCGC	5	5	5	5	cds	UL54	543_Be_msat
SSR Be3108	3108	3113	1	100	0	NULL	NULL	G	GGGGGG	6	6	6	6	cds	UL54	544_Be_msat
SSR Be3147	3147	3207	12	72	7	54	-0.417505	CTGGCGCTGCTG	CTGTCGCCGCCGCTGGTGCTGCTGCTGGCGCTGCTGCTGCTGTTGCTGCCGCCGCCGCTGC	5.2	5.2	5.2	5.2	cds	UL54	646_Be_trf
SSR Be3176	3176	3187	3	100	0	NULL	NULL	GCT	GCTGCTGCTGCT	4	4	4	4	cds	UL54	545_Be_msat
SSR Be3294	3294	3300	1	100	0	NULL	NULL	G	GGGGGGG	7	7	7	7	cds	UL54	546_Be_msat
SSR Be3582	3582	3684	30	69	26	94	-1.05209	CGCGCCGCGGAGCGCGCGAGGGCGGCGCGT	CGCGCCGCAGACGCCGAGGGCGGCGCGTCCGCCGTCGGAGCGCGCGGGCGTGGCCGTCGCGCCGGAGACGCGCGCGATGTGCGGCAGCGTCGCCGCCAGGAGC	3.4	3.4	NC	3.4	cds	UL53	649_Be_trf
SSR Be3887	3887	3923	15	78	13	43	-0.91885	CGCGGCTGAGCGCGAG	CGCGGCTGAGCGCGGCGCGGCGCGTCGCGAGCTCGGC	2.4	2.4	2.4	2.4	cds	UL53	651_Be_trf
SSR Be3896	3896	3910	5	100	0	NULL	NULL	GCGCG	GCGCGGCGCGGCGCG	3	3	3	3	cds	UL53	547_Be_msat
SSR Be4135	4135	4187	17	66	19	42	-1.16219	GCGCGGCCGACGCAGC	GCGCGGCAGTCGCGGCGCGCGTACACGACCCGCGCGCGGCCGCGCAGCGCCGG	NC	3.5	NC	NC	cds	UL53	652_Be_trf
SSR Be4852	4852	4858	1	100	0	NULL	NULL	C	CCCCCCC	7	7	7	7	cds	UL52	548_Be_msat
SSR Be5136	5136	5171	19	83	5	53	-0.953937	ACCGCGTACGGCGACGGCC	ACCGTGTCGGCGCCGGCCACCGCGTACGGCGACGGC	1.9	1.9	1.9	1.9	cds	UL52	653_Be_trf
SSR Be5234	5234	5258	12	92	7	45	-1.15887	CGGGACGGGGGCG	CGGGACGGGGGCGCGGGCGGGGGCG	2	2	2	2	cds	UL52	654_Be_trf
SSR Be5304	5304	5315	3	100	0	NULL	NULL	TCG	TCGTCGTCGTCG	4	4	4	4	cds	UL52	549_Be_msat
SSR Be5444	5444	5498	24	78	12	63	-0.877786	GGCGGCGAGGGCGCCCCCCGGCG	GGCCGCGGGGGCGGACCCCGCGGCGGCGGCGAGGGCGCCCCCCGGCGGGCAGGCG	1.8	2.4	1.8	1.8	cds	UL52	655_Be_trf
SSR Be5463	5463	5474	3	100	0	NULL	NULL	GCG	GCGGCGGCGGCG	4	4	4	4	cds	UL52	550_Be_msat
SSR Be5481	5481	5486	1	100	0	NULL	NULL	C	CCCCCC	6	6	6	6	cds	UL52	551_Be_msat
SSR Be5743	5743	5772	15	87	12	48	-1.01443	GCGCCGTCGCGCGCC	GCGCCGCGTCGCGCCGCGCCGTCGCGCGCC	2.1	2.1	2.1	2.1	cds	UL52	657_Be_trf
SSR Be5844	5844	5849	1	100	0	NULL	NULL	G	GGGGGG	6	6	6	6	cds	UL52	552_Be_msat
SSR Be5873	5873	5921	20	73	23	60	-1.00094	GGCGCCCAGCGCCCGGCGC	GGCGCCCAGCGCCGTGCGCGCGCGCCCGCCGCCCGGCGCGGCGGCCAGC	2.7	2.7	2.7	2.7	cds	UL52	658_Be_trf
SSR Be5888	5888	5897	2	100	0	NULL	NULL	GC	GCGCGCGCGC	5	5	5	5	cds	UL52	553_Be_msat
SSR Be5906	5906	5955	9	67	19	43	-0.478198	CGGCGCAGG	CGGCGCGGCGGCCAGCTCCAGCAGGCGGCGCAGGACGGCGCCGTCGGCGC	5.9	5.9	NC	5.9	cds	UL52	659_Be_trf
SSR Be5959	5959	5970	3	100	0	NULL	NULL	GCT	GCTGCTGCTGCT	4	4	4	4	cds	UL52	554_Be_msat
SSR Be6028	6028	6083	16	71	28	64	-0.969344	CGCGGCGCGTCGAGGCCG	CGCGGCGCGCGAGGCCGGCGGCCGCGTCGCAGAGCCCGCGCGGCGCGTCGGCCGCG	3.3	3.3	3.3	3.3	cds	UL52	660_Be_trf
SSR Be6417	6417	6507	15	60	18	46	-0.894744	GCGCGCTCGGCGCGCA	GCGCGGTCGGCGCGCACGCGCTCGTCGACGTAGCGCGCGGCGTGCGCCGCCGCGGGGCCCCGCGCGTAGCCGCTCAGGCAGCAGAAGCGCG	5.8	5.8	5.8	5.8	cds	UL52	661_Be_trf
SSR Be6536	6536	6575	21	81	13	56	-0.915379	GGGGTCCACGCCGCGGGGTT	GGGGTCCAGGCCGCTGGGGTTGGGGTCCACGCGCGGGTTG	2.1	2.1	2.1	2.1	cds	UL52	662_Be_trf
SSR Be7712	7712	7758	15	75	21	56	-0.86009	GCCGGCGCCCGTCCGG	GCCGGCGCCCGTCCGGGCCGCGCCCGCCGGGCTGGGTCTGCCCGTCC	3.1	3.1	3.1	3.1	cds	UL51	663_Be_trf
SSR Be7753	7753	7815	27	75	22	79	-0.91421	CCGCCCCCGCCCGCCCGGCCCCG	CCGTCCCCGCCCAGCCCGCCCCGCGCGCTACCGCCGCCCGCCCGGCCCCGCCGCCCCCGCCCG	2.8	2.8	2.8	2.8	cds	UL51	665_Be_trf
SSR Be7875	7875	7881	1	100	0	NULL	NULL	C	CCCCCCC	7	7	7	7	cds	UL51	555_Be_msat
SSR Be8459	8459	8464	1	100	0	NULL	NULL	G	GGGGGG	6	6	6	6	cds	UL50	556_Be_msat
SSR Be8837	8837	8896	24	76	17	68	-0.874038	CGCCGCGCTCTCGCGCGCTCGTG	CGCCGGGCTCTCGCTGACGCTCGTCGCCGCGCTCTGCGCGCTGGTGGCGCCCGCGCTCTC	2.7	2.7	2.7	2.7	cds	UL50 UL49.5	667_Be_trf
SSR Be9068	9068	9095	12	87	6	44	-1.02397	CACCCGGACGCTG	CACCCGGACGTGCACCCGGATGCTGCAC	2.2	2.2	2.2	2.2	cds	UL49.5	668_Be_trf
SSR Be9127	9127	9154	14	85	7	42	-1.05721	CGATCCCACGCGCC	CGATCCGCACGCGCCCGATCCCACTCGC	2	2	2	2	promoter	UL50 UL49	669_Be_trf
SSR Be9209	9209	9276	18	67	24	58	-0.966181	GGGCGCGCCGCCGCGCC	GGGCGCGCCGCCGCGCCGGCAGCGCCTCTCGCGCCCGGGCCGCCGCCCCGGCCGTCCCGACCGCCGCG	1.6	4.2	1.6	1.6	cds	UL49	670_Be_trf
SSR Be9333	9333	9369	18	84	0	53	-0.900186	CTACGACGACGATGACTA	CTACGACGACGATGACTACTACGGCTACGATGGCTAC	NC	2.1	2.1	NC	cds	UL49	672_Be_trf
SSR Be9383	9383	9388	1	100	0	NULL	NULL	C	CCCCCC	6	6	6	6	cds	UL49	557_Be_msat
SSR Be9431	9431	9538	21	62	20	69	-0.957511	CCGCGGCCAAGACCCCCGCGG	CCGGGGCCAAGAGCGCCTCGGCCGCCAAGACCCCCGCGTCCGCGGCCAAGACCACCCGCTCGGCCCCGGCCGCCGCCCCGGCCGCCACCACCACCGCCGCCGCCGCGG	4.4	5.5	4.4	4.4	cds	UL49	674_Be_trf
SSR Be9502	9502	9581	42	77	10	101	-1.05916	GCCGCCCCGGCCGCCACCACCACCGCCGCCCCCGCGGAACCG	GCCGCCCCGGCCGCCACCACCACCGCCGCCGCCGCGGAACCGGCCGCCCGGCGCGCCTCGACACGGGCCGCCCCCGGGGA	NC	2	NC	NC	cds	UL49	677_Be_trf
SSR Be9524	9524	9535	3	100	0	NULL	NULL	CCG	CCGCCGCCGCCG	3	4	5	3	cds	UL49	558_Be_msat
SSR Be9753	9753	9758	1	100	0	NULL	NULL	C	CCCCCC	6	6	6	6	cds	UL49	559_Be_msat
SSR Be9948	9948	9954	1	100	0	NULL	NULL	G	GGGGGGG	7	7	7	7	promoter	UL48	560_Be_msat
SSR Be10008	10008	10013	1	100	0	NULL	NULL	G	GGGGGG	6	6	6	6	cds	UL48	561_Be_msat
SSR Be10011	10011	10065	14	69	19	53	-0.853451	GGGCGGCCGCCCGC	GGGCGCGGCCCCGGGCCGGCCGCCCGTGGTGGCCGTCCCGCGGGCGGCCAGCCCG	4.1	4.1	4.1	4.1	cds	UL48	678_Be_trf
SSR Be10376	10376	10452	21	67	26	60	-1.04194	CGCGCAGGCGCGCTACTGC	CGCGCGAGGAGCGCTACGCGCGCCTGCTGGACGCCTACTGCCGCGCGGTGCTGCGCTACCTGCACGCGCAGGCGCGC	4.2	4.2	4.2	4.2	cds	UL48	680_Be_trf
SSR Be10391	10391	10444	22	75	21	63	-0.958526	ACGCGCGCTGCTGCGCTACCTGC	ACGCGCGCCTGCTGGACGCCTACTGCCGCGCGGTGCTGCGCTACCTGCACGCGC	2.4	2.4	2.4	2.4	cds	UL48	679_Be_trf
SSR Be11279	11279	11285	1	100	0	NULL	NULL	G	GGGGGGG	7	7	7	7	promoter	UL47	562_Be_msat
SSR Be11462	11462	11473	3	100	0	NULL	NULL	GAG	GAGGAGGAGGAG	4	4	4	4	cds	UL47	563_Be_msat
SSR Be11492	11492	11612	3	70	17	72	0.878434	GAG	GAGGAGGAGGAAGAGGGGGGGGCGGAGGAGGAGAGGATGAGCGGGGGCCGGCGCGGGGGTGAGGAGGGGGACGACGACGCGGACGGGGACGAGGAGGAGGAGGAGGAGGAGGAGAGCGAGG	41.3	42.3	36.3	41.3	cds	UL47	681_Be_trf
SSR Be11492	11492	11542	26	84	4	76	-1.0094	GAGGAGGAGGAAGAGCGGGGGCCGGAG	GAGGAGGAGGAAGAGGGGGGGGCGGAGGAGGAGAGGATGAGCGGGGGCCGG	1.9	1.9	NC	1.9	cds	UL47	682_Be_trf
SSR Be11506	11506	11513	1	100	0	NULL	NULL	G	GGGGGGGG	8	8	8	8	cds	UL47	564_Be_msat
SSR Be11611	11611	11616	1	100	0	NULL	NULL	G	GGGGGG	6	6	6	6	cds	UL47	566_Be_msat
SSR Be11665	11665	11706	12	81	18	62	-0.498994	GGACGAGGAGGA	GGACGCGGAGGAGGACGAGGAGGACGAGGAGGAGGACGAGGA	NC	3.8	3.8	NC	cds	UL47	684_Be_trf
SSR Be11731	11731	11756	9	94	5	47	-0.852638	CGGCCGCGG	CGGCCGCGGCGGCCGCGGCGCCGCGG	4.1	3	3	4.1	cds	UL47	685_Be_trf
SSR Be11914	11914	11919	1	100	0	NULL	NULL	C	CCCCCC	6	6	6	6	cds	UL47	567_Be_msat
SSR Be11920	11920	12008	46	80	6	115	-0.705562	GCCGCCCCCGCCCCCGCGGGCCCGCCCACCGACGACGGCGACG	GCCGCCCCCGCCCCCGCGGGCCCGGCCACCGACGACGGCGACGGCCGCCGCCGCCCACTGCGGTCCCGCCCGCGCCGCCGACGGCGACG	1.7	2.1	2.1	1.7	cds	UL47	686_Be_trf
SSR Be11963	11963	11974	3	100	0	NULL	NULL	GCC	GCCGCCGCCGCC	3	4	4	3	cds	UL47	568_Be_msat
SSR Be12429	12429	12571	2	57	31	49	0.807171	GC	GCGCGCCCGCGCTCGCGGGCGAGGCGCTGGCCTTCGCGCTGGACGCCGCGGCGCGCGCGGCCGTCAACCACGACGCCGCGGCGCGCGAGCTCCCCGAGCGCGCGGCGCGCGCGCTCCGCGCCGTCGGCCGGCGCGCGCCCGCG	80.5	80.5	81.5	80.5	cds	UL47	687_Be_trf
SSR Be12470	12470	12566	24	76	18	95	-0.559367	GACGCCGCGGCGCGCGCGGCTCCCC	GACGCCGCGGCGCGCGCGGCCGTCAACCACGACGCCGCGGCGCGCGAGCTCCCCGAGCGCGCGGCGCGCGCGCTCCGCGCCGTCGGCCGGCGCGCGC	4	4	4.2	4	cds	UL47	688_Be_trf
SSR Be12502	12502	12593	24	73	20	85	-0.565054	CGCCGCGGCGCGCGCGCTCCG	CGCCGCGGCGCGCGAGCTCCCCGAGCGCGCGGCGCGCGCGCTCCGCGCCGTCGGCCGGCGCGCGCCCGCGGCCTCGGGGCCGCGCGCCGGCC	4.2	4.2	4.2	4.2	cds	UL47	689_Be_trf
SSR Be12875	12875	12910	15	81	18	50	-0.927828	GCCGTGCGCTCGCTGGT	GCCGTGCGCTCGCGCGTGCCGGCGTCGCTGGTGCCG	2.3	2.3	2.3	2.3	cds	UL47	690_Be_trf
SSR Be13318	13318	13324	1	100	0	NULL	NULL	C	CCCCCCC	7	7	7	7	cds	UL47	570_Be_msat
SSR Be13696	13696	13753	27	72	18	57	-1.09944	CCAGTGCGCCTCGGCCCTGGCGC	CCAGTGCGCGCCGGCGCTCTTTGGCGCCCAGCGCGCCTCGGCCCTGGCGCTCGTGCGC	1.7	2.6	2.6	1.7	cds	UL46	691_Be_trf
SSR Be13816	13816	13825	2	100	0	NULL	NULL	CG	CGCGCGCGCG	5	5	5	5	cds	UL46	571_Be_msat
SSR Be14239	14239	14264	9	88	11	40	-0.877757	GCCGCGCGG	GCCGCGGGTGCCGCGCGGGCCGCGCG	NC	3	NC	NC	cds	UL46	692_Be_trf
SSR Be14448	14448	14486	9	75	15	42	-0.664527	CCGTCGTGGA	CCGTCGTGGCCGCCGTGGACCTCGTGACCTTCGTGCACC	4.2	4.2	NC	4.2	cds	UL46	693_Be_trf
SSR Be14782	14782	14870	3	63	13	55	-0.468479	CGC	CGCCCCCGCGCAGCCGCCGCTGCCGCCGCTGCCGCGGGCGTCGCAGACGCCGTCGCCGCCGCCCCGCGACCGCGACGCGGAGCCGCCGC	31.3	31.3	31.3	31.3	cds	UL46	694_Be_trf
SSR Be15297	15297	15308	3	100	0	NULL	NULL	ACG	ACGACGACGACG	4	4	4	4	cds	UL46	572_Be_msat
SSR Be15435	15435	15489	9	64	21	42	-0.538909	CCCCGCGGC	CCCCGCGGGCTCCCGTCGCCTCGGCCGCGGCCCCCGCCACCCCCGCGGTCCCCGC	3.4	6.2	3.4	3.4	cds	UL46	695_Be_trf
SSR Be15638	15638	15643	1	100	0	NULL	NULL	C	CCCCCC	6	6	6	6	intergenic		573_Be_msat
SSR Be15656	15656	15661	1	100	0	NULL	NULL	C	CCCCCC	6	6	6	6	intergenic		574_Be_msat
SSR Be15687	15687	15693	1	100	0	NULL	NULL	T	TTTTTTT	7	7	7	7	intergenic		575_Be_msat
SSR Be15739	15739	16623	15	100	0	1770	3.54007	GGGACGGAGGGGAGA	GGGACGGAGGGGAGAGGGACGGAGGGGAGAGGGACGGAGGGGAGAGGGACGGAGGGGAGAGGGACGGAGGGGAGAGGGACGGAGGGGAGAGGGACGGAGGGGAGAGGGACGGAGGGGAGAGGGACGGAGGGGAGAGGGACGGAGGGGAGAGGGACGGAGGGGAGAGGGACGGAGGGGAGAGGGACGGAGGGGAGAGGGACGGAGGGGAGAGGGACGGAGGGGAGAGGGACGGAGGGGAGAGGGACGGAGGGGAGAGGGACGGAGGGGAGAGGGACGGAGGGGAGAGGGACGGAGGGGAGAGGGACGGAGGGGAGAGGGACGGAGGGGAGAGGGACGGAGGGGAGAGGGACGGAGGGGAGAGGGACGGAGGGGAGAGGGACGGAGGGGAGAGGGACGGAG…	13.7	59	18.4	39.7	intergenic		696_Be_trf
SSR Be16855	16855	16888	15	84	0	47	-0.879676	CCTCGTCCACGCCGC	CCTCGTCCACGTCGCCCTCGTCGACGCCGTCCTC	2.3	2.3	2.3	2.3	cds	UL27	697_Be_trf
SSR Be17635	17635	17676	13	74	25	44	-0.767876	CGCCGAGCGCG	CGCCGAGCATGCGCGCCGAGACGCGCTGGCCGAGCGCGGCCG	3.9	3.9	3.9	3.9	cds	UL27	698_Be_trf
SSR Be17895	17895	17942	9	70	20	51	-0.528755	GGGCCGCGG	GGGCCGGGGGAGCGCCGGGCCCGACGGGCGGCCGCGGGGGCCGCGGGG	NC	5.6	NC	5.6	cds	UL27	699_Be_trf
SSR Be19268	19268	19279	3	100	0	NULL	NULL	CAG	CAGCAGCAGCAG	4	4	4	4	cds	UL27	576_Be_msat
SSR Be19338	19338	19390	21	74	22	52	-0.975284	CCGGGCCATGCCCCCGGGGC	CCGAGGCCAGCACCGCCGTGGTGCCCGGGCCGATGCCCCCGGGGCCCGCGCCA	NC	2.7	NC	2.7	cds	UL27 UL28	700_Be_trf
SSR Be19702	19702	19707	1	100	0	NULL	NULL	G	GGGGGG	6	6	6	6	cds	UL28	577_Be_msat
SSR Be19879	19879	19888	2	100	0	NULL	NULL	CG	CGCGCGCGCG	5	5	5	5	cds	UL28	578_Be_msat
SSR Be19992	19992	20036	12	71	23	45	-0.793376	GCTCGCGCCGC	GCTCGCGCCGCTGCTCGCGCACGCACTGCGCCAGGCTCGCCGCCG	4.3	4.3	4.3	4.3	cds	UL28	701_Be_trf
SSR Be20065	20065	20221	15	59	24	61	0.121534	GCGTCGCCGGCGTCC	GCGCCGCCGGCGCTCGGCGTCGCGCAGCGCCGCGGCCGGCAGGTCCGCCCACGCCACGGCGTCCGCCGGCGGGGGCGCGCCGGGCCCGTCTTCGTCGCCGACGCCCCCGTCGCCGGCGTCCGCGCCCCCCGCGGCGCCGCCGTCGGCGTCCGCGTCG	11.1	11.1	11.1	11.1	cds	UL28	705_Be_trf
SSR Be20157	20157	20233	24	74	7	74	-0.765575	CGTCGGCGCCCCCCGCGTCGCCGC	CGTCGCCGACGCCCCCGTCGCCGGCGTCCGCGCCCCCCGCGGCGCCGCCGTCGGCGTCCGCGTCGTCGCCGCCCTCG	3.3	3.3	3.3	3.3	cds	UL28	706_Be_trf
SSR Be20189	20189	20194	1	100	0	NULL	NULL	C	CCCCCC	6	6	6	6	cds	UL28	579_Be_msat
SSR Be20446	20446	20485	18	78	4	45	-0.884992	CGCGCGCACCACGGCGC	CGCGAGCTCCACGGCCGCCGCGCGCACCTCGGCGCGGCGC	2.4	2.4	2.4	2.4	cds	UL28	707_Be_trf
SSR Be20631	20631	20769	6	61	26	54	0.121782	GCGCGCC	GCGCGTCCGCGCGCCGGCGCGCCGTCTCGCCCGCGTCCCCGGCCTCGGCGCCCGCCGCCGCCGTGGACGCCGCCTCCGCCTCCCGGGCCTCGGCGGCGTCCACGGCGGCGAGCGCCGCCAGCGCGCGCCCGCGGCGCGC	21.4	21.9	21.4	21.9	cds	UL28	708_Be_trf
SSR Be20682	20682	20693	3	100	0	NULL	NULL	CCG	CCGCCGCCGCCG	NC	4	NC	4	cds	UL28	580_Be_msat
SSR Be21240	21240	21278	12	72	13	45	-0.968382	GCGCGCACGCGA	GCGCGTACGCGAGCGCCAGGCGCAGCGCGCACGTGAGCG	3.3	3.3	3.3	3.3	cds	UL28	712_Be_trf
SSR Be21478	21478	21484	1	100	0	NULL	NULL	C	CCCCCCC	3	7	3	7	promoter	UL28	581_Be_msat
SSR Be21683	21683	21688	1	100	0	NULL	NULL	C	CCCCCC	6	6	6	6	cds	UL29	582_Be_msat
SSR Be22338	22338	22376	9	78	15	40	-0.577587	CGCGCGCCG	CGCGCGCCGCGCGCTCCGCGTCGGCCGCGTCCGCCAGCG	5.6	4.6	5.6	NC	cds	UL29	713_Be_trf
SSR Be22674	22674	22703	14	81	18	43	-1.06733	GGCTCTGCCCGCGGGC	GGCTCTGCCCGCCGGGCGGCTTGCCGCGGG	2	2	2	2	cds	UL29	714_Be_trf
SSR Be23579	23579	23632	12	68	32	53	-0.765604	AGGCGGTGGCGC	AGGCGGTGGCGCAGGCGGTGCAGGGTCGTGTGCGCGCAGGCGGGGCGCGAGGCG	4.8	4.8	4.8	NC	cds	UL29	715_Be_trf
SSR Be24160	24160	24165	1	100	0	NULL	NULL	G	GGGGGG	6	6	6	6	cds	UL29	583_Be_msat
SSR Be24996	24996	25069	14	59	19	42	-0.918028	GCGGCGCCACCGCC	GCGGCGCCACCGCCGCGGCGTCGTCGGCGCTGCGCGCCACGAGCAGCGCCAGCAGGTCGCGGCGCAGCGCCGCG	5.5	5.5	5.5	1.4	cds	UL29	716_Be_trf
SSR Be25208	25208	25233	13	85	14	42	-1.05265	TCCGGGCGGACGGG	TCCGGGCGGACGGGTCCGGCGGCGGG	2	2	NC	2	promoter	UL29 UL30	717_Be_trf
SSR Be25279	25279	25290	3	100	0	NULL	NULL	CGG	CGGCGGCGGCGG	4	4	4	3	promoter	UL29 UL30	584_Be_msat
SSR Be25848	25848	25936	15	63	24	54	-0.567534	TCGACGCGCGCGCCG	TCGCGCGCGCGCTGTCGGCGGCGGCCGCGCGCGGCCCGCGCCTCGGGCCCGCCGACGTGGACGCGCGCGTCGTCGACGCCGCGCCCGTC	6.5	6.5	6.5	6.5	cds	UL30	718_Be_trf
SSR Be25849	25849	25858	2	100	0	NULL	NULL	CG	CGCGCGCGCG	5	5	5	5	cds	UL30	585_Be_msat
SSR Be25950	25950	25955	1	100	0	NULL	NULL	C	CCCCCC	6	6	6	6	cds	UL30	586_Be_msat
SSR Be27544	27544	27577	15	84	0	47	-0.879676	GCGCGACCTGCCCGA	GCGCGAGCTGCTCGAGCGCGACCTGCCCGCGCGC	2.3	2.3	2.3	2.3	cds	UL30	719_Be_trf
SSR Be27559	27559	27586	12	87	6	44	-1.02397	GCGCGACCCGCCC	GCGCGACCTGCCCGCGCGCCCGCCCGCG	2.2	2.2	2.2	2.2	cds	UL30	720_Be_trf
SSR Be27718	27718	27724	1	100	0	NULL	NULL	C	CCCCCCC	7	7	7	7	cds	UL30	587_Be_msat
SSR Be27931	27931	27940	2	100	0	NULL	NULL	CG	CGCGCGCGCG	5	5	5	5	cds	UL30	588_Be_msat
SSR Be28081	28081	28086	1	100	0	NULL	NULL	C	CCCCCC	6	6	6	6	cds	UL30	589_Be_msat
SSR Be28222	28222	28255	13	86	9	49	-0.835532	CGCCCGGGCCTCG	CGCGCGGGCCGTGCGCCCGGGCCTCGCGCCCGGG	2.7	2.7	2.7	2.7	cds	UL30	721_Be_trf
SSR Be28489	28489	28494	1	100	0	NULL	NULL	G	GGGGGG	6	6	6	6	cds	UL30 UL31	590_Be_msat
SSR Be29207	29207	29253	22	80	7	61	-0.893697	GCGCGTCAGCGTCGCGCGCCGC	GCGCGTAGCGATCGCGGGCCGCGCGCGTCAGCGTCTTGCGCCGCGCG	2.2	2.2	2.2	2.2	cds	UL31	722_Be_trf
SSR Be29224	29224	29271	21	82	10	65	-0.851673	GCCGCGCGCGCCAGCGACTTGC	GCCGCGCGCGTCAGCGTCTTGCGCCGCGCGGCCGACGACTTGCGCCGC	2.3	2.3	2.3	2.3	cds	UL31	723_Be_trf
SSR Be29600	29600	29639	18	81	9	54	-0.899229	GCGCGCATCACGCCACGAA	GCGCGCATCAGCGCCAGGAAGCGCGCGTCCGCCACGAAGC	2.2	2.2	2.2	2.2	cds	UL32	724_Be_trf
SSR Be30149	30149	30154	1	100	0	NULL	NULL	C	CCCCCC	6	6	6	6	cds	UL32	591_Be_msat
SSR Be30165	30165	30174	2	100	0	NULL	NULL	GC	GCGCGCGCGC	5	5	5	5	cds	UL32	592_Be_msat
SSR Be30299	30299	30346	12	73	18	48	-0.805391	ACGCGCGCTGAGCG	ACGAGCGTGAGCACGCGCGTGGCGAAGGCGCGCTGCAGCGACGCGCGC	3.7	3.7	3.7	3.7	cds	UL32	725_Be_trf
SSR Be30413	30413	30418	1	100	0	NULL	NULL	G	GGGGGG	6	6	6	6	cds	UL32	593_Be_msat
SSR Be30703	30703	30745	14	80	12	55	-0.737546	GCGCGGCGGCGATCG	GCGCGGCGGCGGCGGCGCGGCGGTCGATCTGCGCGCGGCGATC	3	3	2.9	3	cds	UL33	727_Be_trf
SSR Be30705	30705	30719	3	100	0	NULL	NULL	GCG	GCGGCGGCGGCGGCG	5	5	6	5	cds	UL33	594_Be_msat
SSR Be31098	31098	31109	4	100	0	NULL	NULL	CCGC	CCGCCCGCCCGC	3	3	3	3	promoter	UL32 UL34	595_Be_msat
SSR Be31135	31135	31146	3	100	0	NULL	NULL	CGC	CGCCGCCGCCGC	4	4	4	4	promoter	UL32 UL34	596_Be_msat
SSR Be31190	31190	31207	3	100	0	NULL	NULL	CGA	CGACGACGACGACGACGA	5	6	5	5	promoter	UL32 UL34	597_Be_msat
SSR Be31252	31252	31257	1	100	0	NULL	NULL	G	GGGGGG	6	6	6	6	cds	UL34	598_Be_msat
SSR Be31484	31484	31489	1	100	0	NULL	NULL	C	CCCCCC	6	6	6	6	cds	UL34	599_Be_msat
SSR Be31866	31866	31871	1	100	0	NULL	NULL	C	CCCCCC	6	6	6	6	cds	UL34	600_Be_msat
SSR Be32000	32000	32009	2	100	0	NULL	NULL	CG	CGCGCGCGCG	5	5	5	5	promoter	UL35	601_Be_msat
SSR Be32339	32339	32366	13	86	0	42	-0.982634	GCCCTAGCCCCCC	GCCCTCGCCCCCCGCCCTAGCCCCGCGC	2.2	2.2	2.2	2.2	cds	UL35	728_Be_trf
SSR Be32346	32346	32351	1	100	0	NULL	NULL	C	CCCCCC	6	6	6	6	cds	UL35	602_Be_msat
SSR Be32428	32428	32451	11	92	7	43	-1.14655	TTTCCCCCGATC	TTTCCCCCGATCTTTCCCCGATCT	NC	2.1	NC	NC	intergenic		729_Be_trf
SSR Be32480	32480	32485	1	100	0	NULL	NULL	C	CCCCCC	7	6	6	6	intergenic		603_Be_msat
SSR Be32482	32482	32612	56	81	10	168	0.144146	CCCCGAGTCCCCCAAGTCCCACAAGTCCCCCAATCCCCCACCACCAAGTCCGGG	CCCCAAGTCCCCCAATCCCCCCAAGTCCCCCAATCCCCCGCCACCGAGTCCGGGCCCCGAGCTCCCCCAAGTCCCACAAGTTCCCCAATCCCCCCACCACCAAGTCTTTGGGCCCGAGTCCCCCGAGTCCC	NC	2.5	NC	NC	intergenic		732_Be_trf
SSR Be32498	32498	32503	1	100	0	NULL	NULL	C	CCCCCC	NULL	6	NULL	6	intergenic		604_Be_msat
SSR Be32571	32571	32576	1	100	0	NULL	NULL	C	CCCCCC	6	6	6	6	intergenic		605_Be_msat
SSR Be32851	32851	32856	1	100	0	NULL	NULL	G	GGGGGG	6	6	6	6	cds	UL36	606_Be_msat
SSR Be33394	33394	33399	1	100	0	NULL	NULL	G	GGGGGG	6	6	6	6	cds	UL36	607_Be_msat
SSR Be33478	33478	33601	21	83	14	171	0.141681	GGGGCCGGCCGCGAAGGTGGT	GGGGCCGGCCGCGAGGGTGGTGGGGCCGGCGGTGGTGGGGCCGGCCGCGAAGGTGGTGGGGCCGGCCGCGAAGGTGGTGGGGCCGGCCGCGAAGGTGGTGGGGCGGGGGCGGAAGAGGTGGTGG	1.4	5.2	5.4	3.4	cds	UL36	734_Be_trf
SSR Be33549	33549	33625	24	72	17	62	-0.815808	AGGTGGTGGCGGAGGGCGGAAG	AGGTGGTGGGGCCGGCCGCGAAGGTGGTGGGGCGGGGGCGGAAGAGGTGGTGGCGGAAGACGAGGAGGAGGTGGTGG	NC	3.6	NC	NC	cds	UL36	736_Be_trf
SSR Be33895	33895	33920	3	84	16	40	0.359548	GCT	GCTGCTGTAGCTGCTGCTGCTGCTGC	9	9	8	9	cds	UL36	737_Be_trf
SSR Be34299	34299	34304	1	100	0	NULL	NULL	G	GGGGGG	6	6	6	6	cds	UL36	609_Be_msat
SSR Be34647	34647	34652	1	100	0	NULL	NULL	G	GGGGGG	6	6	6	6	cds	UL36	610_Be_msat
SSR Be34684	34684	34690	1	100	0	NULL	NULL	G	GGGGGGG	4	7	4	4	cds	UL36	611_Be_msat
SSR Be34738	34738	34744	1	100	0	NULL	NULL	G	GGGGGGG	7	7	7	7	cds	UL36	612_Be_msat
SSR Be34755	34755	34760	1	100	0	NULL	NULL	G	GGGGGG	6	6	6	6	cds	UL36	613_Be_msat
SSR Be34804	34804	34809	1	100	0	NULL	NULL	G	GGGGGG	6	6	6	6	cds	UL36	614_Be_msat
SSR Be34843	34843	34849	1	100	0	NULL	NULL	G	GGGGGGG	7	7	7	7	cds	UL36	615_Be_msat
SSR Be34900	34900	34939	9	87	3	61	-0.299485	GGCGGCGGT	GGCGCGGTGGTGGCGGTGGCGGCGGTGGCGGCGGCGGCGG	3.6	4.6	3.6	3.6	cds	UL36	738_Be_trf
SSR Be34918	34918	34994	12	62	19	52	-0.433939	GCGGCGGGGGCT	GCGGCGGTGGCGGCGGCGGCGGGCTGCGCCGGGGGCTTCTGGGCAGGGGGGGCCTGGGCCGACGGGGGCTGCGGCGG	NC	6.8	NC	NC	cds	UL36	740_Be_trf
SSR Be34926	34926	34937	3	100	0	NULL	NULL	GGC	GGCGGCGGCGGC	2	4	2	2	cds	UL36	616_Be_msat
SSR Be34963	34963	34969	1	100	0	NULL	NULL	G	GGGGGGG	7	7	6	7	cds	UL36	617_Be_msat
SSR Be35015	35015	35020	1	100	0	NULL	NULL	G	GGGGGG	6	6	6	6	cds	UL36	618_Be_msat
SSR Be35051	35051	35056	1	100	0	NULL	NULL	G	GGGGGG	6	6	6	6	cds	UL36	619_Be_msat
SSR Be35051	35051	35078	12	87	12	46	-1.06268	GGGGGGCCGTCTCG	GGGGGGCCTCCGGGGGGGCCGTCTCGGG	2.1	2.1	2.1	2.1	cds	UL36	742_Be_trf
SSR Be35062	35062	35068	1	100	0	NULL	NULL	G	GGGGGGG	7	7	7	7	cds	UL36	620_Be_msat
SSR Be35173	35173	35219	14	63	16	49	-1.25885	TGCGGCTTGGGGGC	TGCGGCTTGGGGGCGGGCTCCCGGGGCTGCTGCTTGGGGGCCGCGGC	3.5	3.5	3.5	3.5	cds	UL36	743_Be_trf
SSR Be35201	35201	35258	18	75	22	58	-0.77533	GCTCTTGGTGCCGGCGGCGG	GCTGCTTGGGGGCCGCGGCGGCCTTGGTGCCGGCGGCGGGCTTCTTGTGGGCGGCGGG	2.5	3.2	4.2	2.2	cds	UL36	744_Be_trf
SSR Be35256	35256	35261	1	100	0	NULL	NULL	G	GGGGGG	NULL	6	6	NULL	cds	UL36	621_Be_msat
SSR Be35267	35267	35287	6	100	0	42	-0.621902	GCTGCG	GCTGCGGCTGCGGCTGCGGCT	NC	3.5	3.5	NC	cds	UL36	745_Be_trf
SSR Be35285	35285	35454	57	93	1	293	1.86989	GCTTGGCGGCGGGAGTCGGCTCCGCGGGCTTGGCGGGCGGCGGCGCCGGCGGGGCCA	GCTTGGTGAGCGGGGTCGTCTCCACGGGCTTGGCGGGCGGCGGCGCCGGCGGGGCCAGCTTGGCGGCGGGAGTCGGCTCCGCGGGCTTGGCGGGCGGCGGCGCCGGCGGGGCCAGCTTGGCGGCGGGAGTCGGCTCCGCGGGCTTGGCGGGCGGCGGGGCCGCCGGGGCC	NC	3	4	NC	cds	UL36	747_Be_trf
SSR Be35619	35619	35624	1	100	0	NULL	NULL	G	GGGGGG	6	6	6	6	cds	UL36	623_Be_msat
SSR Be36305	36305	36366	16	65	30	46	-1.00676	CGCCGGCGCCGGCG	CGCCGGGCGCCGGCGCGCCGAGCGCCGCGGCCTCGCGCACGTGCGCCGCGGCGTCCAGGCGC	4.6	4.6	4.6	4.6	cds	UL36	753_Be_trf
SSR Be36318	36318	36356	21	89	5	64	-1.04897	CGCGCCGAGCGCCGCGGCCT	CGCGCCGAGCGCCGCGGCCTCGCGCACGTGCGCCGCGGC	2.9	1.9	1.9	2.9	cds	UL36	754_Be_trf
SSR Be36439	36439	36444	1	100	0	NULL	NULL	G	GGGGGG	6	6	6	6	cds	UL36	624_Be_msat
SSR Be36608	36608	36636	12	84	10	44	-0.903864	CGCGCGGCGGG	CGCGCAGCGGGCGCCGCGGCGGGCGCGCG	2.6	2.6	2.6	2.6	cds	UL36	755_Be_trf
SSR Be36638	36638	36688	9	66	25	46	-0.669983	CCGCGTCCA	CCGCGTCCAGCGTGTCCACCGCGTCCAGCGCGCGGTCCAGCACCGCGTCCA	5.7	5.7	5.7	5.7	cds	UL36	756_Be_trf
SSR Be36657	36657	36691	12	79	12	53	-0.8667	CGCGTCCAGCGCG	CGCGTCCAGCGCGCGGTCCAGCACCGCGTCCAGCG	2.8	2.8	2.8	2.8	cds	UL36	757_Be_trf
SSR Be37242	37242	37335	22	69	27	75	-0.707496	CAGGCGCGCGCACGCGCGCCGT	CAGGCGCGCCGCCACGCGCTGCTTCAGGCGCGCGCACGGCGCCGTCGAGGCGCGCGGCCGCGCCGGCGTCGGCCCCGCGCCGCCGTAGGCCGCG	4.7	4.7	4.7	4.7	cds	UL36	759_Be_trf
SSR Be37410	37410	37419	2	100	0	NULL	NULL	CG	CGCGCGCGCG	5	5	5	5	cds	UL36	625_Be_msat
SSR Be37658	37658	37669	2	100	0	NULL	NULL	GC	GCGCGCGCGCGC	6	6	6	6	cds	UL36	626_Be_msat
SSR Be37662	37662	37713	21	68	22	50	-1.30857	GCGCGCGCGGGCCTCGGAG	GCGCGCGCGGGCCTCGGCCAGGCGCGCCTCGTCCTCGGAGGCGCCGGCGCGG	2.8	2.8	2.8	2.8	cds	UL36	762_Be_trf
SSR Be37715	37715	37724	2	100	0	NULL	NULL	CG	CGCGCGCGCG	5	5	5	5	cds	UL36	627_Be_msat
SSR Be38085	38085	38193	48	68	10	114	-1.21857	GTCGCGCGCCGCCGCCGCCTCCACCACCTCGCGCAGCAGGCGAGTGCC	GTCGCGCGCCGCCGCCGCGTCCACCACCTCGCGCAGCAGGCGCGTGGCGCGCTCCGTCGCCGCGGCCTGGTCCGCCTCCGCCGCGGCGAGGCCGTCGCGCGCCGCCGCC	2.4	2.4	2.4	2.4	cds	UL36	764_Be_trf
SSR Be38091	38091	38102	3	100	0	NULL	NULL	CGC	CGCCGCCGCCGC	4	4	4	4	cds	UL36	628_Be_msat
SSR Be38333	38333	38342	2	100	0	NULL	NULL	GC	GCGCGCGCGC	5	5	5	5	cds	UL36	629_Be_msat
SSR Be38577	38577	38625	24	84	3	70	-0.923118	GCCGCCGGCGACGCGGGCCAGCC	GCCGGCGGCGGCGCGGGCCAGCACGCCGCCGGCGATGCGGGCCAGCCGC	2.1	2.1	2.1	2.1	cds	UL36	765_Be_trf
SSR Be38609	38609	38677	25	70	21	76	-1.12504	CGATGACGGGCGCCGCGAGAGCGACC	CGATGCGGGCCAGCCGCGAGAGCGGCTCCGTGTCGGCGCCGAAGAGCGACCCGATGACGGGCGCCGCGA	2.8	2.8	2.8	2.8	cds	UL36	766_Be_trf
SSR Be38899	38899	38976	36	76	6	88	-1.10681	GCCGCGTCGAAGGCGCGCTGCCCAGAGCGGCGCAGC	GCCGCGTCGAAGGCGTGCTGCTCGGCGCGGCGCAGCGCCGCGTCGGCGGCGCGCGCCCAGAGCTGGCGCTGCGCGCGC	2.2	2.2	2.2	2.2	cds	UL36	768_Be_trf
SSR Be38923	38923	39025	22	67	22	70	-0.766968	GCGCGGCGCGCGCTCCACGGCC	GCGCGGCGCAGCGCCGCGTCGGCGGCGCGCGCCCAGAGCTGGCGCTGCGCGCGCTCCACCTCCGCCGCGCGGCGCGCCTCCACGGCCGCCACGGCCGCCTCCA	5.1	5.1	5.1	4.3	cds	UL36	769_Be_trf
SSR Be39173	39173	39196	12	100	0	48	-1.0887	CCACGGCCGCCG	CCACGGCCGCCGCCACGGCCGCCG	2	2	2	2	cds	UL36	771_Be_trf
SSR Be39207	39207	39276	27	73	20	70	-0.997505	CTGCCGCGCCGCGGCGCGCTCCGA	CTGCAGCGCCGCCACGCGCTCCGACTCGCGCAGCGCCGCGGCGCGCTCCTCGCACTGCCGCGCCAGCGGC	2.9	2.9	2.9	2.9	cds	UL36	772_Be_trf
SSR Be39311	39311	39383	24	68	6	64	-1.17665	CGCCAGCACCGCCGCCACCGCGTC	CGCGCAGCACCCCCGCCGCGCGCGCCGCCTTCTCCGCCGTGTCCGCGTCCGCCAGCGCCGCCGCCACCGCGTC	3.1	3.1	3.1	3.1	cds	UL36	774_Be_trf
SSR Be39425	39425	39475	20	77	9	64	-0.862598	CGAGCGCGCTGACCAGCGCCCA	CGAGCGCGTTGACCAGCGCCCCGAGCGGCTGCCCGGCGCCCACCAGCGCGC	2.4	2.4	2.4	2.4	cds	UL36	775_Be_trf
SSR Be39681	39681	39717	18	80	20	52	-0.975989	GCGCAGCTCGGCGTCGCGCC	GCGCAGCTCGGCGTCGCGCCGCGCGAGCCGCGCGCGC	2	2	2	2	cds	UL36	776_Be_trf
SSR Be39709	39709	39718	2	100	0	NULL	NULL	CG	CGCGCGCGCG	5	5	5	5	cds	UL36	630_Be_msat
SSR Be39797	39797	39831	12	79	12	44	-0.832828	CGTCCAGGGCGG	CGTCCGGGGCGGCCGCCAGGGCGGCGTCCATGGCG	3	3	3	3	cds	UL36	777_Be_trf
SSR Be40013	40013	40037	12	92	7	43	-1.07811	CCAGCAGCGCG	CCAGCAGCTGCGCCAGCAGCGCGCC	2.3	2.3	2.3	2.3	cds	UL36	778_Be_trf
SSR Be40356	40356	40412	12	73	18	60	-0.569441	CTCGAGCGCCCG	CTCGAGCGCCGCCTCGAGCGCGCTCACGTCGCGCGCCCGCTCGAGCGCCCGCTGCGA	4.8	4.8	4.8	4.8	cds	UL36	779_Be_trf
SSR Be40373	40373	40442	2	62	11	42	-1.02648	GC	GCGCGCTCACGTCGCGCGCCCGCTCGAGCGCCCGCTGCGACTCGCGGGACTCGCGCGCGCGGGCGCGCGC	35	35	35	35	cds	UL36	780_Be_trf
SSR Be40453	40453	40462	2	100	0	NULL	NULL	CG	CGCGCGCGCG	5	5	5	5	cds	UL36	632_Be_msat
SSR Be40587	40587	40619	14	80	10	40	-0.905456	CGCGCGCCGCGCCA	CGCGGGCCGCGCGACGCGCGCCGCGACCAGCGC	2.4	2.4	2.4	2.4	cds	UL36	781_Be_trf
SSR Be40667	40667	40676	2	100	0	NULL	NULL	GC	GCGCGCGCGC	5	5	5	5	cds	UL36	633_Be_msat
SSR Be41163	41163	41199	18	90	5	60	-0.995941	GGGGACGGCGAGGACGG	GGGGACGGCGGGGACGGGGGCGACGGCGAGGACGGGG	2.2	2.2	2.2	2.2	cds	UL36	783_Be_trf
SSR Be41207	41207	41250	24	82	13	60	-0.937306	CGGGGCCCCGCGTCGGCGGCG	CGGGGCCCCGCGTCGGCGGCGCGGCGGCCGCCGGGTCCGGCGGC	2.1	2.1	2.1	2.1	cds	UL36	784_Be_trf
SSR Be41284	41284	41322	18	70	22	43	-1.21982	TCCACGTACGGCTCG	TCCACGTACGGCTCGTCCACGAGGTACGTCTCGCCCACG	2.6	2.6	2.6	2.6	cds	UL36	786_Be_trf
SSR Be42061	42061	42097	18	80	9	46	-0.877311	CGCGCGCGCGCCGCGG	CGCGCTCGCGTCGTCGGGCGCGCGCGCGCCGCGGCGC	2.3	2.3	2.3	2.3	cds	UL37	787_Be_trf
SSR Be42078	42078	42089	2	100	0	NULL	NULL	GC	GCGCGCGCGCGC	6	6	6	6	cds	UL37	634_Be_msat
SSR Be42408	42408	42438	16	82	17	43	-0.962963	CGGCCTGCAGGCGGC	CGGCCTGCAGGCGGCCGGCCGTGAGGGCGGC	2.1	2.1	2.1	2.1	cds	UL37	788_Be_trf
SSR Be42510	42510	42582	33	80	9	92	-0.985075	GCGCCATCACACCGCGCAGCGCCCCCGCGTCG	GCGCCTCGCACTCGCGCAGCGCCTCCGTCGTCTGCGCCATCACGCCGCGCAGCGCCCCCGCGTCGGCGCGCAT	2.3	2.3	2.3	2.3	cds	UL37	789_Be_trf
SSR Be42858	42858	42902	22	79	4	55	-0.905484	CGAGGAAGGCGCCGGCGCCAG	CGAGGAAGGCGCTGGCGGCCAGCGAGGGCGGCGCCGGCGCCGGCG	2.1	2.1	2.1	2.1	cds	UL37	790_Be_trf
SSR Be42886	42886	42903	6	100	0	NULL	NULL	CGGCGC	CGGCGCCGGCGCCGGCGC	3	3	3	3	cds	UL37	635_Be_msat
SSR Be43227	43227	43264	18	81	18	52	-0.899229	CGAGGTCGACGAGCGCGG	CGAGGTCCGCGGCGGCGGCGAGGTCGACGAGCGCGGCG	NC	2.2	NC	NC	cds	UL37	791_Be_trf
SSR Be43235	43235	43246	3	100	0	NULL	NULL	GCG	GCGGCGGCGGCG	4	4	4	4	cds	UL37	636_Be_msat
SSR Be43359	43359	43437	7	59	24	42	0.0157101	CGCGCGC	CGCGCGCGGCGCTGTGCGCCAGCCCGGCGCGGCGCTCGGCCGCCGCCACCTCGCGCAGCAGCGCCGCGCGCGCCGCGCC	12	12	12	12	cds	UL37	792_Be_trf
SSR Be43887	43887	43968	29	70	20	87	-1.103	CCGTGCGCAGGCGCCGCGCACGACGCGTCC	CCGTGCGCAGGCGCCGCGCCACGGTGCCCGGGCGCAGCTCGCGCACGTACGCGTCCCCGTGCGCGAGGGCCGCGGAGACGCG	3	3	3	3	cds	UL37	793_Be_trf
SSR Be44001	44001	44050	21	86	10	78	-0.891895	CCTCGCCCACGGGCACCAGCGCCG	CCTCGCCCACGGGCACCAGCGCCGCCTCGTCCACGGCCCGCGCCGCCTCG	2.2	2.2	2.2	2.2	cds	UL37	794_Be_trf
SSR Be44271	44271	44280	2	100	0	NULL	NULL	GC	GCGCGCGCGC	5	5	5	5	cds	UL37	637_Be_msat
SSR Be44610	44610	44619	2	100	0	NULL	NULL	GC	GCGCGCGCGC	5	5	5	5	cds	UL37	638_Be_msat
SSR Be44868	44868	44879	2	100	0	NULL	NULL	GC	GCGCGCGCGCGC	6	6	6	6	cds	UL38	639_Be_msat
SSR Be45015	45015	45066	21	75	6	57	-0.901614	CGCGACCTCGACGAGGCGTGG	CGCGACCTGGAGGAGGCGTGGCTCGCCCTCGACGAGGGCGGGCGCGGCCTCG	2.5	2.5	2.5	2.5	cds	UL38	795_Be_trf
SSR Be45267	45267	45272	1	100	0	NULL	NULL	G	GGGGGG	6	6	6	6	cds	UL38	640_Be_msat
SSR Be45603	45603	45631	12	88	11	44	-0.918115	GCCGCGCCCCC	GCCGACGCCCCCGCCGCGCCCGCCGCCGC	2.6	2.6	2.6	2.6	cds	UL38	796_Be_trf
SSR Be45611	45611	45646	15	78	13	44	-0.91885	CCCCGCCGCGCCCG	CCCCGCCGCGCCCGCCGCCGCCGCGGCCTTCCCCGC	2.6	2.6	2.6	2.6	cds	UL38	797_Be_trf
SSR Be45622	45622	45633	3	100	0	NULL	NULL	CCG	CCGCCGCCGCCG	4	4	4	4	cds	UL38	641_Be_msat
SSR Be45908	45908	45913	1	100	0	NULL	NULL	A	AAAAAA	6	6	6	6	cds	UL38	642_Be_msat
SSR Be45988	45988	45993	1	100	0	NULL	NULL	C	CCCCCC	6	6	6	6	promoter	UL39	643_Be_msat
SSR Be46045	46045	46100	10	72	10	44	-0.388939	TCCCGCCCCG	TCCCGCCCGCGATCCCGGCCCGTCCCGGCTTGTCCCGCCCCGCCCAGACACGTCCC	4.6	5.7	5.7	4.6	promoter	UL39	798_Be_trf
SSR Be46110	46110	46136	9	83	0	40	-0.869186	CCGCGCGCG	CCGCGCGCGCCGCGCCCGCCGGGCGCG	3	3	3	3	promoter	UL39	799_Be_trf
SSR Be46242	46242	46287	18	78	14	63	-0.884992	GCCTCCGTCGTCGCGCCCGCC	GCCTCCGTCGTCGCGCCCGCCGCCTCCTCGTCTGCCGCCGCCCCCG	2.3	2.3	2.3	2.3	cds	UL39	800_Be_trf
SSR Be46605	46605	46614	2	100	0	NULL	NULL	CG	CGCGCGCGCG	5	5	5	5	cds	UL39	644_Be_msat
SSR Be46766	46766	46802	18	84	10	53	-0.968594	CGCGGCGCCCCACGGCGA	CGCGGCCGCCGCCACGGCGACGCGGCGCCCCATGGCG	2.1	2.1	2.1	2.1	cds	UL39	801_Be_trf
SSR Be46911	46911	46920	2	100	0	NULL	NULL	CG	CGCGCGCGCG	5	5	5	5	cds	UL39	645_Be_msat
SSR Be47622	47622	47656	14	78	17	48	-0.917255	AACCTGGCCAGCGTG	AACCTGGCCAGCGTGAACCTGCCCGCGTGCCTGGC	2.5	2.5	2.5	2.5	cds	UL39	802_Be_trf
SSR Be47676	47676	47709	15	80	10	42	-0.907898	GCCGCGCTGCGCCGC	GCCGCGCTGCGCCGGGCCGCGCGCGTCGCCGCCG	2.3	2.3	2.3	2.3	cds	UL39	803_Be_trf
SSR Be48763	48763	48794	12	80	9	45	-0.879115	TCTCCGCCTTCC	TCTACCGCTTCCTCTTCGCCTTCCTCTCCGCC	2.8	2.8	2.8	2.8	cds	UL40	804_Be_trf
SSR Be49552	49552	49557	1	100	0	NULL	NULL	C	CCCCCC	6	6	6	6	intergenic		646_Be_msat
SSR Be49639	49639	49706	27	75	11	70	-0.91421	GGGAAGGGAAATGGGGATGGGAGAGG	GGGACGGGAACGGGGATGGGAGAGTGGGATGGGGAAATGGGGATGGTGACGGGGGAAGGGAGATGGGG	NC	2.7	NC	NC	intergenic		806_Be_trf
SSR Be49803	49803	49891	11	98	0	171	0.622381	GGGACGGCAGA	GGGACGGCAGAGGGACGGCAGAGGGACGGCAGAGGGACGGCAGAGGGACGGCAGAGGGACGGCAGAGGGACGGCAGAGGGACGGCGGAG	3.2	8.1	NC	9.2	intergenic		809_Be_trf
SSR Be49881	49881	49914	16	78	10	42	-0.991355	GGACGGAGGAGCCCGC	GGACGGCGGAGCCCGCGGACGGAGTGGCCGGCGG	NC	2.2	NC	NC	intergenic		810_Be_trf
SSR Be49913	49913	49918	1	100	0	NULL	NULL	G	GGGGGG	7	6	3	7	intergenic		647_Be_msat
SSR Be49984	49984	49990	1	100	0	NULL	NULL	T	TTTTTTT	7	7	6	7	intergenic		648_Be_msat
SSR Be49995	49995	50001	1	100	0	NULL	NULL	T	TTTTTTT	8	7	7	8	cds	UL41	649_Be_msat
SSR Be50749	50749	50789	20	82	8	54	-0.850158	GCGGCCCCGGCGCCGTCG	GCGGCCGCGGCGGCGCGTCGGCGGCCCCGTCGCCGTCGGCG	2.3	2.3	2.3	2.3	cds	UL41	811_Be_trf
SSR Be50890	50890	50924	16	84	10	53	-0.928218	GCAGCATGCGCAGCAGGC	GCAGCATGCGCAGCAGGCGCAGCAGGCAGCGGGCG	2.1	2.1	2.1	2.1	cds	UL41	813_Be_trf
SSR Be51809	51809	51854	18	75	7	50	-0.956846	CGCGCCGCCGTGGCCAAG	CGCGCCCCCAGGTGGCCAAGCTCGCCGCCGTGGCGAAGGGCGCCGC	2.6	2.6	2.6	2.6	cds	UL42	814_Be_trf
SSR Be52193	52193	52245	15	71	19	59	-0.921968	CCGCCACCGTCGCCG	CCGCCACCGTGCCCGCCGCCCCCGAGGGCGCCGCCGCCACCGTCGCCGCCGCC	3.6	3.6	3.6	3.6	cds	UL42	815_Be_trf
SSR Be52232	52232	52305	30	78	10	82	-0.931427	CCGCCGCCCCCGCCTGCGGGGCAAGCGCGC	CCGTCGCCGCCGCCTGCGGGGCGGGCGCGTCCGCCGCCCCCGCCGCGGGGGACAAGCGGCCCGCCGCCCCGCGC	2.5	2.5	2.5	2.5	cds	UL42	816_Be_trf
SSR Be52993	52993	53028	17	84	5	51	-0.911419	GCCGCGCCCGGGACCTG	GCCGCGCCCGGTTCCTGGCCGCGCCCGCGGACCTGG	2.1	2.1	2.1	2.1	cds	UL43	817_Be_trf
SSR Be53599	53599	53604	1	100	0	NULL	NULL	G	GGGGGG	6	6	6	6	promoter	UL44	650_Be_msat
SSR Be53607	53607	53612	1	100	0	NULL	NULL	G	GGGGGG	6	6	6	6	promoter	UL44	651_Be_msat
SSR Be53663	53663	53723	15	69	26	53	-0.790945	GGCGCTCGACACGAC	GGCGCTCTACGCGGCGGCCATCGCCGCGGCGCCGTCGACCACGACGGCGCTCGACACGACG	NC	4.3	NC	4.3	cds	UL44	818_Be_trf
SSR Be53733	53733	53744	3	100	0	NULL	NULL	GGC	GGCGGCGGCGGC	4	4	4	4	cds	UL44	652_Be_msat
SSR Be53815	53815	53853	15	83	0	57	-0.776321	CGGTCTCGCCGCCCC	CGGTCTCGACGCCCCCGGTCCCGCCGCCCTCGGTCTCGC	NC	2.6	NC	2.6	cds	UL44	819_Be_trf
SSR Be54538	54538	54593	24	77	22	71	-0.900501	CGCGCCGCGGACGCCGCGGAGCGCT	CGCGCGCGGACGTCCCGGGCCTCGCGGCCGCGGACGCCGCGGACGCGCTCGCGCCG	NC	2.4	NC	2.4	cds	UL44	820_Be_trf
SSR Be55080	55080	55087	1	100	0	NULL	NULL	C	CCCCCCCC	8	8	8	8	intergenic		653_Be_msat
SSR Be55159	55159	55196	16	79	8	55	-0.834502	CCCCACCCTCTCCCA	CCCCACCCTCTCCCACCCACACTCTCTCCCGCCCCACC	NC	2.5	2.5	NC	intergenic		823_Be_trf
SSR Be55400	55400	55541	27	66	21	86	-0.827261	GGCCGGGGCGGCGGCCGAGGCGGGCGC	GGCCGGGGCCGAGACCGAGGCCTGGACGGGCGGCTGGGGGGCCGAGGCGGGCGCGGCCGGGGCGGCGGCCTGAACGGGGGCGGCCGCGGCGGCTGCCGCTGCTGGAGCCGGAGCGGGGGCGGCCGCGGCGGCGGGCACGGCC	3.6	5.5	3.6	3.6	cds	UL26.5 UL26	825_Be_trf
SSR Be55435	55435	55440	1	100	0	NULL	NULL	G	GGGGGG	6	6	6	6	cds	UL26.5 UL26	654_Be_msat
SSR Be55529	55529	55583	21	74	5	56	-0.917418	GGCCGGCACCACCACCGGCTG	GGCGGGCACGGCCACCGGCTGGGCCTGCACCACCACCGGCTGCTGCGGGACCACC	2	2	2	2	cds	UL26.5 UL26	827_Be_trf
SSR Be55608	55608	55654	18	80	12	61	-0.750106	GCCGGCAGGCCCGGGAGC	GCCGCCAGGCCCTGGAGGCCCGGCAGGCCCGGGAGCGCCGGCACGGC	2.7	2.7	2.7	2.7	cds	UL26.5 UL26	828_Be_trf
SSR Be55653	55653	55703	27	80	11	69	-1.00674	GCGTGCAGCCCCGGCAGGGGGGCGGC	GCGTGCGCCACGGGCGAGGGGGGCGGCGCGTGCAGCCCCGGCTGGGGGGCG	2	2	2	2	cds	UL26.5 UL26	829_Be_trf
SSR Be55670	55670	55675	1	100	0	NULL	NULL	G	GGGGGG	6	6	6	6	cds	UL26.5 UL26	655_Be_msat
SSR Be55696	55696	55701	1	100	0	NULL	NULL	G	GGGGGG	6	6	6	6	cds	UL26.5 UL26	656_Be_msat
SSR Be55726	55726	55756	6	88	7	48	-0.288065	CGGGTG	CGGCTGCGTGGTGCGGGTGCGGGTGCGGGTG	4.2	5.2	4.2	4.2	cds	UL26.5 UL26	830_Be_trf
SSR Be55895	55895	55900	1	100	0	NULL	NULL	G	GGGGGG	6	6	6	6	cds	UL26.5 UL26	658_Be_msat
SSR Be55964	55964	55969	1	100	0	NULL	NULL	G	GGGGGG	6	6	6	6	cds	UL26.5 UL26	659_Be_msat
SSR Be56368	56368	56426	24	75	19	68	-0.965219	CGGCGCCCGCGCCGAGAGCTCCGGAA	CGGCGGCGCGCGCCAGCAGCTCGGAGCGCGCCCGCGCCGAGAGCTGCCGGAACGGCGCC	2.4	2.4	2.4	2.4	cds	UL26	831_Be_trf
SSR Be56882	56882	56893	3	100	0	NULL	NULL	GGC	GGCGGCGGCGGC	4	4	4	4	promoter	UL26	660_Be_msat
SSR Be57178	57178	57187	2	100	0	NULL	NULL	CG	CGCGCGCGCG	5	5	5	5	cds	UL25	661_Be_msat
SSR Be57307	57307	57354	24	80	8	63	-0.939151	CGTCCCCGCTGCGCGACGCGGGCG	CGTCGCCGCTGCGCGAGGCGGGCGCGTCCCCGCTGGCGCCGCGCGGCG	2	2	2	2	cds	UL25	832_Be_trf
SSR Be57349	57349	57360	3	100	0	NULL	NULL	GCG	GCGGCGGCGGCG	4	4	4	4	cds	UL25	662_Be_msat
SSR Be57439	57439	57450	3	100	0	NULL	NULL	GCA	GCAGCAGCAGCA	4	4	4	4	cds	UL25	663_Be_msat
SSR Be57597	57597	57656	27	76	8	66	-0.988434	GCGCGGCGACCACGCTGAGGCCCGCCA	GCGCCGGGGACCACGCGCAGGCGCGCCAGCGCGGCGAGCACGCTGTGGCCCTCCAGCGCG	2.3	2.3	2.3	2.3	cds	UL25	833_Be_trf
SSR Be58144	58144	58229	27	83	8	104	-0.665721	CCTCGGGCGCCTCCTCGGCGGCGCGCG	CCTCGCGGCCCTCGTCCGCGGCCGCGGTCGCCTCGGGCGCCTCCTCGGCGGCGCGCGCCGCGTCCGCCTCCTCGGCGGCGCGCGCC	3.2	3.2	3.2	3.2	cds	UL25	834_Be_trf
SSR Be58263	58263	58289	12	86	0	40	-1.01764	CGCTCCACCGGC	CGCTCCACCTGCCGCTCCAGCGGCCGC	2.2	2.2	2.2	2.2	cds	UL25	835_Be_trf
SSR Be58345	58345	58407	27	75	17	72	-0.966899	GCGTCGCGGCGCCAGCGCGAGGCGC	GCGCCGCGGCGGCCGCGCGGCGGCGCGCGTTCGCGTGCGCCAGCGCGAGGCGCGCGTCGAGGC	2.6	2.6	2.6	2.6	cds	UL25	837_Be_trf
SSR Be58525	58525	58530	1	100	0	NULL	NULL	G	GGGGGG	6	6	6	6	promoter	UL25	664_Be_msat
SSR Be58537	58537	58559	10	100	0	46	-1.01264	GCCGCGCGCC	GCCGCGCGCCGCCGCGCGCCGCC	2.3	2.3	2.3	2.3	promoter	UL25	839_Be_trf
SSR Be59544	59544	59549	1	100	0	NULL	NULL	C	CCCCCC	6	6	6	6	cds	UL23	665_Be_msat
SSR Be59610	59610	59619	2	100	0	NULL	NULL	CG	CGCGCGCGCG	5	5	5	5	cds	UL23	666_Be_msat
SSR Be59953	59953	59988	12	76	19	43	-0.919507	CCTGCGCCGCGCG	CCTCGCCGCGCGCCTGCGCCGCGGCCGTGGCGGCGC	NC	3	3	NC	cds	UL23	840_Be_trf
SSR Be60226	60226	60249	12	92	7	41	-1.11828	CCGTGCGCCTC	CCGTGCGCCTCCCGCTGCGCCTCC	2.2	2.2	2.2	2.2	cds	UL22	841_Be_trf
SSR Be60244	60244	60280	18	94	0	67	-1.04696	GCCTCCTGACCCTCGCGG	GCCTCCTGACCCTCGCGGGCCTCCTGGCCCTCGCGGG	2.1	2.1	2.1	2.1	cds	UL22	842_Be_trf
SSR Be60253	60253	60309	18	75	14	55	-0.746025	CCCTCGCCGCGGCCGCCG	CCCTCGCGGGCCTCCTGGCCCTCGCGGGGGCCGCCGCCCTCGCCCGCGGCGCGCCGC	3.3	3.3	3.3	3.3	cds	UL22	843_Be_trf
SSR Be60294	60294	60366	22	69	22	69	-0.964251	GCCCGCGCCGCGCCGCAGGGGG	GCCCGCGGCGCGCCGCAGGGTGGGCCGCCCTCGCCGCAGGGGGGTCCCGCGCCCACCGCGGCGCCCGCGCGCG	3.6	3.6	3.6	3.6	cds	UL22	844_Be_trf
SSR Be60332	60332	60337	1	100	0	NULL	NULL	G	GGGGGG	6	6	6	6	cds	UL22	667_Be_msat
SSR Be60532	60532	60554	12	100	0	46	-1.12987	AGCGCCCGCGCG	AGCGCCCGCGCGAGCGCCCGCGC	1.9	1.9	1.9	1.9	cds	UL22	846_Be_trf
SSR Be60641	60641	60687	24	79	8	61	-0.948559	CGCGGAGGCGGCCGTCCCCGCGGA	CGCGGAGGTGGCCGTCCTCGCGGACGCGGAGGCGCGCTGCCCCGCGG	2	2	2	2	cds	UL22	847_Be_trf
SSR Be61060	61060	61103	14	78	18	55	-0.752891	CGGCGCGCCTGCGC	CGGCGCGCCGCGACCGGCGCGCCTCGGCGCCGGCGCTCCTGCGC	3.2	3.2	3.2	3.2	cds	UL22	849_Be_trf
SSR Be61116	61116	61147	12	85	15	54	-0.939475	GCGCGCCTGCTCAT	GCGCGCCTGCTCTCGCGCCTGCTCATGCGCGC	2.4	2.4	2.4	2.4	cds	UL22	850_Be_trf
SSR Be61227	61227	61292	31	78	10	80	-1.02571	CGCCCCGCCTGGACCTCGCGCGAGCGACCGG	CGCGCCGCCTGGACCTTCGGCGAGGACCCGGCGCCCCGGCTGGACCTCGCGCGGGCGACCGTCGCC	2.2	2.2	2.2	2.2	cds	UL22	851_Be_trf
SSR Be61269	61269	61307	15	80	15	47	-0.807077	GACCGTCGCGCGGGC	GACCTCGCGCGGGCGACCGTCGCCGAGGCGTACCGCCGC	2.7	2.7	2.7	2.7	cds	UL22	852_Be_trf
SSR Be61449	61449	61487	15	79	12	47	-0.893902	GCCGCGCTCACGCCGAG	GCCGAGCTCACGCGGGCCGCGCTCTCGCCGACGGCCGCG	2.4	2.4	2.4	2.4	cds	UL22	853_Be_trf
SSR Be61519	61519	61546	13	86	13	46	-1.05847	TCTCGCCGTGCGCCG	TCTCGCCGTGCGCCGTCTCGCTGCGCCG	2	2	NC	2	cds	UL22	854_Be_trf
SSR Be61626	61626	61637	3	100	0	NULL	NULL	GCG	GCGGCGGCGGCG	4	4	4	4	cds	UL22	668_Be_msat
SSR Be61644	61644	61650	1	100	0	NULL	NULL	G	GGGGGGG	5	7	5	5	cds	UL22	669_Be_msat
SSR Be61652	61652	61675	3	100	0	48	0.573207	GGA	GGAGGAGGAGGAGGAGGAGGAGGA	10	8	9	10	cds	UL22	855_Be_trf
SSR Be62340	62340	62369	11	90	10	48	-0.891494	CGGAGGGGAGA	CGGGGGGAGACGGAGGGGAGACGGGAGGGG	NC	2.8	NC	NC	intergenic		856_Be_trf
SSR Be62341	62341	62346	1	100	0	NULL	NULL	G	GGGGGG	5	6	3	5	intergenic		671_Be_msat
SSR Be62366	62366	62373	1	100	0	NULL	NULL	G	GGGGGGGG	6	8	6	6	intergenic		672_Be_msat
SSR Be62469	62469	62543	37	100	0	150	0.197682	CTGCTGGATGACATAACTAGAGCCAGGGATGAGGATC	CTGCTGGATGACATAACTAGAGCCAGGGATGAGGATCCTGCTGGATGACATAACTAGAGCCAGGGATGAGGATCC	1	2	1	1	intergenic		858_Be_trf
SSR Be62679	62679	62684	1	100	0	NULL	NULL	C	CCCCCC	6	6	6	6	intergenic		673_Be_msat
SSR Be62688	62688	62742	24	77	12	67	-0.957401	CTCCTGCGGAGTGTGGTCCGACGAACC	CTCCTGCGGATGTGTGGTCCGACGAAGCCTCCGCGGATGTGTCCGCCGTACCCTC	2.1	2.1	2.1	2.1	intergenic		859_Be_trf
SSR Be62743	62743	63099	157	98	1	697	-1.83313	GTCCCCCTCTCTCCCACAGTCCTCCCTCTCCCACAGTCCCCCTCTCTCCCACAGTCCCCCTCTCTCCCACAGTCCCCCCTCTCCCACAGTCCTCCCTCTCCCACAGTCCTCCCTCTCCCACAGTCCCCCTCTCTCCCACAGTCCTCCCTCTCCCACA	GTCCCCCTCTCTCCCACAGTCCTCCCTCTCCCACAGTCCCCCTCTCTCCCACAGTCCCCCTCTCTCCCACAGTCCCCCCTCTCCCACAGTCCTCCCTCTCCCACAGTCCTCCCTCTCCCACAGTCCCCCTCTCTCCCACAGTCCTCCCTCTCCCACAGTCCCCCTCTCTCCCACAGTCCTCCCTCTCCCACAGTCCCCCTCTCTCCCACAGTCCCCCTCTCTCCCACAGTCCCCCCTCTCCCACAGTCCTCCCTCTCCCACAGTCCTCCCTCTCCCACAGTCCCCCTCTCTCCCACAGTCCTCCCTCTCCCACAGTCCCCCTCTCCCACAGTCCTCCCTCTCCCACAGTCCTCCCTC	NC	2.3	NC	NC	intergenic		862_Be_trf
SSR Be62816	62816	62821	1	100	0	NULL	NULL	C	CCCCCC	3	6	3	3	intergenic		674_Be_msat
SSR Be62973	62973	62978	1	100	0	NULL	NULL	C	CCCCCC	NULL	6	NULL	3	intergenic		675_Be_msat
SSR Be63147	63147	63262	11	100	0	232	0.989329	AAGGGGTCTCT	AAGGGGTCTCTAAGGGGTCTCTAAGGGGTCTCTAAGGGGTCTCTAAGGGGTCTCTAAGGGGTCTCTAAGGGGTCTCTAAGGGGTCTCTAAGGGGTCTCTAAGGGGTCTCTAAGGGG	6.5	10.5	11.5	6.5	intergenic		863_Be_trf
SSR Be63423	63423	63456	15	81	18	51	-0.893312	CGGCGACGGCGGGTC	CGGGACGGCGGGTCCGAGCGACGGCGGTCCGGCG	2.4	2.4	2.4	2.4	intergenic		864_Be_trf
SSR Be63444	63444	63498	11	59	20	41	-0.770897	CGGCGGTCCGG	CGGCGGTCCGGCGGCGTTTCGGCTCGCGGTCCTCGCGGCGGCGACGATCCGGCGG	5.4	5.4	5.4	5.3	intergenic		865_Be_trf
SSR Be64072	64072	64081	2	100	0	NULL	NULL	CG	CGCGCGCGCG	5	5	5	5	intergenic		676_Be_msat
SSR Be64159	64159	64164	1	100	0	NULL	NULL	G	GGGGGG	6	6	6	6	intergenic		677_Be_msat
SSR Be64187	64187	64193	1	100	0	NULL	NULL	G	GGGGGGG	7	7	7	8	intergenic		678_Be_msat
SSR Be64206	64206	64217	4	100	0	NULL	NULL	GGCG	GGCGGGCGGGCG	3	3	3	3	intergenic		679_Be_msat
SSR Be64793	64793	64804	3	100	0	NULL	NULL	CGT	CGTCGTCGTCGT	6	4	6	6	cds	UL21	680_Be_msat
SSR Be65263	65263	65268	1	100	0	NULL	NULL	G	GGGGGG	6	6	6	6	cds	UL21	681_Be_msat
SSR Be65523	65523	65570	24	87	8	79	-1.0324	GTCCAGCTCCGTCAGCGGCAGCAGAG	GTCCAGCTCCGCGCGGCCGCAGAGGTCCAGCTCCGTCAGCGGCAGCAG	1.9	1.9	1.9	1.9	cds	UL21	866_Be_trf
SSR Be65669	65669	65699	12	80	10	43	-0.913891	CGCGCGTTCCCG	CGCGGTTCCCGGGCGCGTTCCCGCGCAGCGT	2.7	2.7	2.7	2.7	cds	UL21	867_Be_trf
SSR Be65911	65911	65916	1	100	0	NULL	NULL	G	GGGGGG	6	6	6	6	promoter	UL21 UL20	682_Be_msat
SSR Be65955	65955	65989	18	100	0	70	-1.00185	GGACGCGGCGGCGGACGT	GGACGCGGCGGCGGACGTGGACGCGGCGGCGGACG	1.9	1.9	1.9	1.9	cds	UL20	868_Be_trf
SSR Be66186	66186	66195	2	100	0	NULL	NULL	CG	CGCGCGCGCG	5	5	5	5	cds	UL20	683_Be_msat
SSR Be66466	66466	66471	1	100	0	NULL	NULL	C	CCCCCC	6	6	6	6	promoter	UL19	684_Be_msat
SSR Be67555	67555	67566	3	100	0	NULL	NULL	TCG	TCGTCGTCGTCG	4	4	4	4	cds	UL19	685_Be_msat
SSR Be67691	67691	67737	21	85	3	68	-0.844449	CGCCGGCAGCTACGCGCGCCA	CGCCGACCGCTACGCGCGCCACGCCGGCAGCTTCGCGCCCACGCCGG	2.3	2.3	2.3	2.3	cds	UL19	870_Be_trf
SSR Be70102	70102	70128	14	85	7	42	-1.01974	CCGCGCCACCCCCA	CCGCGCACCCCCACCGCGCCACCGCCA	2	2	2	2	cds	UL19	871_Be_trf
SSR Be70342	70342	70381	21	80	5	52	-0.953284	CCGGCGAGCTCGTCCAGGAC	CCGGCGAGCTCGTCGAGGACCCGTGCGCGCTCTTCCAGGA	2	2	2	2	cds	UL19	872_Be_trf
SSR Be70508	70508	70550	16	88	3	65	-0.797714	CGCCGGACCGCAGGAC	CGCCTGAGCCGCAGGACCGCCGGACCGCGGGACCGCCGGACCG	NC	2.7	NC	NC	cds	UL19	874_Be_trf
SSR Be70565	70565	70574	1	100	0	NULL	NULL	C	CCCCCCCCCC	9	10	6	9	promoter	UL18	686_Be_msat
SSR Be70773	70773	70828	18	70	17	60	-1.06836	GACGCTGCGGCGGCACGCT	GACGCTGCGGCGGCACGCGACGCTGCGCGAGGTCGCGCTGCCCTGCGGCGGCGACG	3.1	3.1	3.1	3.1	cds	UL18	875_Be_trf
SSR Be71131	71131	71157	13	92	7	49	-1.13354	CGCGGCGGGGCGCC	CGCGGCGGGGCGCCCGCGCGGGGCGCC	2	2	2	2	cds	UL18	876_Be_trf
SSR Be71529	71529	71534	1	100	0	NULL	NULL	C	CCCCCC	6	6	6	6	cds	UL18	687_Be_msat
SSR Be71541	71541	71547	1	100	0	NULL	NULL	C	CCCCCCC	7	7	7	7	cds	UL18	688_Be_msat
SSR Be71618	71618	71625	1	100	0	NULL	NULL	C	CCCCCCCC	8	8	7	8	intergenic		689_Be_msat
SSR Be71651	71651	71656	1	100	0	NULL	NULL	A	AAAAAA	6	6	7	6	intergenic		690_Be_msat
SSR Be71753	71753	71758	1	100	0	NULL	NULL	G	GGGGGG	9	6	6	9	intergenic		691_Be_msat
SSR Be71945	71945	71954	2	100	0	NULL	NULL	GC	GCGCGCGCGC	5	5	5	5	cds	UL15	692_Be_msat
SSR Be72249	72249	72288	12	79	6	47	-0.700679	GCGCCACGCAGC	GCGCCAGCACGCGCGCCAGGCAGCGCACGACGCAGCGCGC	3.4	3.4	3.4	3.4	cds	UL15	877_Be_trf
SSR Be73215	73215	73220	1	100	0	NULL	NULL	G	GGGGGG	6	6	6	6	cds	UL17	693_Be_msat
SSR Be73397	73397	73408	2	100	0	NULL	NULL	CG	CGCGCGCGCGCG	6	6	6	6	cds	UL17	694_Be_msat
SSR Be73436	73436	73441	1	100	0	NULL	NULL	G	GGGGGG	6	6	6	6	cds	UL17	695_Be_msat
SSR Be73517	73517	73554	16	74	22	45	-1.00646	CGACCGCGGCGACGC	CGACCCGGCGGCGCCGCACGCGCGGGACGCCGACCGCG	2.7	2.7	2.7	2.7	cds	UL17	878_Be_trf
SSR Be73652	73652	73746	20	65	11	70	-0.901162	GCGGCGCGGCGGCGGAGGAG	GCGGCGCGGCGGCGGAGGAGGCGGCGCGGGGGCGCTCGAGGCGGCGGCGACGGTGCCGGCGCCCGCGGCGCGCGAGGACGCGAACGGCGGCGGCG	4.9	4.9	4.9	4.9	cds	UL17	880_Be_trf
SSR Be73817	73817	73856	18	81	0	52	-0.866402	CGCGGGCGACGACGCGCC	CGCGGGCTACGCCGCGCTCGCGGGCGGCGACGCGCCCGCG	2.2	2.2	2.2	2.2	cds	UL17	881_Be_trf
SSR Be73828	73828	73878	24	78	7	62	-0.93513	CCGCGCACGCGTGGCGCCGACGGC	CCGCGCTCGCGGGCGGCGACGCGCCCGCGCACGTGTGGCGCCGGCGGCCCG	2.2	2.2	2.2	2.2	cds	UL17	882_Be_trf
SSR Be73921	73921	73932	3	100	0	NULL	NULL	TCG	TCGTCGTCGTCG	4	4	4	4	cds	UL17	696_Be_msat
SSR Be74049	74049	74091	23	77	9	51	-0.980467	GCGGAGGCACGCCGAGCTGGT	GCGGAGGCGCGGCGGGAGCTGGTGCGGCGGCACGCCGAGCTGG	2	2	2	2	cds	UL17	883_Be_trf
SSR Be74196	74196	74228	15	80	19	47	-0.907898	GCCGGCGTCCGCGA	GCCGGCGTCCGCGAGTCCGTGCGCCGCGAGCCG	2.4	2.4	2.4	2.4	cds	UL17	884_Be_trf
SSR Be74759	74759	74764	1	100	0	NULL	NULL	G	GGGGGG	6	6	6	6	promoter	UL16	697_Be_msat
SSR Be74857	74857	74958	24	63	22	61	-1.14725	CGCGCCTGGCCGCCGCGGGCG	CGCCCTCGCCGTCGTGGGCGCGCGCCTGGCCGCCGTGGCGCCCGGCGCCGCGACCGTCGCCGCGCGCGTCTACCTGACGCGCCCGCGGGCGCTGCGCCTGGC	5	5	5	5	cds	UL16	886_Be_trf
SSR Be75104	75104	75197	48	87	4	148	0.056242	GACCTGCACGCCGCCGAGCCCGTGCCCGCGGCGCCGGCGGGCCGCCTG	GACCTGCCCGTCGCCGAGCCCGTGCCCGCCGGCGCGGCGGGCCGCCTGGACCTGGACGCCGCCGAGCCCGTGGCCGCGGCGCCGGCGGGCCGCC	2	2	2	2	cds	UL16	889_Be_trf
SSR Be75298	75298	75307	2	100	0	NULL	NULL	GC	GCGCGCGCGC	5	5	5	5	cds	UL16	698_Be_msat
SSR Be75430	75430	75470	18	95	4	77	-1.01092	CGCCGCGCCGTGCCTGTGG	CGCCGCGCCGTGCCTGTGCGCCGCGCCGTGCCTGTGGCGCC	2.2	2.2	2.2	2.2	cds	UL16	891_Be_trf
SSR Be75721	75721	75727	1	100	0	NULL	NULL	C	CCCCCCC	7	7	7	7	cds	UL16	699_Be_msat
SSR Be75768	75768	75774	1	100	0	NULL	NULL	A	AAAAAAA	7	7	7	7	intergenic		700_Be_msat
SSR Be76361	76361	76367	1	100	0	NULL	NULL	C	CCCCCCC	7	7	7	7	cds	UL15	701_Be_msat
SSR Be76400	76400	76414	3	100	0	NULL	NULL	CCG	CCGCCGCCGCCGCCG	6	5	5	6	cds	UL15	702_Be_msat
SSR Be76435	76435	76466	14	84	10	45	-0.906646	GCGCCGCGGAAGGA	GCGTCGCGGAAGGAGCGCCGCGACAGGAGCGC	2.4	2.4	2.4	2.4	cds	UL15	892_Be_trf
SSR Be76608	76608	76617	2	100	0	NULL	NULL	CG	CGCGCGCGCG	5	5	5	5	cds	UL15	703_Be_msat
SSR Be76608	76608	76696	27	67	17	75	-1.21255	CGCGCGCGCGAGCCCGGCGAAGACCG	CGCGCGCGCGAGCGCCGGGTCCACGGCGGCGCGGCCGCGCGCGCCCCCGAAGAGCGCGGCGCGCGCGAGCCCGGCGAAGATCCGCGCGC	3.5	3.5	3.5	3.5	cds	UL15	894_Be_trf
SSR Be76636	76636	76687	26	85	7	76	-0.990415	GCGCGGCCGCGCGAGCCCCCGAAGA	GCGCGGCCGCGCGCGCCCCCGAAGAGCGCGGCGCGCGCGAGCCCGGCGAAGA	2.1	2.1	2.1	2.1	cds	UL15	893_Be_trf
SSR Be77086	77086	77095	2	100	0	NULL	NULL	GC	GCGCGCGCGC	5	5	5	5	cds	UL14	704_Be_msat
SSR Be77175	77175	77248	21	70	24	76	-0.840981	GGACGCGCTCGACGCCGCGGA	GGAGGCGCTCGACGCCGCGGAGGACGCGCTCGCGGCCGGCGAGGACCGGCTCGACGACGCGGCCGCGCTCGACG	3.8	3.8	3.8	3.8	cds	UL14	895_Be_trf
SSR Be77197	77197	77283	33	76	15	91	-0.933268	GACGCGGCCGCGCCGACGAGGACTCGGCCGAC	GACGCGCTCGCGGCCGGCGAGGACCGGCTCGACGACGCGGCCGCGCTCGACGAGGACTGGGCCGGCGGCGGGGCGCCCGACGAGGAC	2.8	2.8	2.8	2.8	cds	UL14	896_Be_trf
SSR Be77280	77280	77306	9	83	0	40	-0.869186	GGACGAGGC	GGACGAGGGGGAGGAGGCGGACGAGGC	3	3	3	3	cds	UL14	897_Be_trf
SSR Be78141	78141	78152	3	100	0	NULL	NULL	CCG	CCGCCGCCGCCG	4	4	4	4	cds	UL13	705_Be_msat
SSR Be78279	78279	78315	19	80	15	48	-0.930834	GTGCTCGCGCGGCCCTGC	GTGCTCGCGCGCCGCTGCGTGCTCTTCGCGGCCCTGC	2.1	2.1	2.1	2.1	cds	UL13	898_Be_trf
SSR Be78306	78306	78346	22	81	18	60	-0.918759	GCGGCCCGCTCCCGCCGAGGCA	GCGGCCCTGCTCCCGCCGGGCAGCGGCCCCTCCGCCGAGGC	2	2	2	2	cds	UL13	899_Be_trf
SSR Be78586	78586	78609	12	92	7	43	-1.11828	CCGCCTGGCGTA	CCGCTGGCGTACCGCCTGGCGTAC	2.1	2.1	2.1	2.1	cds	UL12	900_Be_trf
SSR Be78644	78644	78738	44	75	11	105	-1.01725	GCCCGCCGCCCCCGCACGCGGCCGTCCCCGCCGCGGCGGCGCGC	GCCTCGCCGCCCCCGACGCGGCCGCGGCGGCCTTTGGCGGCGCGCGCCCGCCGCCCGCGCCCGCGGGCGTCCCCGCCGCGGCGGCGCGCGCCGCC	2.2	2.2	2.2	2.2	cds	UL12	901_Be_trf
SSR Be78833	78833	78838	1	100	0	NULL	NULL	G	GGGGGG	6	6	6	6	cds	UL12	706_Be_msat
SSR Be78999	78999	79033	12	86	4	49	-0.795487	GGCGACGGGGGC	GGCGATCGCGGGCGGCGACGGGGGCGGGGACGGGG	2.9	2.9	NC	2.9	cds	UL12	904_Be_trf
SSR Be79711	79711	79722	3	100	0	NULL	NULL	CGC	CGCCGCCGCCGC	4	4	3	4	cds	UL12	707_Be_msat
SSR Be80130	80130	80218	12	97	0	164	0.476207	TGGGGGAGAGGA	TGGGGGAGAGGACGGGGGAGAGGACGGGGGAGAGGATGGGGGAGAGGATGGGGGAGAGGATGGGGGAGAGGATGGGGGAGAGGATGGGG	6.4	7.4	8.1	18.1	intergenic		905_Be_trf
SSR Be80297	80297	80353	26	81	6	74	-0.902642	ACGGGCCGCAAAGCGGGACGAGGGCG	ACGGGCCGCAAAGTGGGACGATGGGGACGGGCCTCAACGCGGGACGAGGGCGGCGGG	2.2	2.2	2.2	2.2	intergenic		906_Be_trf
SSR Be80639	80639	80667	15	85	0	44	-1.0292	CGATCAGCGACAGGG	CGATCATCGCCAGGGCGATCAGCGACAGG	1.9	1.9	1.9	1.9	cds	UL10	907_Be_trf
SSR Be80953	80953	80987	15	75	0	42	-1.05404	ACGACCGCACCCAGG	ACGGCCGCACCCAGGCCGACCGCGCCGAGGACGAC	NC	2.3	NC	NC	cds	UL10	908_Be_trf
SSR Be81031	81031	81036	1	100	0	NULL	NULL	G	GGGGGG	6	6	6	6	cds	UL10	708_Be_msat
SSR Be81126	81126	81137	3	100	0	NULL	NULL	GGC	GGCGGCGGCGGC	4	4	4	4	cds	UL10	709_Be_msat
SSR Be81609	81609	81643	13	80	16	42	-0.771407	GGCGGGGCCGC	GGCGGCGGACGCGGGCGGGCGCCGCGGCGGGGCCG	3.2	3.2	1.4	3.2	cds	UL9	909_Be_trf
SSR Be82168	82168	82199	11	85	9	52	-0.832511	CTGCTCGCGCGG	CTGCTCGCGCGGCTGCTGCGCGGCTGCCCGCG	2.8	2.8	2.8	2.8	cds	UL9	910_Be_trf
SSR Be82233	82233	82258	12	100	0	52	-1.00761	GCTCGTGGAGCT	GCTCGTGGAGCTGCTCGTGGAGCTGC	2.2	2.2	2.2	2.2	cds	UL9	911_Be_trf
SSR Be82351	82351	82418	21	70	24	72	-1.00378	GAGGACGCGGCGGGCGCGCGG	GAGGTCGCGGCGGGCGCGCGGGAGGACGGCGGCGGCGACGGGGGCGAGGACGCGGCGCGGGCCGGGAG	NC	3.4	NC	NC	cds	UL9	913_Be_trf
SSR Be82357	82357	82474	3	61	18	45	-0.682438	GCG	GCGGCGGGCGCGCGGGAGGACGGCGGCGGCGACGGGGGCGAGGACGCGGCGCGGGCCGGGAGCCCCGCCCCGACGACGGCGACGGCGACGGCGGTGGTGGAGGCGGCGGGGGCGGCGG	45	41.3	45	45	cds	UL9	914_Be_trf
SSR Be82430	82430	82447	6	100	0	NULL	NULL	CGACGG	CGACGGCGACGGCGACGG	1	3	1	1	cds	UL9	710_Be_msat
SSR Be82620	82620	82626	1	100	0	NULL	NULL	C	CCCCCCC	6	7	6	6	cds	UL9	711_Be_msat
SSR Be83205	83205	83210	1	100	0	NULL	NULL	C	CCCCCC	6	6	6	6	cds	UL9	712_Be_msat
SSR Be83608	83608	83619	3	100	0	NULL	NULL	GCG	GCGGCGGCGGCG	4	4	4	4	cds	UL9	713_Be_msat
SSR Be83688	83688	83722	14	80	9	46	-0.940045	CGCGCGGCGCCCCGAG	CGCGCGGCGCCCCGTGCGCGCGGCCCTGAGCGCGC	2.3	2.3	2.3	2.3	cds	UL9	915_Be_trf
SSR Be83963	83963	83968	1	100	0	NULL	NULL	G	GGGGGG	6	6	6	6	cds	UL9	714_Be_msat
SSR Be84276	84276	84359	9	61	24	51	0.0636665	GCGGCGGCC	GCGGCGCCGTGGACGGGCTCGGCGGCCGCGGTGGCCGCGGCGCTGCGCGACGCGAGCGGCACGGGGGCGCTGGCGGACCCGGCG	10.2	10.2	8	10.2	cds	UL8	916_Be_trf
SSR Be84308	84308	84406	42	73	19	108	-1.10184	GGCCCGGCGCTGCGCGACGCGAGCGGCACGGGGGCGATGGC	GGCCGCGGCGCTGCGCGACGCGAGCGGCACGGGGGCGCTGGCGGACCCGGCGCTGTGGCGCGGCGCGCACGGCGCGGTCATGGCGGCCCTGCGCCGCGC	2.5	2.5	2.5	2.5	cds	UL8	918_Be_trf
SSR Be84479	84479	84532	27	86	13	84	-1.01196	GACGCCGGCGGGCGGCGGCGAGGAGGA	GACGCCGGCGGGCGGCGGCGAGGAGGAGACGACCGGGGAGGGCGGCGAGGAGGA	NC	2.1	NC	NC	cds	UL8	919_Be_trf
SSR Be84492	84492	84548	12	68	12	51	-0.737879	GGCGGCGAGGAG	GGCGGCGAGGAGGAGACGACCGGGGAGGGCGGCGAGGAGGACGGGGACGAGGCCGGC	4.8	4.8	4.8	4.8	cds	UL8	920_Be_trf
SSR Be84602	84602	84611	2	100	0	NULL	NULL	CG	CGCGCGCGCG	5	5	5	5	cds	UL8	715_Be_msat
SSR Be84628	84628	84667	17	76	8	47	-0.902551	GGCTGCGCGCACGCCC	GGCTGCCGCACGCCCAGCTGCGCGCCATGGCCGGCTGCGC	2.6	2.6	2.6	2.6	cds	UL8	921_Be_trf
SSR Be84874	84874	84916	17	62	3	46	-1.61896	ACGCGGCCGCCGGTGGC	ACGCGGCGCTGGTGGCGCTCTACCGCCGGTGGCACGCGGCCGC	2.6	2.6	2.6	2.6	cds	UL8	922_Be_trf
SSR Be85518	85518	85624	18	58	35	50	-0.695667	GCGGCCGCGCCGGAG	GCGGCCGCGCCGGAGGCGGCCGCCGCGGCCGCGGCCGAGCGCGTGCGCGTCGCCTGCGAGGCCGCCGCGGCGCGGCACCTGGCCGACGCGGGGGCCGCCGCGACGGA	1.9	7.7	7.7	1.9	cds	UL8	923_Be_trf
SSR Be85746	85746	85847	51	75	21	114	-0.790362	GGCCGCGCCGCCAAGGCCGCGCGGACGCCCGCTGCGCGAGCCCGTCGAG	GGCCGCGCCGCCAAGGCCGCGCTGGACGCCCTGCTGCGCGAGGCCGTCGAGGGCCGCGCGGACGCCGAGGCCGCGCGCGCCGCCTGCGACGGCCTCGTCGAG	2.2	2.2	2.2	2.2	cds	UL8	927_Be_trf
SSR Be85909	85909	85947	19	80	19	56	-0.930834	CCGCCGCGTGCGCAGGGGCGA	CCGCCGCGTGCGCAGGGGCGACCGCCGGGCGCGGCGGCG	2	2	2	2	cds	UL8	928_Be_trf
SSR Be85937	85937	85983	19	73	23	60	-1.03908	GCGCGGCGGCTGCGCGCGCCT	GCGCGGCGGCGCGCGCTGCTCGCGGCGCTGCGTGCGCCTGCGCGGCG	2.4	2.4	2.4	2.4	cds	UL8	929_Be_trf
SSR Be86012	86012	86017	1	100	0	NULL	NULL	C	CCCCCC	6	6	6	6	cds	UL8	716_Be_msat
SSR Be86240	86240	86247	1	100	0	NULL	NULL	G	GGGGGGGG	7	8	7	7	intergenic		717_Be_msat
SSR Be86254	86254	86337	44	81	6	112	-0.747068	AGGGGAAGAGGGAGAGGAGGGTGAGGGAAGGAGGGTGGGGA	AGGGGGAGAGGGGGGGGAGGGGTGAGGGAAGAGAGGGATGGGGAAGGGGAAGAGGGAGAGGAGGGTGGGGGGAGGAGGGTGGGG	NC	2	NC	NC	intergenic		933_Be_trf
SSR Be86263	86263	86270	1	100	0	NULL	NULL	G	GGGGGGGG	7	8	7	7	intergenic		718_Be_msat
SSR Be86320	86320	86325	1	100	0	NULL	NULL	G	GGGGGG	2	6	2	2	intergenic		719_Be_msat
SSR Be86334	86334	86339	1	100	0	NULL	NULL	G	GGGGGG	6	6	6	6	intergenic		720_Be_msat
SSR Be86575	86575	86580	1	100	0	NULL	NULL	G	GGGGGG	6	6	6	6	cds	UL7	721_Be_msat
SSR Be86724	86724	86735	2	100	0	NULL	NULL	GC	GCGCGCGCGCGC	6	6	6	6	cds	UL7	722_Be_msat
SSR Be86998	86998	87048	27	88	4	81	-1.06552	CGCCGCCCTCGACGCGCGCGTCAGCG	CGCCGCTCTCGAGGCGCAGCGTCAGCGCGCCGCCCTCGACGCGCGCGTCAG	2	2	2	2	cds	UL7 UL6	935_Be_trf
SSR Be87573	87573	87644	24	67	23	64	-1.24848	CGGCGGCGCCGTCCCGCGGCGC	CGGCGGCTGGCCGTCCCCGGCGCCGGGCGCGCGCCCCCCGGCGGGGCCGGCGGCGCCGGTCCCGTCCGCGCC	3.4	3.4	3.4	3.4	cds	UL6	937_Be_trf
SSR Be87606	87606	87611	1	100	0	NULL	NULL	C	CCCCCC	6	6	6	6	cds	UL6	723_Be_msat
SSR Be87650	87650	87721	24	71	17	66	-0.874	GCGCAGGCGCGCACCTGCTC	GCGCGGCGCGCAGGGCCTGCTCGCGCAGGCGCCGCACCTCCTGCTCGCGCTCGCGCACCTGCTCGCGGAGGC	3.8	3.8	3.8	3.8	cds	UL6	938_Be_trf
SSR Be88115	88115	88146	15	83	11	45	-0.949884	GCGCGTGGCACGCCA	GCGCGTGCTCGCGCAGCGCGTGGCACGCCAGC	2.2	2.2	2.2	2.2	cds	UL6	939_Be_trf
SSR Be88443	88443	88448	1	100	0	NULL	NULL	C	CCCCCC	6	6	6	6	cds	UL6	724_Be_msat
SSR Be88627	88627	88686	27	78	16	80	-0.915338	GCGCGCGCCTCGGCGCCGAGGCCGC	GCGGGCGCCTCGTCGCCGAAGCGCCGCGCCAGCGCCTCGGCGCCGAGGCCGCGCGCGCGC	2.4	2.4	2.4	2.4	cds	UL6	941_Be_trf
SSR Be88676	88676	88685	2	100	0	NULL	NULL	CG	CGCGCGCGCG	5	5	5	5	cds	UL6	725_Be_msat
SSR Be88921	88921	89010	27	64	20	71	-1.38022	TCCGCGCGCCGCCGCCGCCGCAGAGCG	TCCGCGGCGCCGCCGGGGCAGAGCCCGTCCGCAGCCGCCGCCGTCGCAGCCGACATGGCCGCCGCCGCCGCCGCAGAGGGTCCGCGCGCC	3.5	3.5	NC	3.5	cds	UL6 UL5	943_Be_trf
SSR Be88978	88978	88992	3	100	0	NULL	NULL	GCC	GCCGCCGCCGCCGCC	5	5	4	5	cds	UL5	726_Be_msat
SSR Be89064	89064	89106	11	68	20	43	-0.884916	GGAGCGCGCCG	GGAGCGCGTCCGGGAGCTCGCCGCGACGCCCGCGGAGGCGCCG	4.2	4.2	4.2	4.2	cds	UL5	944_Be_trf
SSR Be89102	89102	89113	3	100	0	NULL	NULL	CGC	CGCCGCCGCCGC	4	4	4	4	cds	UL5	727_Be_msat
SSR Be89725	89725	89736	2	100	0	NULL	NULL	GC	GCGCGCGCGCGC	6	6	6	6	cds	UL5	728_Be_msat
SSR Be90307	90307	90340	16	80	15	46	-0.914938	GCGCTGCGCAGCGAGGC	GCGCTGCGCTGCGAGGCGCGCGCGCAGCAGGGCG	2.2	2.2	2.2	2.2	cds	UL5	945_Be_trf
SSR Be90322	90322	90331	2	100	0	NULL	NULL	GC	GCGCGCGCGC	5	5	5	5	cds	UL5	729_Be_msat
SSR Be90715	90715	90729	3	100	0	NULL	NULL	GAC	GACGACGACGACGAC	5	5	5	5	cds	UL5	730_Be_msat
SSR Be90891	90891	90900	2	100	0	NULL	NULL	CG	CGCGCGCGCG	5	5	5	5	cds	UL5	731_Be_msat
SSR Be90954	90954	90960	1	100	0	NULL	NULL	G	GGGGGGG	7	7	7	7	cds	UL5	732_Be_msat
SSR Be91497	91497	91502	1	100	0	NULL	NULL	G	GGGGGG	6	6	6	6	promoter	UL4	733_Be_msat
SSR Be91583	91583	91613	15	82	17	45	-0.98924	GGCTGGGCGCAGACCG	GGCTGGGCGCAGCCGGGCTGTGGGCAGACCG	NC	2.1	NC	NC	cds	UL4	946_Be_trf
SSR Be92016	92016	92062	11	80	2	56	-0.466074	CCATCACCACCC	CCATCGCCACCACCGTCACCATCCCCATCCCACCCCCATCCCACCCC	4.1	4.1	3.1	4.1	intergenic		949_Be_trf
SSR Be92175	92175	92180	1	100	0	NULL	NULL	G	GGGGGG	6	6	6	6	cds	UL3.5	734_Be_msat
SSR Be92238	92238	92394	60	77	6	194	0.0230618	GGCGGCCGTCGCCGAGGCGTTGACGCTGCGCTGGCGGGGCCGCGGCAGCTGGACCGCCGG	GGCGGCGCGGGCCGAGGCGTTGACGCTGCGCTGGCGGGGTCTCGGCAGCTGGGGCGTCGGGGCGGCCGTCGTCGAGGCGTTGATGCTCCGTTGCCGGGGCCGGGGCAGCTGGACCGCCGGGGCGGCCGTCGCCGAGGCGTGCACGCTGCCGCGGCGG	2.6	2.7	2.6	2.6	cds	UL3.5	950_Be_trf
SSR Be92488	92488	92499	3	100	0	NULL	NULL	TGC	TGCTGCTGCTGC	7	4	5	7	cds	UL3.5	735_Be_msat
SSR Be92513	92513	92544	3	93	0	50	0.846978	GGT	GGTGGTGGTGCTGCTGGTGGTGGTGGTGGTGG	10.7	10.7	10.7	10.7	cds	UL3.5	951_Be_trf
SSR Be93028	93028	93058	9	78	4	43	-0.766459	CGCGCGCCG	CGCGCCCGGGGGCGCCGCGCGCGCCGCGCGC	NC	3.6	NC	NC	cds	UL3	952_Be_trf
SSR Be93093	93093	93120	12	83	11	42	-0.909027	CCGGCCAGGGC	CCGGCCAGGGCCGCGGCCAGGTCCCGGC	2.5	2.5	2.5	2.5	cds	UL3	953_Be_trf
SSR Be93214	93214	93228	3	100	0	NULL	NULL	CCG	CCGCCGCCGCCGCCG	4	5	4	4	cds	UL3	737_Be_msat
SSR Be93241	93241	93247	1	100	0	NULL	NULL	C	CCCCCCC	7	7	7	7	cds	UL3	738_Be_msat
SSR Be93253	93253	93298	15	75	9	47	-0.797751	CCTCCTCCTCCGTCG	CCTCGTCTTCCGTCTCCTCCTTCTCCGTCGCCTTCCCCTCCTCGCC	5.1	3.2	5.1	5.1	cds	UL3	956_Be_trf
SSR Be93287	93287	93346	26	75	13	65	-0.982274	CCCTCTCCGTCGCCGCTCCCACGCACC	CCCCTCCTCGCCGTCTTCCACGCCCCCCTCTCCGTCTTCGCTCCCGCGCACCCCCTCCCG	NC	2.4	2.4	NC	cds	UL3	957_Be_trf
SSR Be93309	93309	93314	1	100	0	NULL	NULL	C	CCCCCC	5	6	5	5	cds	UL3	739_Be_msat
SSR Be93525	93525	93530	1	100	0	NULL	NULL	C	CCCCCC	6	6	7	6	promoter	UL3	740_Be_msat
SSR Be93975	93975	93980	1	100	0	NULL	NULL	G	GGGGGG	6	6	6	6	cds	UL2	741_Be_msat
SSR Be94130	94130	94178	24	81	14	69	-0.935568	CTCGGCCAGGCAGCAGGCGCGCGTA	CTCGGTCAGGCAGCGGCCGCGGTACTCGGCCAGCAGCAGGCGCGCGTAC	2.1	2.1	2.1	2.1	cds	UL2	958_Be_trf
SSR Be94355	94355	94360	1	100	0	NULL	NULL	G	GGGGGG	3	6	3	3	cds	UL2	742_Be_msat
SSR Be94376	94376	94396	6	100	0	42	-0.621902	GGCCCC	GGCCCCGGCCCCGGCCCCGGC	3.5	3.5	3.5	3.5	cds	UL2	959_Be_trf
SSR Be94503	94503	94508	1	100	0	NULL	NULL	G	GGGGGG	6	6	6	6	cds	UL2 UL1	744_Be_msat
SSR Be94839	94839	94844	1	100	0	NULL	NULL	G	GGGGGG	6	6	6	6	cds	UL1	745_Be_msat
SSR Be94931	94931	94937	1	100	0	NULL	NULL	A	AAAAAAA	7	7	7	7	cds	UL1	746_Be_msat
SSR Be95069	95069	95075	1	100	0	NULL	NULL	G	GGGGGGG	6	7	7	6	promoter	UL1	747_Be_msat
SSR Be95094	95094	95099	1	100	0	NULL	NULL	G	GGGGGG	6	6	7	6	promoter	UL1	748_Be_msat
SSR Be95094	95094	95142	11	100	0	98	-0.204751	GGGGGGAGTCG	GGGGGGAGTCGGGGGGGAGTCGGGGGGGAGTCGGGGGGGAGTCGGGGGG	NC	4.5	5.5	NC	promoter	UL1	960_Be_trf
SSR Be95104	95104	95110	1	100	0	NULL	NULL	G	GGGGGGG	6	7	7	6	promoter	UL1	749_Be_msat
SSR Be95115	95115	95121	1	100	0	NULL	NULL	G	GGGGGGG	6	7	7	6	promoter	UL1	750_Be_msat
SSR Be95126	95126	95132	1	100	0	NULL	NULL	G	GGGGGGG	6	7	7	6	promoter	UL1	751_Be_msat
SSR Be95137	95137	95142	1	100	0	NULL	NULL	G	GGGGGG	6	6	7	6	promoter	UL1	752_Be_msat
SSR Be95673	95673	95684	4	100	0	NULL	NULL	GCCA	GCCAGCCAGCCA	3	3	3	3	intergenic		753_Be_msat
SSR Be95674	95674	95711	13	80	3	50	-0.738228	CCAGCCGAGCCGA	CCAGCCAGCCAACCAGCCGAGCCGCCCAGCCGACCCGA	3	3	3	3	intergenic		961_Be_trf
SSR Be95771	95771	95776	1	100	0	NULL	NULL	A	AAAAAA	6	6	6	6	intergenic		754_Be_msat
SSR Be95783	95783	95789	1	100	0	NULL	NULL	T	TTTTTTT	7	7	7	7	intergenic		755_Be_msat
SSR Be95843	95843	95949	6	75	3	76	1.04535	GGAGCA	GGAGCCGGAGCAGGACCGGGAACAGGAACAGGAACAGGAACAGGAACAGGAACAGGAGTGGGGCCGGGAGCAGGAGCAGGAGCGGGAGCCGAAGTGGGGGCAGGAGC	17	18	15	17	intergenic		962_Be_trf
SSR Be96050	96050	96055	1	100	0	NULL	NULL	G	GGGGGG	6	6	6	6	cds	EP0	757_Be_msat
SSR Be96089	96089	96094	1	100	0	NULL	NULL	G	GGGGGG	6	6	6	6	cds	EP0	758_Be_msat
SSR Be96286	96286	96357	30	64	20	75	-1.60467	CCGCCCGTCCGGCCGCGCCGCAGGCACCGG	CCGCCCGTCCGGCCGCGTCGCAGGCACCGGGTCCGTCTCTGCTCGCGCCTCAGCACGGCCGCCCGTCGGGCC	2.5	2.5	2.5	2.5	cds	EP0	963_Be_trf
SSR Be96871	96871	96878	1	100	0	NULL	NULL	C	CCCCCCCC	8	8	8	8	cds	EP0	759_Be_msat
SSR Be97313	97313	97357	20	84	4	62	-0.860496	TCCCCCCGCCCCCTCGGGCC	TCCGCCCGCCCCGTCGGGGCTCCCCCCGCCCCCTCGGGCCGTCCC	2.2	2.2	2.2	2.2	promoter	EP0	964_Be_trf
SSR Be97334	97334	97339	1	100	0	NULL	NULL	C	CCCCCC	6	6	6	6	promoter	EP0	760_Be_msat
SSR Be97546	97546	97551	1	100	0	NULL	NULL	C	CCCCCC	6	6	6	6	promoter	EP0	761_Be_msat
SSR Be97601	97601	97624	8	93	0	41	-0.881906	CCAGCCTC	CCACCCTCCCAGCCTCCCAGCCTC	3	3	3	3	promoter	EP0	965_Be_trf
SSR Be97659	97659	97664	1	100	0	NULL	NULL	G	GGGGGG	6	6	6	5	intergenic		762_Be_msat
SSR Be97681	97681	97687	1	100	0	NULL	NULL	G	GGGGGGG	6	7	6	6	intergenic		763_Be_msat
SSR Be97696	97696	97702	1	100	0	NULL	NULL	G	GGGGGGG	8	7	11	8	intergenic		764_Be_msat
SSR Be97766	97766	97788	12	100	0	46	-1.12987	CCGTCCATCCAG	CCGTCCATCCAGCCGTCCATCCA	1.9	1.9	1.2	1.9	intergenic		966_Be_trf
SSR Be97876	97876	97881	1	100	0	NULL	NULL	C	CCCCCC	6	6	6	6	intergenic		765_Be_msat
SSR Be97885	97885	97890	1	100	0	NULL	NULL	C	CCCCCC	6	6	6	6	intergenic		766_Be_msat
SSR Be97980	97980	97986	1	100	0	NULL	NULL	G	GGGGGGG	7	7	7	7	intergenic		767_Be_msat
SSR Be98074	98074	98079	1	100	0	NULL	NULL	C	CCCCCC	7	6	8	7	intergenic		768_Be_msat
SSR Be98139	98139	98144	1	100	0	NULL	NULL	C	CCCCCC	6	6	6	6	intergenic		769_Be_msat
SSR Be98141	98141	98167	11	88	5	40	-0.913883	CCCCGCTTCT	CCCCGCTTCTCCCCGCTCTCTCCGCGC	2.7	2.7	2.7	2.7	intergenic		967_Be_trf
SSR Be98302	98302	98307	1	100	0	NULL	NULL	T	TTTTTT	6	6	6	6	intergenic		770_Be_msat
SSR Be98382	98382	98393	3	100	0	NULL	NULL	ACC	ACCACCACCACC	5	4	5	5	intergenic		771_Be_msat
SSR Be98418	98418	98532	6	66	24	70	0.656729	CCCCAC	CCCCACCGCCCCCCGCCATCGCCCGCGCCCCCTTCCCCACTCCCCCACCCCCGCCCCCTCTCACCCCACCGCCACCCCACACCATCCCCCACCCCCCCGTCCACCCCCACCCCCA	9.2	19.8	9.2	9.2	intergenic		968_Be_trf
SSR Be98426	98426	98431	1	100	0	NULL	NULL	C	CCCCCC	NULL	6	NULL	NULL	intergenic		772_Be_msat
SSR Be98509	98509	98515	1	100	0	NULL	NULL	C	CCCCCCC	8	7	8	8	intergenic		773_Be_msat
SSR Be98666	98666	98701	6	80	9	46	-0.175334	TTCCCC	TTCGCCTTCCCCTTCCCCTTCCCATCCCCGTTCCCC	6.2	6.2	6.2	6.2	intergenic		970_Be_trf
SSR Be98698	98698	98704	1	100	0	NULL	NULL	C	CCCCCCC	6	7	6	6	intergenic		775_Be_msat
SSR Be98826	98826	98831	1	100	0	NULL	NULL	G	GGGGGG	4	6	4	4	intergenic		776_Be_msat
SSR Be98874	98874	98879	1	100	0	NULL	NULL	G	GGGGGG	6	6	6	6	intergenic		777_Be_msat
SSR Be98989	98989	98995	1	100	0	NULL	NULL	G	GGGGGGG	9	7	6	9	intergenic		778_Be_msat
SSR Be99046	99046	99086	11	73	23	51	-0.804981	CCCCTCTCCCT	CCCCTCTCCCTCCCCTCTCTTCCCCCCTCCCCTACCCTCTC	4.2	3.9	4	4.2	intergenic		972_Be_trf
SSR Be99067	99067	99072	1	100	0	NULL	NULL	C	CCCCCC	6	6	10	6	intergenic		779_Be_msat
SSR Be99344	99344	99353	1	100	0	NULL	NULL	G	GGGGGGGGGG	7	10	7	7	intergenic		780_Be_msat
SSR Be99491	99491	99502	4	100	0	NULL	NULL	TGGA	TGGATGGATGGA	3	3	3	3	intergenic		781_Be_msat
SSR Be99633	99633	99639	1	100	0	NULL	NULL	C	CCCCCCC	12	7	7	10	intergenic		782_Be_msat
SSR Be99672	99672	99678	1	100	0	NULL	NULL	C	CCCCCCC	7	7	10	7	intergenic		783_Be_msat
SSR Be99701	99701	99709	1	100	0	NULL	NULL	C	CCCCCCCCC	10	9	9	10	intergenic		784_Be_msat
SSR Be99765	99765	99771	1	100	0	NULL	NULL	C	CCCCCCC	7	7	7	7	intergenic		785_Be_msat
SSR Be99896	99896	99902	1	100	0	NULL	NULL	G	GGGGGGG	7	7	7	7	intergenic		786_Be_msat
SSR Be100047	100047	100052	1	100	0	NULL	NULL	G	GGGGGG	6	6	6	6	intergenic		787_Be_msat
SSR Be100216	100216	100221	1	100	0	NULL	NULL	C	CCCCCC	6	6	6	6	intergenic		788_Be_msat
SSR Be100261	100261	100266	1	100	0	NULL	NULL	C	CCCCCC	5	6	5	5	intergenic		789_Be_msat
SSR Be100354	100354	100359	1	100	0	NULL	NULL	G	GGGGGG	6	6	8	6	intergenic		790_Be_msat
SSR Be100354	100354	100381	13	93	6	51	-1.10416	GGGGGGAGGAGGAG	GGGGGGAGGAGAGGGGGGGAGGAGGAGG	NC	2.1	NC	NC	intergenic		973_Be_trf
SSR Be100366	100366	100372	1	100	0	NULL	NULL	G	GGGGGGG	5	7	5	5	intergenic		791_Be_msat
SSR Be100425	100425	100430	1	100	0	NULL	NULL	G	GGGGGG	6	6	6	6	intergenic		792_Be_msat
SSR Be100500	100500	100604	30	96	0	189	-0.326253	ACGGCGCGCGAGGAGCTGGGGGAGGAGGAG	ACGGCGCCCGGGGAGTTGGGGGAGGAGGAGACGGCGCGCGAGGAGCTGGGGGAGGAGGAGACGGCGCGCGAGGAGCTGGGGGAGGAGGAGACGGCGCGCGAGGAG	2.6	3.5	2.6	2.6	intergenic		974_Be_trf
SSR Be100749	100749	100754	1	100	0	NULL	NULL	C	CCCCCC	6	6	7	6	intergenic		793_Be_msat
SSR Be100772	100772	100777	1	100	0	NULL	NULL	A	AAAAAA	6	6	6	6	intergenic		794_Be_msat
SSR Be100775	100775	100804	16	93	6	55	-1.1322	AAAGGGGGCGGGGCTT	AAAGGGGGCGGGGCTTAAAGGGGGGGGGCT	1.9	1.9	1.9	1.9	intergenic		976_Be_trf
SSR Be100794	100794	100802	1	100	0	NULL	NULL	G	GGGGGGGGG	10	9	9	9	intergenic		795_Be_msat
SSR Be100805	100805	100834	10	95	0	53	-0.825997	AATTTGCATA	AATTTGCATAAATTTGCATACATTTGCATA	3	3	3	3	intergenic		977_Be_trf
SSR Be100816	100816	100921	32	82	0	149	-0.649541	ATTTGCATAAATTTGCATAGCCCCTCCCCCTC	ATTTGCATACATTTGCATAGCCCCGCCCCCTCATTTGCATAAATTAGCATGGCCCCTCCCCCTCATTTGCATGCATTTGCATAACCCCTCCCCCTAATCTGCATAA	6.3	3.3	5.3	6.3	intergenic		978_Be_trf
SSR Be100893	100893	100942	22	100	0	100	-0.779314	TGCATAACCCCTCCCCCTAATC	TGCATAACCCCTCCCCCTAATCTGCATAACCCCTCCCCCTAATCTGCATA	3	2.3	4	4	intergenic		979_Be_trf
SSR Be100922	100922	101069	50	76	9	148	-0.529049	CCCCCCCCCCCATTTGCATATGACCGCTTCCCCCGGACGTGACGCTCGGG	CCCCTCCCCCTAATCTGCATATGACAACTTCCTCCGGAAGTGACGCTCTGGCCCCTCCCCTCATTTAAATATGACCGCTTCCCCCGGACGTGACGCCGGGCTCCTCCCACCCCCCCCATTTGCATATGACCGCTTCCCGGACGTGACG	2.1	3	3	NC	intergenic		980_Be_trf
SSR Be101031	101031	101038	1	100	0	NULL	NULL	C	CCCCCCCC	9	8	9	13	intergenic		796_Be_msat
SSR Be101486	101486	101497	3	100	0	NULL	NULL	ACC	ACCACCACCACC	4	4	4	4	intergenic		797_Be_msat
SSR Be101514	101514	101520	1	100	0	NULL	NULL	C	CCCCCCC	16	7	16	16	intergenic		798_Be_msat
SSR Be101600	101600	101606	1	100	0	NULL	NULL	T	TTTTTTT	7	7	7	7	intergenic		799_Be_msat
SSR Be101604	101604	101623	8	100	0	40	-0.974639	TTTCTCTC	TTTCTCTCTTTCTCTCTTTC	2.5	2.5	2.5	2.5	intergenic		981_Be_trf
SSR Be101623	101623	101630	1	100	0	NULL	NULL	C	CCCCCCCC	8	8	6	8	intergenic		800_Be_msat
SSR Be101633	101633	101746	39	72	13	110	-1.029	GACCACCGGGACCACCAACACCGTCTACCTCCCACCAG	GACCACCGCAGGACCACCATCGTCTAACTCCCACCCGGGACCACCGGGACCCTCGGGACCATCTACCTCCCACCAGGACCCGCCGGGACCACCAACACCGTCCACCTCCCACCA	3.3	3.1	NC	3.3	intergenic		983_Be_trf
SSR Be101741	101741	101752	3	100	0	NULL	NULL	CCA	CCACCACCACCA	6	4	3	6	intergenic		801_Be_msat
SSR Be101798	101798	101929	51	88	0	208	0.660462	CCACCAAGACCCTCCAGGAGGAGGACCCCCATCCACTGAGACCCACCACCA	CCACCAAGACCCTCCAGGAGGAGGACCCCCATCTGCTGAGACCCACCACCACCACCAAGACCCACCAGGAGGAGGACCCCCATCCACTTCTTCCCATCACCACCACCAAGACCCTCCAGGAGGAGGACCCCC	NC	2.6	NC	NC	intergenic		984_Be_trf
SSR Be101840	101840	101854	3	100	0	NULL	NULL	CCA	CCACCACCACCACCA	4	5	4	4	intergenic		802_Be_msat
SSR Be102043	102043	102048	1	100	0	NULL	NULL	A	AAAAAA	6	6	6	6	intergenic		803_Be_msat
SSR Be102189	102189	102259	15	71	13	62	-0.445582	CCTCCGCCGCCGCC	CCTCGGCCGCCGAGCCCTCCGCCGCGGCCGCCGCCGCCGCTTCCACCACCGCCGCCACCTCCGCCGCCGCC	5.2	5.2	5.2	5.2	intergenic		987_Be_trf
SSR Be102207	102207	102276	3	75	2	63	0.930778	CCG	CCGCCGCGGCCGCCGCCGCCGCTTCCACCACCGCCGCCACCTCCGCCGCCGCCGCAGCCACCTCCGGCCG	28.7	23.3	28.7	28.7	intergenic		986_Be_trf
SSR Be102289	102289	102315	14	92	0	47	-1.15175	GGAGGAGAAGGAGA	GGAGGAGAAGGAGAGGAGGAGGAGGAG	1.5	1.9	1.9	1.5	intergenic		989_Be_trf
SSR Be102301	102301	102315	3	100	0	NULL	NULL	GAG	GAGGAGGAGGAGGAG	3	5	5	3	intergenic		806_Be_msat
SSR Be102325	102325	102358	15	94	0	61	-0.999469	GCCGGGGAGGCAGGC	GCCGGGGAGGCAGGCGCCGGGGAGGCAAGCGCCG	2.3	2.3	2.3	2.3	intergenic		990_Be_trf
SSR Be102389	102389	102471	12	71	15	57	-0.0906659	GGACGAAGACGGA	GGACGCAGAGGAGGAGGAGGACGGGGACGAGGACGAGGACGAGGACCGGGCCGAGGACGAGGGGAGAGAAGACGGAGGAGAAG	7.7	6.8	6.7	7.7	intergenic		992_Be_trf
SSR Be102396	102396	102407	3	100	0	NULL	NULL	GAG	GAGGAGGAGGAG	4	4	4	4	intergenic		807_Be_msat
SSR Be102399	102399	102450	6	81	8	71	0.434792	GAGGAC	GAGGAGGAGGACGGGGACGAGGACGAGGACGAGGACCGGGCCGAGGACGAGG	11.7	10.7	9.7	11.7	intergenic		991_Be_trf
SSR Be102500	102500	102517	6	100	0	NULL	NULL	AGAGTC	AGAGTCAGAGTCAGAGTC	3	3	3	3	intergenic		809_Be_msat
SSR Be102791	102791	102831	18	87	8	63	-0.870664	CGGCCGCGAGGGCGCCCG	CGGCCGGCGGGGCGCCCGCGGCCGCGAGGGCGCCCGGGGCC	NC	2.3	NC	NC	cds	IE180	993_Be_trf
SSR Be102887	102887	102951	27	82	15	89	-0.91798	CGCGGAGCTCGGCCGGCAGGCCCTCGGGGC	CGCGCAGCTCGGCCGGCAGGCCCTCGGGGCCGCGGAGCTCGGCGAGGCCCCGGCGGCCGCAGGAG	NC	2.3	2.3	NC	cds	IE180	994_Be_trf
SSR Be103427	103427	103453	5	86	4	40	-0.306124	GCCGC	GCCGGCGCCGCGCCGCGCCGAGCCGCG	5.4	5.4	5.4	5.4	cds	IE180	995_Be_trf
SSR Be103755	103755	103803	8	69	21	43	-0.264409	GGCGGCGC	GGCGGCGCGGCGGCGGAGCGGGGCGCCCGCGGCCCCGCGGCGCGCGGCG	6.6	6.6	6.6	5.2	cds	IE180	996_Be_trf
SSR Be103906	103906	103966	14	72	9	61	-0.51525	GCGGCGGAGGGCC	GCGGCGAGGGCCGCGGCGGAGGGCCGCGGCGTGTGGGTCTCGCCGGCCGGGACGCGGCGGA	NC	4.8	NC	NC	cds	IE180	997_Be_trf
SSR Be104031	104031	104060	3	100	0	60	0.870827	GGA	GGAGGAGGAGGAGGAGGAGGAGGAGGAGGA	7	10	6	7	cds	IE180	998_Be_trf
SSR Be104207	104207	104235	15	86	13	46	-1.03895	CCCCGGGCGCGCGGG	CCCCGGGGCGGCGGGCCCCGGGCGCGCGG	2	2	2	2	cds	IE180	999_Be_trf
SSR Be104286	104286	104389	36	69	22	106	-1.22383	GCTGGCGGAGCTGGAGGAGCCCGGAGCCGGACTTGGT	GCTGGCGTAGCCGGAGGAGCCGGAGAGGCCGGACTTGGTGCCGGAGCTGGACTTGGTGCTGGAGCCGGACTTGGTGCTGGCGGGGCTGGAGGGCCCGGAGCCGG	2.9	2.9	2.4	2.9	cds	IE180	1002_Be_trf
SSR Be104408	104408	104419	3	100	0	NULL	NULL	CCG	CCGCCGCCGCCG	4	4	4	4	cds	IE180	812_Be_msat
SSR Be104471	104471	104531	26	78	10	74	-0.873694	GGCCGCGCGGCGGCCTCCGCGAGCCCG	GGCCGGGCGCGGGCTCCGCGGGCCCGGGCCGCGCGGCGGCCTCGGCGAGCCGGGCCCCGGC	2.3	2.1	2.3	2.3	cds	IE180	1005_Be_trf
SSR Be104736	104736	104785	25	80	8	67	-0.980061	GGCGGGCCGAGGGCAGCCGGAGCGCG	GGCGGGCCCGAGGGCGGCCGGGGCGCGGGCGGGCGCGGGCAGCCGGAGCG	2	2	2	2	cds	IE180	1009_Be_trf
SSR Be104747	104747	104826	18	68	15	60	-0.688879	GGGCGGGCGAGGGCAGCC	GGGCGGCCGGGGCGCGGGCGGGCGCGGGCAGCCGGAGCGGGCAGGGCAGCAGGCGCTCGAGGACGCCGCGGCAGGCCAGG	4.8	4.8	4.8	4.8	cds	IE180	1010_Be_trf
SSR Be105545	105545	105577	6	73	20	42	-0.437257	GGGGCC	GGGGCCGGGCGGGCTCCGGGGCCGGGGCCGGGG	5.8	5.8	5.8	5.8	cds	IE180	1011_Be_trf
SSR Be105564	105564	105607	15	83	6	55	-0.676417	GGCCGCGGCGGAGGA	GGCCGGGGCCGGGGAGGCCGCGGCGGAGGAGGAGGCGGCGGAGG	3.4	3	3.4	3.4	cds	IE180	1012_Be_trf
SSR Be105583	105583	105663	15	71	14	68	-0.369001	GCGGCGGAGGCGGAG	GCGGCGGAGGAGGAGGCGGCGGAGGCGGAGGAGGCCGAGGGCCGCGGGGCCGCGGCGGGCGCCGGCGGAGACGGTGGCGGC	NC	5.5	NC	NC	cds	IE180	1016_Be_trf
SSR Be105717	105717	105766	15	88	0	86	-0.57276	GGAGGAGGACGAGGA	GGAGGAGGACGAGGACGAGGAGGACGAGGAGGACGAGGACGAGGAGGAGG	3.9	3.3	3.3	3.9	cds	IE180	1018_Be_trf
SSR Be105778	105778	105822	3	69	17	40	0.485874	GCG	GCGGCGGCGGCGGCGGCGGGGGCCCGGGGGGCGGAGGGCGAGCGG	14	16	5	14	cds	IE180	1020_Be_trf
SSR Be105803	105803	105808	1	100	0	NULL	NULL	G	GGGGGG	6	6	6	6	cds	IE180	815_Be_msat
SSR Be106017	106017	106044	6	81	0	42	-0.511694	GGAGTT	GGAGTTGGAGCTGGAGTTGGGGTTGGAG	4.8	4.7	4.8	4.8	cds	IE180	1021_Be_trf
SSR Be106166	106166	106177	3	100	0	NULL	NULL	CGC	CGCCGCCGCCGC	4	4	4	4	cds	IE180	816_Be_msat
SSR Be106319	106319	106324	1	100	0	NULL	NULL	C	CCCCCC	6	6	5	6	cds	IE180	817_Be_msat
SSR Be106354	106354	106403	24	80	16	64	-0.880224	GAGGAGGCCGGGGAGGCGCGGAG	GAGGGGCCGGAGGAGCCGGAGGAGGAGGCCGGGGAGGCTGCGGAGGGGGA	2.3	2.3	2.3	2.3	cds	IE180	1024_Be_trf
SSR Be106408	106408	106428	10	100	0	42	-1.09502	CGCCCGGGGC	CGCCCGGGGCCGCCCGGGGCC	2.1	2.1	2.1	2.1	cds	IE180	1025_Be_trf
SSR Be106464	106464	106498	17	83	0	49	-0.907436	CGGCCCGGGACCGGAGC	CGGCCGGGGCCCGGAGCCGGCCCGGGACCGGGGCC	2.1	2.1	2.1	2.1	cds	IE180	1027_Be_trf
SSR Be106631	106631	106645	3	100	0	NULL	NULL	GCT	GCTGCTGCTGCTGCT	5	5	4	5	cds	IE180	818_Be_msat
SSR Be106700	106700	106717	6	100	0	NULL	NULL	CGGCCT	CGGCCTCGGCCTCGGCCT	2	3	3	2	cds	IE180	819_Be_msat
SSR Be106773	106773	106803	15	82	17	45	-0.98924	GGAGCCCTGGCTGCCG	GGAGCCGCGGCGCCGGGAGCCCTGGCTGCCG	2.1	2.1	2.1	2.1	cds	IE180	1028_Be_trf
SSR Be106840	106840	106851	3	100	0	NULL	NULL	GCG	GCGGCGGCGGCG	4	4	4	3	cds	IE180	820_Be_msat
SSR Be107347	107347	107690	82	76	10	353	0.163437	CGGCCAATGGGATTTCTCTGCCCACTTCCTCTCGCGTCTACTTTGCATGCCCGGCCCCCGCGGCGGCCATCTTGGCCCCTCGA	CGGCCAATGGGATTTCGCGAGGAACTTCCTCGCGGGGACCATTTGCATGCCCGGCCCCCGCGGCGGCCATCTTGCCCACTCGACGGCCAATGGGATTTCTCTTGCCCACTTCCTCTCGCGTCTACTTTGCATGCCCGGCCCCGAGGGCGCCATCTTGGCCCCTCGACGGCCAATGGGATTTCTCTCCCTACTTCCTCTCGCGTCTACTTTGCATGCCCGGCCCCCGCGGCGGCCATCTCGGCTCGCCCGGGCCAATGGGCGCGCGGAGGCGTCTCCCGCGCGCCTCTGATTTGCATGCCCGGCCCGCTCCGCGGCCATCTTGGCCGCGGGCGGCCAATGAGATT	NC	4.3	4.3	NC	promoter	IE180	1029_Be_trf
SSR Be107884	107884	107960	19	96	1	140	-0.403802	TGTGTTGTGTGGTGGTCTC	TGTGTTGTGTGGTGGTCTCTGTGTTGTGTGGTGGTCTCTGTGTTGTGTGGTGGTCTCTGTGCTTCTGTGGTGGTCTC	12.5	4.1	8.8	10.5	intergenic		1031_Be_trf
SSR Be107982	107982	108052	9	69	18	61	0.108096	CGAGACCCC	CGAGACCCCGAGACCCCCGTTTCCCCCTCCCCGAGACCCCTGAGACCCCCGAGACCCTCCCGCGACCCCCG	8.4	8.4	8.4	8.4	intergenic		1034_Be_trf
SSR Be107987	107987	108031	23	81	0	62	-0.925714	CCCCGAGACCCCCGAGACCCCCT	CCCCGAGACCCCCGTTTCCCCCTCCCCGAGACCCCTGAGACCCCC	NC	2	2	NC	intergenic		1033_Be_trf
SSR Be108192	108192	108231	6	69	25	44	-0.261003	CCGGAC	CCGGACCCGAACCTCGAGCCCGGACCCGCCCGGACCCGGA	7.2	7.2	7.2	7.2	intergenic		1036_Be_trf
SSR Be108276	108276	108304	14	86	13	48	-1.06522	CCCACCCCCTCCTCTT	CCCACCCCCTCCTCTTCCCCCCCCCCTCT	NC	1.9	NC	NC	intergenic		1037_Be_trf
SSR Be108292	108292	108301	1	100	0	NULL	NULL	C	CCCCCCCCCC	5	10	11	5	intergenic		821_Be_msat
SSR Be108319	108319	108324	1	100	0	NULL	NULL	C	CCCCCC	6	6	6	6	intergenic		822_Be_msat
SSR Be108354	108354	108360	1	100	0	NULL	NULL	A	AAAAAAA	10	7	7	10	intergenic		823_Be_msat
SSR Be108417	108417	108428	4	100	0	NULL	NULL	CGGG	CGGGCGGGCGGG	3	3	3	3	intergenic		824_Be_msat
SSR Be108473	108473	108478	1	100	0	NULL	NULL	G	GGGGGG	6	6	6	6	intergenic		825_Be_msat
SSR Be108492	108492	108536	24	77	4	55	-1.01523	TGGCGACGGGGAGTGGCGGGGCG	TGGCGACGGGGCGTGGCGGGGCGTGGCAGAGGGGGAGGGGGGGGG	2	2	2	2	intergenic		1039_Be_trf
SSR Be108528	108528	108536	1	100	0	NULL	NULL	G	GGGGGGGGG	9	9	10	9	intergenic		826_Be_msat
SSR Be108560	108560	108567	1	100	0	NULL	NULL	G	GGGGGGGG	7	8	9	7	intergenic		827_Be_msat
SSR Be108802	108802	108809	1	100	0	NULL	NULL	G	GGGGGGGG	7	8	7	7	intergenic		828_Be_msat
SSR Be108818	108818	108825	1	100	0	NULL	NULL	G	GGGGGGGG	8	8	8	8	intergenic		829_Be_msat
SSR Be108848	108848	108853	1	100	0	NULL	NULL	G	GGGGGG	1	6	1	1	intergenic		830_Be_msat
SSR Be108859	108859	108868	2	100	0	NULL	NULL	TG	TGTGTGTGTG	9	5	4	9	intergenic		831_Be_msat
SSR Be108893	108893	108926	16	83	0	47	-0.925759	GGAGGGTCGGGAGGAC	GGAGGGTCGGGAGGACGGATGGTCGGTCGGACGG	2.1	2.1	2.1	2.1	intergenic		1040_Be_trf
SSR Be109003	109003	109083	18	71	17	77	-0.538084	CGTGTGGGTGTGGGGGC	CGTGTGGGTGGGTGGGTGGGTGGGTGTGGGGGCCGGTGCGAGTATGGGGGCCGGTGCGGGTGTGAGGGTCCGTGTGGGTGT	NC	4.9	NC	NC	intergenic		1042_Be_trf
SSR Be109006	109006	109025	4	100	0	NULL	NULL	GTGG	GTGGGTGGGTGGGTGGGTGG	3	5	2	3	intergenic		832_Be_msat
SSR Be109143	109143	109160	6	100	0	NULL	NULL	TCTCCG	TCTCCGTCTCCGTCTCCG	3	3	3	3	intergenic		833_Be_msat
SSR Be109181	109181	109190	1	100	0	NULL	NULL	G	GGGGGGGGGG	6	10	7	6	intergenic		834_Be_msat
SSR Be109221	109221	109258	12	78	14	54	-0.7596	TCGCCTCCTCCTC	TCGCCTCCTCCTTCTCCTCCTCTCTCGCCTCTCCTCTC	3.2	3.2	3.2	3.2	intergenic		1044_Be_trf
SSR Be109254	109254	109263	2	100	0	NULL	NULL	CT	CTCTCTCTCT	5	5	5	5	intergenic		835_Be_msat
SSR Be109272	109272	109308	18	84	10	57	-0.968594	GTGCGCGTCGCGCTCGCCCC	GTGCGCGCGCCTCGCCCCGTGCGCGTCTCGCTCGCCC	NC	1.9	NC	NC	intergenic		1045_Be_trf
SSR Be109341	109341	109368	14	93	6	49	-1.08428	CTCTCCTCCTCTC	CTCTCCTCCGTCTCCTCTCCTCCTCTCC	2.5	2.2	3.2	2.5	intergenic		1046_Be_trf
SSR Be109518	109518	109523	1	100	0	NULL	NULL	C	CCCCCC	6	6	6	6	intergenic		836_Be_msat
SSR Be109545	109545	109580	11	75	24	43	-0.829551	CCCGACACTCG	CCCGACCCGCCTCGCACTCGCCCGACACTCGGCCCG	3.5	3.5	3.5	3.5	intergenic		1047_Be_trf
SSR Be109607	109607	109612	1	100	0	NULL	NULL	C	CCCCCC	6	6	6	6	intergenic		837_Be_msat
SSR Be109662	109662	109667	1	100	0	NULL	NULL	C	CCCCCC	7	6	7	7	intergenic		838_Be_msat
SSR Be109727	109727	109733	1	100	0	NULL	NULL	A	AAAAAAA	7	7	7	7	intergenic		839_Be_msat
SSR Be109844	109844	109849	1	100	0	NULL	NULL	C	CCCCCC	6	6	6	6	intergenic		840_Be_msat
SSR Be109849	109849	109881	2	87	6	54	1.05506	CT	CTCTTTCTCTCTCTCTCTCTCTCTCTCTCTTCT	11	17	11	11	intergenic		1048_Be_trf
SSR Be109876	109876	109901	12	100	0	52	-1.00761	TCTTCTTCCGCG	TCTTCTTCCGCGTCTTCTTCCGCGTC	2.2	2.2	2.2	2.2	intergenic		1050_Be_trf
SSR Be109910	109910	109915	1	100	0	NULL	NULL	C	CCCCCC	6	6	6	6	intergenic		842_Be_msat
SSR Be109946	109946	110041	48	82	11	133	-0.427507	GGGGAAGGAAGAGGGGACGGGGGAAGAAGAAGAAACGGGGAAGCGG	GGGGAAGGAAGAGGGGACGGGGGAAGAAGAAGAAACGGGGAAGCGGGGGGAAGGAACAGACGGGGAAGGGGGGGAAAGGGAAACGGGGAAGCGGGG	NC	2.1	NC	NC	intergenic		1055_Be_trf
SSR Be109968	109968	109979	3	100	0	NULL	NULL	GAA	GAAGAAGAAGAA	3	4	4	3	intergenic		843_Be_msat
SSR Be109980	109980	110081	25	68	24	86	-0.879014	ACGGGGAAGCGGGGGGAGAGGCG	ACGGGGAAGCGGGGGGAAGGAACAGACGGGGAAGGGGGGGAAAGGGAAACGGGGAAGCGGGGAAGGGGCCGGCGGCGGGGGAAGCGGGAGGGAGAGGCGCGG	4.7	4.6	2.8	4.7	intergenic		1056_Be_trf
SSR Be109990	109990	109995	1	100	0	NULL	NULL	G	GGGGGG	5	6	5	5	intergenic		844_Be_msat
SSR Be110013	110013	110019	1	100	0	NULL	NULL	G	GGGGGGG	6	7	6	6	intergenic		845_Be_msat
SSR Be110089	110089	110114	13	92	0	45	-1.13354	CGCTTCCCCCTCC	CGCTTCCCCTTCCCGCTTCCCCCTCC	2	2	2	2	intergenic		1057_Be_trf
SSR Be110165	110165	110171	1	100	0	NULL	NULL	A	AAAAAAA	7	7	7	7	intergenic		846_Be_msat
SSR Be110198	110198	110257	3	70	16	56	0.636255	GTA	GTAGTAGTCATAGTAGTAGTCATAGTAATATAGCAGGAGTAGGAGTAGTAGGAGTAGTAG	21.7	21	26.3	21.7	intergenic		1058_Be_trf
SSR Be110394	110394	110405	3	100	0	NULL	NULL	GGA	GGAGGAGGAGGA	4	4	5	4	intergenic		847_Be_msat
SSR Be110396	110396	110418	9	92	7	41	-1.0875	AGGAGGAGGA	AGGAGGAGGAAGGAGAGGAAGGA	3.5	2.4	3.3	3.5	intergenic		1061_Be_trf
SSR Be110418	110418	110425	1	100	0	NULL	NULL	A	AAAAAAAA	8	8	9	8	intergenic		848_Be_msat
SSR Be110434	110434	110445	3	100	0	NULL	NULL	GCG	GCGGCGGCGGCG	4	4	4	4	intergenic		849_Be_msat
SSR Be110501	110501	110535	16	85	14	53	-0.899739	AGGAAGGCGGGTGCGG	AGGAAAGGCGGGCGGAGGAAGGCGGGTGCGGAGGA	2.3	2.3	2.1	2.3	intergenic		1062_Be_trf
SSR Be110554	110554	110611	26	82	14	82	-0.90395	CGCGTCTCTCTCCCCCTGTCCCCCTCTC	CGCTCTCTCTCCCCCTGTCCCCCTCTCCGCGTCTCTTCCCCGCGTCCCCTCTCTGCGT	NC	2.2	2.2	NC	intergenic		1064_Be_trf
SSR Be110632	110632	110660	12	88	0	44	-0.955959	GGCGGCTGCAGA	GGCGGCTGCAGAGGCGGCTGCGGACGCGG	2.4	2.4	2.4	2.4	intergenic		1066_Be_trf
SSR Be110662	110662	110667	1	100	0	NULL	NULL	G	GGGGGG	6	6	6	6	intergenic		850_Be_msat
SSR Be110753	110753	110758	1	100	0	NULL	NULL	C	CCCCCC	6	6	6	6	intergenic		851_Be_msat
SSR Be110780	110780	110794	5	100	0	NULL	NULL	GGGAG	GGGAGGGGAGGGGAG	3	3	2	3	intergenic		852_Be_msat
SSR Be110781	110781	110844	28	78	10	92	-0.929966	GGAGGGGGAAGGGAGGGAGGGGAGGGGGA	GGAGGGGAGGGGAGGGAGGGGAGGGGGTCGGGGGGAAGGGAGGGAGGGGGGGGGAGGAGGGGGA	NC	2.3	1.9	NC	intergenic		1070_Be_trf
SSR Be110810	110810	110815	1	100	0	NULL	NULL	G	GGGGGG	6	6	9	6	intergenic		853_Be_msat
SSR Be110817	110817	110828	4	100	0	NULL	NULL	AGGG	AGGGAGGGAGGG	1	3	NC	1	intergenic		854_Be_msat
SSR Be110829	110829	110834	1	100	0	NULL	NULL	G	GGGGGG	4	9	1	4	intergenic		855_Be_msat
SSR Be110874	110874	110931	27	76	8	73	-0.961392	GCCGGCGGGGAAGGAGGAGGAGGACGC	GCCGGCGGGGAGGGAGGAGGAGGACGCGGCGGCGGTGAAGGAGGAGAGCCGCCCGGCG	NC	2.3	1.7	NC	intergenic		1072_Be_trf
SSR Be110886	110886	110897	3	100	0	NULL	NULL	GGA	GGAGGAGGAGGA	5	4	4	5	intergenic		856_Be_msat
SSR Be110921	110921	110963	20	80	15	57	-0.86109	GCCGCCGCAGGCGCGTCCCC	GCCGCCCGGCGCGCGCCCGCCGCCGCAGGCGCGTCCCCGGCGC	2.3	2.3	2.3	2.3	intergenic		1074_Be_trf
SSR Be111027	111027	111058	10	76	20	40	-0.87213	CCCTCCTCCG	CCCTCCTCCGCCCTCCTCCCTCCCCGCCGCCC	NC	3.4	NC	NC	intergenic		1075_Be_trf
SSR Be111128	111128	111138	1	100	0	NULL	NULL	C	CCCCCCCCCCC	7	11	7	7	intergenic		857_Be_msat
SSR Be111172	111172	111178	1	100	0	NULL	NULL	A	AAAAAAA	7	7	7	7	intergenic		858_Be_msat
SSR Be111198	111198	111225	12	87	0	42	-0.985658	CTCCCTCGCCGT	CTCCCTCTCCGTCTCCCTCGCCTTCTCC	2.3	2.3	2.3	2.3	intergenic		1076_Be_trf
SSR Be111231	111231	111236	1	100	0	NULL	NULL	G	GGGGGG	6	6	6	6	intergenic		859_Be_msat
SSR Be111288	111288	111297	1	100	0	NULL	NULL	C	CCCCCCCCCC	8	10	12	8	intergenic		860_Be_msat
SSR Be111319	111319	111324	1	100	0	NULL	NULL	C	CCCCCC	6	6	6	6	intergenic		861_Be_msat
SSR Be111340	111340	111345	1	100	0	NULL	NULL	A	AAAAAA	4	6	4	4	intergenic		862_Be_msat
SSR Be111672	111672	111683	3	100	0	NULL	NULL	CCT	CCTCCTCCTCCT	3	4	3	3	intergenic		863_Be_msat
SSR Be111683	111683	111705	6	100	0	46	-0.513654	TCCCCG	TCCCCGTCCCCGTCCCCGTCCCC	7	3.8	7	7	intergenic		1077_Be_trf
SSR Be111727	111727	111777	14	71	23	61	-0.75857	GCGATACCGCGCGG	GCGATACCGCGCGGGCGATACCGCGCGGGCCGCCCACGGGCGCTACCGCGC	3.9	3.9	3.9	4	intergenic		1078_Be_trf
SSR Be111780	111780	111868	34	74	19	96	-1.00874	CTCCGCCGCCGCAACTCCTCCCGCTCCTCCTCCTC	CTCCGCTCGCCGCCTCTTCCCCCTCCTCCTCCTCCGCCGCCGCCAGTCCTCCTCGCTCCTCTCCTCTCCGCCCACGCAACTCCTCCCGC	NC	2.8	NC	NC	intergenic		1080_Be_trf
SSR Be111801	111801	111812	3	100	0	NULL	NULL	CCT	CCTCCTCCTCCT	2	4	3	2	intergenic		865_Be_msat
SSR Be111986	111986	111992	1	100	0	NULL	NULL	C	CCCCCCC	7	7	10	7	intergenic		866_Be_msat
SSR Be112138	112138	112228	14	63	27	52	-0.34139	CGAGAGGGGCGGGG	CGAGATGGGGGAGCGGGGGTGCGGGGCGGGGGCGCGGGCGAGTGAGCGTGCGCGAAGGGGGGGAGAGGGCGCGTGGGCGAGAGGGGCGGGG	6.9	7.4	2.4	2.4	intergenic		1082_Be_trf
SSR Be112194	112194	112200	1	100	0	NULL	NULL	G	GGGGGGG	6	7	NULL	6	intergenic		867_Be_msat
SSR Be112235	112235	112241	1	100	0	NULL	NULL	G	GGGGGGG	6	7	6	6	intergenic		868_Be_msat
SSR Be112248	112248	112283	12	80	8	46	-0.776841	CTCCCCTCCGTC	CTCGCCCTCCGTCCTCCCCTCCTTCCTCTCCCCGTC	3.1	3.1	3.1	3.1	intergenic		1083_Be_trf
SSR Be112395	112395	112400	1	100	0	NULL	NULL	C	CCCCCC	6	6	6	6	intergenic		869_Be_msat
SSR Be112483	112483	112525	23	81	13	60	-0.9563	CCCGCCCTCCCCGACTCTCTCA	CCCGGCCTCCCCGACCTCTCTCACCCGCCCTCCCGCGCTCTCT	2	2	2	2	intergenic		1084_Be_trf
SSR Be112530	112530	112547	2	100	0	NULL	NULL	CA	CACACACACACACACACA	4	9	5	4	intergenic		870_Be_msat
SSR Be112631	112631	112637	1	100	0	NULL	NULL	T	TTTTTTT	7	7	8	7	intergenic		871_Be_msat
SSR Be112648	112648	112684	13	91	4	60	-0.814349	CTCCTCCTCCCCC	CTCCTCTTCCCCCCTCCTCCTCCCCCCTCCTGCCTCC	NC	2.8	3.8	NC	intergenic		1085_Be_trf
SSR Be112656	112656	112661	1	100	0	NULL	NULL	C	CCCCCC	8	6	6	8	intergenic		872_Be_msat
SSR Be112669	112669	112674	1	100	0	NULL	NULL	C	CCCCCC	6	6	6	6	intergenic		873_Be_msat
SSR Be112751	112751	112762	4	100	0	NULL	NULL	GATG	GATGGATGGATG	3	3	3	3	intergenic		874_Be_msat
SSR Be112882	112882	112896	3	100	0	NULL	NULL	ACC	ACCACCACCACCACC	4	5	4	4	intergenic		875_Be_msat
SSR Be112950	112950	112956	1	100	0	NULL	NULL	T	TTTTTTT	8	7	9	8	intergenic		876_Be_msat
SSR Be113014	113014	113073	16	73	6	61	-0.661693	CCCCTCCCCCCATTTC	CCCCGCCCCCCTTCCTCCTCCCCCCATTTCCCCCACCCCCAATTCCCCCACTCCTCCCAT	3.8	3.9	3.8	3.9	intergenic		1088_Be_trf
SSR Be113019	113019	113024	1	100	0	NULL	NULL	C	CCCCCC	6	6	6	12	intergenic		877_Be_msat
SSR Be113033	113033	113038	1	100	0	NULL	NULL	C	CCCCCC	6	6	6	6	intergenic		878_Be_msat
SSR Be113128	113128	113133	1	100	0	NULL	NULL	T	TTTTTT	6	6	6	6	intergenic		879_Be_msat
SSR Be113208	113208	113336	15	59	30	55	-0.206416	CCTCTCCCCGCGCC	CCTCTCCCGGCGCGCCCGCTCCCTCCGCGTCCCCTCTCCCCGCCGCCCCCCTCGGCCACACCGAGCCTTCTCCGCGCGGTCCCGCCTCTCCTCTCCCCCCATCCCGCCCCGCTCCCCGCCCCCTCTCCC	11.1	9.7	10.8	11.1	intergenic		1090_Be_trf
SSR Be113253	113253	113258	1	100	0	NULL	NULL	C	CCCCCC	6	6	6	6	intergenic		880_Be_msat
SSR Be113288	113288	113339	12	75	22	59	-0.550551	CCCCCTCTCCCG	CCCGCCTCTCCTCTCCCCCCATCCCGCCCCGCTCCCCGCCCCCTCTCCCGCC	NC	4.5	6	NC	intergenic		1092_Be_trf
SSR Be113302	113302	113307	1	100	0	NULL	NULL	C	CCCCCC	6	6	6	6	intergenic		881_Be_msat
SSR Be113347	113347	113404	26	75	12	64	-1.03678	TCCCACGCCCACACTCACTGACTCCCC	TCCCACGCCCACACTCACTTTCTCCGCTCCCACCCCACCCTCCTGACTCACCCGTCCC	2.2	2.2	2.2	2.2	intergenic		1093_Be_trf
SSR Be114054	114054	114065	3	100	0	NULL	NULL	CGA	CGACGACGACGA	4	4	4	4	intergenic		882_Be_msat
SSR Be114147	114147	114152	1	100	0	NULL	NULL	C	CCCCCC	6	6	6	6	intergenic		883_Be_msat
SSR Be114263	114263	114268	1	100	0	NULL	NULL	G	GGGGGG	6	6	6	6	promoter	US1	884_Be_msat
SSR Be114285	114285	114306	7	100	0	44	-0.7563	CCTCCCC	CCTCCCCCCTCCCCCCTCCCCC	3.1	3.1	3.7	3.1	promoter	US1	1094_Be_trf
SSR Be114388	114388	114397	1	100	0	NULL	NULL	C	CCCCCCCCCC	12	10	10	11	promoter	US1	886_Be_msat
SSR Be114432	114432	114456	9	93	0	43	-0.930228	CCATCCAAT	CCATTCAATCCATCCAATCCATCCA	2.8	2.8	2.8	2.8	promoter	US1	1095_Be_trf
SSR Be114522	114522	114633	5	65	21	65	0.422269	CCCAC	CCCACCCACCCGGCCCCCGTCCCAGCCCAGCCCAGCCCCCCCCACGCCCCCATCGCACCCCCTCCTACCCCACCCCACCCCACCCCGTTCCCACCACCCCCCCCCCGACCCC	14.2	24	15.4	18.4	promoter	US1	1097_Be_trf
SSR Be114552	114552	114661	15	63	20	59	-0.496257	CCCACCACCCCCCCGAC	CCCAGCCCCCCCCACGCCCCCATCGCACCCCCTCCTACCCCACCCCACCCCACCCCGTTCCCACCACCCCCCCCCCGACCCCCGCTCGACCGCCCGCCCCCCGACCCACC	NC	6.9	NC	NC	promoter	US1	1096_Be_trf
SSR Be114557	114557	114564	1	100	0	NULL	NULL	C	CCCCCCCC	7	8	8	26	promoter	US1	888_Be_msat
SSR Be114614	114614	114676	26	82	10	79	-0.845773	ACCGCCCGCCCCCCGACCCACCGCG	ACCACCCCCCCCCCGACCCCCGCTCGACCGCCCGCCCCCCGACCCACCGCGTCCGCCGCGCCC	NC	2.6	NC	NC	promoter	US1	1099_Be_trf
SSR Be114618	114618	114627	1	100	0	NULL	NULL	C	CCCCCCCCCC	4	10	4	4	promoter	US1	890_Be_msat
SSR Be114648	114648	114653	1	100	0	NULL	NULL	C	CCCCCC	5	6	5	5	promoter	US1	891_Be_msat
SSR Be114787	114787	114792	1	100	0	NULL	NULL	C	CCCCCC	6	6	6	6	cds	US1	892_Be_msat
SSR Be114815	114815	114820	1	100	0	NULL	NULL	C	CCCCCC	6	6	6	6	cds	US1	893_Be_msat
SSR Be115131	115131	115154	12	91	8	43	-1.18811	CGCTGCGCGAGCG	CGCTGCGCAGCGCGCTGCGCGAGC	1.9	1.9	1.9	1.9	cds	US1	1101_Be_trf
SSR Be115147	115147	115186	15	77	14	44	-0.882803	GCGCGACGTCAACGAC	GCGCGAGCTCAACGAGCGCGACGTCTACGACCCGCGCGTC	2.7	2.7	2.7	2.7	cds	US1	1102_Be_trf
SSR Be115303	115303	115662	6	60	22	94	1.83492	CGAGGA	CGAGGACGACGGGGAGGACGAGGACGAAGAGGAAGACGGAGAAGAGGAAGACGAGGACGAGGAGGGGGAAGAGGAAGAAGACGAGGAGGCAGAGGAAGGGGACGAGGACGAGGAGGACGGGGACGACTTTGACGGGGCCAGCGTGGGCGACGACGACGTGTTTGAGCCCCCCGAGGACGGCTCGGACGGAGAGGGCTCGGGCTCGGACGACGGCGGGGACGGGGAAGAGGAAGACGAAGATGAAGACGAGGACGAGGACGATGGAGAGGACGAGGAGGATGAGGAAGAGGAGGACGGGGGGGAAGACGGCGAAGACGGTGAAGAAGACGAAGACGAAGACGAAGACGGAGAGGGCGAGGA	72.8	63.8	80.2	72.8	cds	US1	1103_Be_trf
SSR Be115318	115318	115419	21	73	8	107	-0.392013	GGACGAGGAGGAAGAGGAAGAC	GGACGAGGACGAAGAGGAAGACGGAGAAGAGGAAGACGAGGACGAGGAGGGGGAAGAGGAAGAAGACGAGGAGGCAGAGGAAGGGGACGAGGACGAGGAGGA	7.4	4.8	9.7	7.4	cds	US1	1105_Be_trf
SSR Be115469	115469	115474	1	100	0	NULL	NULL	C	CCCCCC	6	6	6	6	cds	US1	894_Be_msat
SSR Be115598	115598	115604	1	100	0	NULL	NULL	G	GGGGGGG	NULL	7	NULL	NULL	cds	US1	895_Be_msat
SSR Be115690	115690	115723	10	76	20	46	-0.93808	GACGCGCGCCCC	GACGCGCGCCCCGACGCGGCCCGCCGCCGCCCCG	3.1	3.1	3.1	3.1	cds	US1	1108_Be_trf
SSR Be115753	115753	115760	1	100	0	NULL	NULL	C	CCCCCCCC	7	8	13	8	intergenic		897_Be_msat
SSR Be115874	115874	115879	1	100	0	NULL	NULL	T	TTTTTT	6	6	6	6	intergenic		898_Be_msat
SSR Be115911	115911	116288	19	87	10	558	0.751786	GGTGGAGGGAGAGGGGGAC	GGTGGAGGGAGATGGGGGATGGGAGAGGGAGACGGGGGGAGATGGGAGGGAGAGGGGGACGGTGGAGGGAGAGGGGGACGGTGGAGGGAGAGGGGGACGGTGGAGGGAGAGGGGGACGGTGGAGGGAGAGGGGGACGGTGGAGGGAGAGGGGGACGGTGGAGGGAGAGGGGGACGGTGGAGGGAGAGGGGGACGGTGGAGGGAGAGGGGGACGGTGGAGGGAGAGGGGGACGGTGGAGGGAGAGGGGGACGGTGGAGGGAGAGGGGGACGGTGGAGGGAGAGGGGGACGGTGGAGGGAGAGGGGGGGATGAGACGGGGTGGAGGGAGAGGGGAGTGGGATGGGAGAGGGGGTGGAGGGACGGTGGGGAAAGAGGGGGA	NC	20.6	NC	NC	intergenic		1109_Be_trf
SSR Be115944	115944	115949	1	100	0	NULL	NULL	G	GGGGGG	4	6	4	4	intergenic		899_Be_msat
SSR Be116211	116211	116217	1	100	0	NULL	NULL	G	GGGGGGG	NULL	7	NULL	4	intergenic		900_Be_msat
SSR Be116353	116353	116360	1	100	0	NULL	NULL	G	GGGGGGGG	8	8	7	8	intergenic		901_Be_msat
SSR Be116356	116356	116385	10	95	0	53	-0.825997	GGGGGAGTCC	GGGGGAGTCTGGGGGAGTCCGGGGGAGTCC	8.6	3	10	8.6	intergenic		1110_Be_trf
SSR Be116366	116366	116457	43	69	25	102	-1.31398	GGGGGAGTGCCGGGGGAGTCCTCGGCGGCTAGGAGATGGTGCAA	GGGGGAGTCCGGGGGAGTCCTCGGCGGCTAGGAGATGGTGCAAGGAGTGGGGGGGTGAGGTCCTCGGCGGCTATTGGTGGGAAGGGGGAGTG	NC	2.3	2.3	NC	promoter	US3	1111_Be_trf
SSR Be116414	116414	116420	1	100	0	NULL	NULL	G	GGGGGGG	1	7	7	1	promoter	US3	902_Be_msat
SSR Be116471	116471	116476	1	100	0	NULL	NULL	G	GGGGGG	10	6	8	11	promoter	US3	903_Be_msat
SSR Be116480	116480	116485	1	100	0	NULL	NULL	G	GGGGGG	5	6	6	5	promoter	US3	904_Be_msat
SSR Be116529	116529	116535	1	100	0	NULL	NULL	G	GGGGGGG	8	7	7	8	promoter	US3	905_Be_msat
SSR Be116709	116709	116718	2	100	0	NULL	NULL	CA	CACACACACA	4	5	3	4	promoter	US3	906_Be_msat
SSR Be116960	116960	117004	6	72	18	45	-0.0534852	CGACGG	CGACGGCGACGGCGACGGCGACAGCAGCGGGGACGAGGACGACGA	6.8	7.8	6.8	6.8	cds	US3	1112_Be_trf
SSR Be117009	117009	117014	1	100	0	NULL	NULL	G	GGGGGG	6	6	6	6	cds	US3	908_Be_msat
SSR Be117930	117930	117939	2	100	0	NULL	NULL	AC	ACACACACAC	5	5	5	5	promoter	US4	909_Be_msat
SSR Be118668	118668	118691	12	91	0	41	-1.14737	CCGACGACTACG	CCGACGACTACGCCGACTACTACG	2	2	2	2	cds	US4	1113_Be_trf
SSR Be118762	118762	118789	12	87	0	42	-0.985658	CGAGGAGGAGAC	CGAGGAGGTGACCGAGGAGGAGGCCGAG	2.3	2.3	2.3	2.3	cds	US4	1114_Be_trf
SSR Be118855	118855	118896	21	81	13	60	-0.915379	GGGCGCCGGCGACGAGGAGGAG	GGGCGCCGGCGACGGCGAGGAGGGGCGCGGGGACGAGGAGGA	2	2	2	NC	cds	US4	1115_Be_trf
SSR Be118986	118986	118991	1	100	0	NULL	NULL	C	CCCCCC	6	6	6	5	cds	US4	910_Be_msat
SSR Be119296	119296	119307	3	100	0	NULL	NULL	CAC	CACCACCACCAC	4	4	4	4	cds	US4	911_Be_msat
SSR Be119493	119493	119499	1	100	0	NULL	NULL	C	CCCCCCC	9	7	8	7	promoter	US6	912_Be_msat
SSR Be119569	119569	119574	1	100	0	NULL	NULL	G	GGGGGG	5	6	5	6	promoter	US6	913_Be_msat
SSR Be119730	119730	119735	1	100	0	NULL	NULL	C	CCCCCC	6	6	6	6	cds	US6	914_Be_msat
SSR Be120444	120444	120510	12	75	15	58	-0.122984	GCCGAGGCCCCG	GCCGAGGCCCCGGCCCCGGCCCCGGCCCCGGCCCCGGCCGAAGCCCGAGCCCGCCCCGGCGACGCCC	NC	5.9	NC	NC	cds	US6	1118_Be_trf
SSR Be120444	120444	120489	18	82	0	71	-0.73207	GCCGAGGCCCCGGCCCCG	GCCGAGGCCCCGGCCCCGGCCCCGGCCCCGGCCCCGGCCGAAGCCC	NC	2.6	NC	NC	cds	US6	1119_Be_trf
SSR Be120449	120449	120478	6	100	0	NULL	NULL	GGCCCC	GGCCCCGGCCCCGGCCCCGGCCCCGGCCCC	3	5	3	3	cds	US6	915_Be_msat
SSR Be120514	120514	120519	1	100	0	NULL	NULL	C	CCCCCC	6	6	6	6	cds	US6	916_Be_msat
SSR Be120782	120782	120787	1	100	0	NULL	NULL	G	GGGGGG	6	6	6	6	cds	US6	917_Be_msat
SSR Be120923	120923	120957	15	85	4	58	-0.848979	CCTCGCCGCCCTGAC	CCTCGCCGCCCTGACCCTGGCCGCCCTGACCCCGC	2.4	2.4	2.4	2.4	cds	US7	1120_Be_trf
SSR Be120954	120954	120994	15	66	14	44	-1.38963	CCGGCGTCAGGGGCGT	CCGCGCGTCGGGGGCGTCCTCTTCAGGGGCGCCGGCGTCAG	2.7	2.7	2.7	2.7	cds	US7	1121_Be_trf
SSR Be121147	121147	121170	12	91	8	43	-1.18811	CGCGCGAGTACGC	CGCGCGAGTACGCCGCCGAGTACG	1.9	1.9	NC	1.9	cds	US7	1122_Be_trf
SSR Be121533	121533	121539	1	100	0	NULL	NULL	C	CCCCCCC	7	7	NULL	7	cds	US7	918_Be_msat
SSR Be121826	121826	121852	11	81	0	40	-0.977394	CCGGCCGCGAC	CCGGCCGCGACCCGGGCGCGGCCCGGC	2.5	2.5	NULL	2.5	cds	US7	1123_Be_trf
SSR Be121859	121859	121914	15	65	13	53	-1.10671	CGCCCGCCCCCGCGG	CGCGCCGCCCCCGCGGCGCCCGCCCCCCAACCCCGTCGCCGGGGCGCCCGTCCCCC	3.9	3.9	NULL	3.9	cds	US7	1124_Be_trf
SSR Be121881	121881	121886	1	100	0	NULL	NULL	C	CCCCCC	6	6	NULL	6	cds	US7	919_Be_msat
SSR Be122124	122124	122235	21	66	17	85	-0.722179	GGCCCCGAGCCTCTCCACCGA	GGCCCTGGCGCTCTCCACCGAGGCCCCGAGCCTCTCCGCCGAGACGACCCCGGGCCCCGTCACCGAGGTCCCGAGTCCCTCGGCCGAGGTCTGGGACCTCTCCACCGAGGCC	NC	5.5	NULL	5.5	cds	US8	1125_Be_trf
SSR Be122245	122245	122271	12	93	0	47	-1.08723	GACCTCAACGGC	GACCTCGACGGCGACCTCAACGGCGAC	2.2	2.2	NULL	2.2	cds	US8	1126_Be_trf
SSR Be122742	122742	122779	15	82	0	48	-0.815333	CCACGCGCCCCGCTT	CCACGAGCCCCGCTTCCACGCGCTCGGCTTCCACTCGC	2.5	2.5	NULL	2.5	cds	US8	1127_Be_trf
SSR Be122880	122880	122889	2	100	0	NULL	NULL	CG	CGCGCGCGCG	5	5	NULL	5	cds	US8	920_Be_msat
SSR Be122995	122995	123004	2	100	0	NULL	NULL	GC	GCGCGCGCGC	5	5	NULL	5	cds	US8	921_Be_msat
SSR Be123409	123409	123415	1	100	0	NULL	NULL	G	GGGGGGG	8	7	NULL	7	cds	US8	922_Be_msat
SSR Be123526	123526	123563	3	80	2	41	0.721129	ACG	ACGCACGAGGACTACTACGACGGCGACGACGACGACGA	12.7	12.7	NULL	12.7	cds	US8	1128_Be_trf
SSR Be124206	124206	124212	1	100	0	NULL	NULL	G	GGGGGGG	2	7	NULL	7	promoter	US2	924_Be_msat
SSR Be124216	124216	124222	1	100	0	NULL	NULL	G	GGGGGGG	6	7	NULL	7	promoter	US2	925_Be_msat
SSR Be124694	124694	124699	1	100	0	NULL	NULL	C	CCCCCC	6	6	6	6	cds	US2	926_Be_msat
SSR Be125188	125188	125194	1	100	0	NULL	NULL	C	CCCCCCC	6	7	7	6	intergenic		927_Be_msat
SSR Be125195	125195	125201	1	100	0	NULL	NULL	A	AAAAAAA	7	7	7	7	intergenic		928_Be_msat
SSR Be125285	125285	125329	23	78	8	57	-0.957245	CCCCACGGCCGCCCGCCCCCCCT	CCCCACGCGCGCCCGTCCTCCCTCCCCGCGGCCGCCCGCCCCCCC	NC	2	NC	NC	intergenic		1129_Be_trf
SSR Be125323	125323	125329	1	100	0	NULL	NULL	C	CCCCCCC	4	7	4	4	intergenic		929_Be_msat
SSR Be125373	125373	125378	1	100	0	NULL	NULL	C	CCCCCC	6	6	2	6	intergenic		930_Be_msat
SSR Be125382	125382	125387	1	100	0	NULL	NULL	C	CCCCCC	10	6	6	10	intergenic		931_Be_msat
SSR Be125438	125438	125444	1	100	0	NULL	NULL	C	CCCCCCC	NULL	7	7	NULL	intergenic		932_Be_msat
SSR Be125473	125473	125502	10	95	0	53	-0.825997	GGACTCCCCC	GGACTCCCCCGGACTCCCCCAGACTCCCCC	9	3	10	9	intergenic		1130_Be_trf
SSR Be125498	125498	125505	1	100	0	NULL	NULL	C	CCCCCCCC	8	8	7	8	intergenic		933_Be_msat
SSR Be125570	125570	125947	19	87	10	558	0.751786	TCCCCCTCTCCCTCCACCG	TCCCCCTCTTTCCCCACCGTCCCTCCACCCCCTCTCCCATCCCACTCCCCTCTCCCTCCACCCCGTCTCATCCCCCCCTCTCCCTCCACCGTCCCCCTCTCCCTCCACCGTCCCCCTCTCCCTCCACCGTCCCCCTCTCCCTCCACCGTCCCCCTCTCCCTCCACCGTCCCCCTCTCCCTCCACCGTCCCCCTCTCCCTCCACCGTCCCCCTCTCCCTCCACCGTCCCCCTCTCCCTCCACCGTCCCCCTCTCCCTCCACCGTCCCCCTCTCCCTCCACCGTCCCCCTCTCCCTCCACCGTCCCCCTCTCCCTCCACCGTCCCCCTCTCCCTCCCATCTCCCCCCGTCTCCCTCTCCCATCCCCCATCTCCCTCCACC	NC	20.6	NC	NC	intergenic		1132_Be_trf
SSR Be125641	125641	125647	1	100	0	NULL	NULL	C	CCCCCCC	NULL	7	NULL	4	intergenic		934_Be_msat
SSR Be125909	125909	125914	1	100	0	NULL	NULL	C	CCCCCC	4	6	4	4	intergenic		935_Be_msat
SSR Be125979	125979	125984	1	100	0	NULL	NULL	A	AAAAAA	6	6	6	6	intergenic		936_Be_msat
SSR Be126085	126085	126099	5	100	0	NULL	NULL	GGTGG	GGTGGGGTGGGGTGG	2	3	2	2	intergenic		937_Be_msat
SSR Be126100	126100	126105	1	100	0	NULL	NULL	G	GGGGGG	6	8	11	6	intergenic		938_Be_msat
SSR Be126135	126135	126168	10	76	20	46	-0.93808	CGGGGCGCGCGT	CGGGGCGGCGGCGGGCCGCGTCGGGGCGCGCGTC	3.1	3.1	3.1	3.1	cds	US1prime	1134_Be_trf
SSR Be126137	126137	126183	10	63	5	40	-0.781477	GGGCCGCGGC	GGGCGGCGGCGGGCCGCGTCGGGGCGCGCGTCCCCCGGCGGGCGGCG	4.8	4.8	4.8	4.8	cds	US1prime	1133_Be_trf
SSR Be126205	126205	126332	6	72	7	89	1.0271	TCTTCG	TCTCCGTCTTCGTCTTCGTCTTCGTCTTCTTCACCGTCTTCGCCGTCTTCCCCCCCGTCCTCCTCTTCCTCATCCTCCTCGTCCTCTCCATCGTCCTCGTCCTCGTCTTCATCTTCGTCTTCCTCTTC	22	22	21	22	cds	US1prime	1135_Be_trf
SSR Be126254	126254	126260	1	100	0	NULL	NULL	C	CCCCCCC	7	7	7	7	cds	US1prime	940_Be_msat
SSR Be126384	126384	126389	1	100	0	NULL	NULL	G	GGGGGG	6	6	6	6	cds	US1prime	941_Be_msat
SSR Be126439	126439	126555	27	72	10	123	-0.565209	TCCTCCTCGTCCTCGTCCTCTTCCTC	TCCTCCTCGTCCTCGTCCCCTTCCTCTGCCTCCTCGTCTTCTTCCTCTTCCCCCTCCTCGTCCTCGTCTTCCTCTTCTCCGTCTTCCTCTTCGTCCTCGTCCTCCCCGTCGTCCTCG	NC	4.7	NC	NC	cds	US1prime	1140_Be_trf
SSR Be126672	126672	126711	15	77	14	42	-0.850375	GACGTCGCGCTCGTA	GACGCGCGGGTCGTAGACGTCGCGCTCGTTGAGCTCGCGC	2.8	2.8	2.8	2.8	cds	US1prime	1141_Be_trf
SSR Be126704	126704	126727	12	91	8	43	-1.18811	GCTCGCGCAGCGC	GCTCGCGCAGCGCGCTGCGCAGCG	1.9	1.9	1.9	1.9	cds	US1prime	1142_Be_trf
SSR Be127038	127038	127043	1	100	0	NULL	NULL	G	GGGGGG	6	6	6	6	cds	US1prime	942_Be_msat
SSR Be127066	127066	127071	1	100	0	NULL	NULL	G	GGGGGG	6	6	6	6	cds	US1prime	943_Be_msat
SSR Be127182	127182	127244	26	82	10	79	-0.845773	GGGCGGGCGGTCGCGGTGGGTCGGG	GGGCGCGGCGGACGCGGTGGGTCGGGGGGCGGGCGGTCGAGCGGGGGTCGGGGGGGGGGTGGT	2.3	2.6	2.3	2.3	promoter	US1prime	1143_Be_trf
SSR Be127200	127200	127299	26	71	15	82	-0.793977	GGGTCGGGGGGGGGGTGGTGGGAACG	GGGTCGGGGGGCGGGCGGTCGAGCGGGGGTCGGGGGGGGGGTGGTGGGAACGGGGTGGGGTGGGGTGGGGTAGGAGGGGGTGCGATGGGGGCGTGGGGGG	NC	4	NC	NC	promoter	US1prime	1146_Be_trf
SSR Be127205	127205	127210	1	100	0	NULL	NULL	G	GGGGGG	5	6	5	5	promoter	US1prime	944_Be_msat
SSR Be127225	127225	127336	5	64	22	65	0.297339	GGGGT	GGGGTCGGGGGGGGGGTGGTGGGAACGGGGTGGGGTGGGGTGGGGTAGGAGGGGGTGCGATGGGGGCGTGGGGGGGGCTGGGCTGGGCTGGGACGGGGGCCGGGTGGGTGGG	14.2	24	15.4	18.4	promoter	US1prime	1147_Be_trf
SSR Be127231	127231	127240	1	100	0	NULL	NULL	G	GGGGGGGGGG	4	10	4	4	promoter	US1prime	945_Be_msat
SSR Be127256	127256	127336	33	74	12	84	-1.07545	GGGCGTGGGGTGGGGCTAGGAGGGGCTGCGACGG	GGGGTGGGGTGGGGTAGGAGGGGGTGCGATGGGGGCGTGGGGGGGGCTGGGCTGGGCTGGGACGGGGGCCGGGTGGGTGGG	NC	2.5	NC	NC	promoter	US1prime	1149_Be_trf
SSR Be127294	127294	127301	1	100	0	NULL	NULL	G	GGGGGGGG	7	8	8	26	promoter	US1prime	947_Be_msat
SSR Be127402	127402	127426	9	93	0	43	-0.930228	TGGATGGAT	TGGATGGATTGGATGGATTGAATGG	2.8	2.8	2.8	2.8	promoter	US1prime	1150_Be_trf
SSR Be127461	127461	127470	1	100	0	NULL	NULL	G	GGGGGGGGGG	12	10	10	11	promoter	US1prime	949_Be_msat
SSR Be127552	127552	127573	7	100	0	44	-0.7563	GGGGGAG	GGGGGAGGGGGGAGGGGGGAGG	3.1	3.1	3.7	3.1	promoter	US1prime	1151_Be_trf
SSR Be127590	127590	127595	1	100	0	NULL	NULL	C	CCCCCC	6	6	6	6	promoter	US1prime	951_Be_msat
SSR Be127706	127706	127711	1	100	0	NULL	NULL	G	GGGGGG	6	6	6	6	intergenic		952_Be_msat
SSR Be127793	127793	127804	3	100	0	NULL	NULL	TCG	TCGTCGTCGTCG	4	4	4	4	intergenic		953_Be_msat
SSR Be128518	128518	128650	15	58	24	61	-0.411304	CGGCGGGGAGAGGGGG	CGGCGGGAGAGGGGGCGGGGAGCGGGGCGGGATGGGGGGAGAGGAGAGGCGGGACCGCGCGGAGAAGGCTCGGTGTGGCCGAGGGGGGCGGCGGGGAGAGGGGACGCGGAGGGAGCGGGCGCGCCGGGAGAGG	10.4	8.7	10.3	10.4	intergenic		1154_Be_trf
SSR Be128519	128519	128570	24	79	17	70	-0.948559	GGCGGGATGGGGGGAGAGGAGAGGCGG	GGCGGGAGAGGGGGCGGGGAGCGGGGCGGGATGGGGGGAGAGGAGAGGCGGG	NC	2.1	NC	NC	intergenic		1153_Be_trf
SSR Be128551	128551	128556	1	100	0	NULL	NULL	G	GGGGGG	6	6	6	6	intergenic		954_Be_msat
SSR Be128600	128600	128605	1	100	0	NULL	NULL	G	GGGGGG	6	6	6	6	intergenic		955_Be_msat
SSR Be128725	128725	128730	1	100	0	NULL	NULL	A	AAAAAA	6	6	6	6	intergenic		956_Be_msat
SSR Be128785	128785	128844	16	76	10	66	-0.50262	ATGGGGGGTGGGGGA	ATGGGAGGAGTGGGGGAATTGGGGGTGGGGGAAATGGGGGGAGGAGGAAGGGGGGCGGGG	4	4.1	4	5.1	intergenic		1157_Be_trf
SSR Be128820	128820	128825	1	100	0	NULL	NULL	G	GGGGGG	6	6	6	6	intergenic		957_Be_msat
SSR Be128834	128834	128839	1	100	0	NULL	NULL	G	GGGGGG	6	6	6	12	intergenic		958_Be_msat
SSR Be128902	128902	128908	1	100	0	NULL	NULL	A	AAAAAAA	8	7	9	8	intergenic		959_Be_msat
SSR Be128962	128962	128976	3	100	0	NULL	NULL	GGT	GGTGGTGGTGGTGGT	4	5	4	4	intergenic		960_Be_msat
SSR Be129093	129093	129104	4	100	0	NULL	NULL	ATCC	ATCCATCCATCC	3	3	3	3	intergenic		961_Be_msat
SSR Be129174	129174	129210	13	91	4	60	-0.814349	GGAGGAGGAGGGG	GGAGGCAGGAGGGGGGAGGAGGAGGGGGGAAGAGGAG	NC	2.8	3.8	NC	intergenic		1159_Be_trf
SSR Be129184	129184	129189	1	100	0	NULL	NULL	G	GGGGGG	6	6	6	6	intergenic		962_Be_msat
SSR Be129197	129197	129202	1	100	0	NULL	NULL	G	GGGGGG	8	6	6	8	intergenic		963_Be_msat
SSR Be129221	129221	129227	1	100	0	NULL	NULL	A	AAAAAAA	7	7	8	7	intergenic		964_Be_msat
SSR Be129311	129311	129328	2	100	0	NULL	NULL	TG	TGTGTGTGTGTGTGTGTG	4	9	5	4	intergenic		965_Be_msat
SSR Be129333	129333	129375	23	81	13	62	-0.9563	AGAGAGGTCGGGGAGGCCGGGTG	AGAGAGCGCGGGAGGGCGGGTGAGAGAGGTCGGGGAGGCCGGG	2	2	2	2	intergenic		1160_Be_trf
SSR Be129458	129458	129463	1	100	0	NULL	NULL	G	GGGGGG	6	6	6	6	intergenic		966_Be_msat
SSR Be129575	129575	129610	12	80	8	46	-0.776841	GACGGAGGGGAG	GACGGGGAGAGGAAGGAGGGGAGGACGGAGGGCGAG	3.1	3.1	3.1	3.1	intergenic		1161_Be_trf
SSR Be129610	129610	129713	6	64	19	46	0.470038	GCCCCC	GCCGCCGCCCCCCCACCCCACCCCGCCCCTCTCGCCCACGCGCCCTCTCCCCCCCTTCGCGCACGCTCACTCGCCCGCGCCCCCGCCCCGCACCCCCGCTCCCC	17.8	17.8	17.8	5.3	intergenic		1163_Be_trf
SSR Be129617	129617	129623	1	100	0	NULL	NULL	C	CCCCCCC	6	7	6	6	intergenic		967_Be_msat
SSR Be129625	129625	129664	16	70	22	49	-1.20886	CCCCACCCCGCCCTCT	CCCCACCCCGCCCCTCTCGCCCACGCGCCCTCTCCCCCCC	2.4	2.6	2.4	2.4	intergenic		1162_Be_trf
SSR Be129658	129658	129664	1	100	0	NULL	NULL	C	CCCCCCC	6	7	6	6	intergenic		968_Be_msat
SSR Be129866	129866	129872	1	100	0	NULL	NULL	G	GGGGGGG	7	7	10	7	intergenic		969_Be_msat
SSR Be129990	129990	130078	33	74	19	97	-1.00005	GCGGGAGGATGGCGGCGGCGGAGAGGAGGAGGA	GCGGGAGGAGTTGCGTGGGCGGAGAGGAGAGGAGCGAGGAGGACTGGCGGCGGCGGAGGAGGAGGAGGGGGAAGAGGCGGCGAGCGGAG	NC	2.8	NC	NC	intergenic		1164_Be_trf
SSR Be130044	130044	130055	3	100	0	NULL	NULL	GGA	GGAGGAGGAGGA	2	4	3	2	intergenic		970_Be_msat
SSR Be130081	130081	130131	14	71	23	61	-0.75857	GCGCGGTATCGCCC	GCGCGGTAGCGCCCGTGGGCGGCCCGCGCGGTATCGCCCGCGCGGTATCGC	3.9	3.9	3.9	4	intergenic		1167_Be_trf
SSR Be130153	130153	130175	6	100	0	46	-0.513654	GGGGAC	GGGGACGGGGACGGGGACGGGGA	7	3.8	7	7	intergenic		1168_Be_trf
SSR Be130173	130173	130184	3	100	0	NULL	NULL	GGA	GGAGGAGGAGGA	3	4	3	3	intergenic		972_Be_msat
SSR Be130513	130513	130518	1	100	0	NULL	NULL	T	TTTTTT	4	6	4	4	intergenic		973_Be_msat
SSR Be130534	130534	130539	1	100	0	NULL	NULL	G	GGGGGG	6	6	6	6	intergenic		974_Be_msat
SSR Be130561	130561	130570	1	100	0	NULL	NULL	G	GGGGGGGGGG	8	10	12	8	intergenic		975_Be_msat
SSR Be130622	130622	130627	1	100	0	NULL	NULL	C	CCCCCC	6	6	6	6	intergenic		976_Be_msat
SSR Be130633	130633	130660	12	87	0	42	-0.985658	GGAGAAGGAGAG	GGAGAAGGCGAGGGAGACGGAGAGGGAG	2.3	2.3	2.3	2.3	intergenic		1169_Be_trf
SSR Be130680	130680	130686	1	100	0	NULL	NULL	T	TTTTTTT	7	7	7	7	intergenic		977_Be_msat
SSR Be130720	130720	130730	1	100	0	NULL	NULL	G	GGGGGGGGGGG	7	11	7	7	intergenic		978_Be_msat
SSR Be130804	130804	130838	16	80	10	44	-0.914938	GGCGGGGAGGGAGCAG	GGCGGGGAGGGAGGAGGGCGGAGGAGGGGCCGGGC	1.8	2.2	1.8	NC	intergenic		1171_Be_trf
SSR Be130895	130895	130937	20	80	15	57	-0.86109	GCGGCGGGGACGCGCCTGCG	GCGCCGGGGACGCGCCTGCGGCGGCGGGCGCGCGCCGGGCGGC	2.3	2.3	2.3	2.3	intergenic		1173_Be_trf
SSR Be130927	130927	130983	27	73	11	69	-1.1023	CGCCGGGCGTCCTCCTCCTCCCTCAC	CGCCGGGCGGCTCTCCTCCTTCACCGCCGCCGCGTCCTCCTCCTCCCTCCCCGCCGG	NC	2.3	2.3	NC	intergenic		1174_Be_trf
SSR Be130961	130961	130972	3	100	0	NULL	NULL	TCC	TCCTCCTCCTCC	5	4	4	5	intergenic		979_Be_msat
SSR Be131015	131015	131078	14	73	9	76	-0.469985	CCCCCTCCCTCCCC	CCCCCTCCTCCCCCCCCCTCCCTCCCTTCCCCCCGACCCCCTCCCCTCCCTCCCCTCCCCTCCC	3.9	4.7	3.8	3.9	intergenic		1177_Be_trf
SSR Be131024	131024	131032	1	100	0	NULL	NULL	C	CCCCCCCCC	9	9	5	9	intergenic		980_Be_msat
SSR Be131043	131043	131048	1	100	0	NULL	NULL	C	CCCCCC	6	6	9	6	intergenic		981_Be_msat
SSR Be131062	131062	131076	5	100	0	NULL	NULL	CCCTC	CCCTCCCCTCCCCTC	3	3	2	3	intergenic		982_Be_msat
SSR Be131100	131100	131105	1	100	0	NULL	NULL	G	GGGGGG	6	6	6	6	intergenic		983_Be_msat
SSR Be131191	131191	131196	1	100	0	NULL	NULL	C	CCCCCC	6	6	6	6	intergenic		984_Be_msat
SSR Be131198	131198	131237	12	79	6	47	-0.700679	CCGCCTCCGCAG	CCGCGTCCGCAGCCGCCTCTGCAGCCGCCGCCCGCGCCGC	3.4	3.4	3.4	3.4	intergenic		1179_Be_trf
SSR Be131247	131247	131313	26	72	20	79	-1.01291	ACGCAGAGAGGGGACGCGGGGAGAG	ACGCAGAGAGGGGACGCGGGGAAGAGACGCGGAGAGGGGGACAGGGGGAGAGAGAGCGAGGGGCGCG	2.8	2.8	2.8	2.8	intergenic		1180_Be_trf
SSR Be131323	131323	131357	16	85	14	53	-0.899739	TCCTCCGACCCGCCTT	TCCTCCGCACCCGCCTTCCTCCGCCCGCCTTTCCT	2.3	2.3	2.2	2.3	intergenic		1181_Be_trf
SSR Be131412	131412	131423	3	100	0	NULL	NULL	CCG	CCGCCGCCGCCG	4	4	4	4	intergenic		985_Be_msat
SSR Be131433	131433	131440	1	100	0	NULL	NULL	T	TTTTTTTT	8	8	9	8	intergenic		986_Be_msat
SSR Be131440	131440	131462	9	92	7	41	-1.0875	TCCTTCCTCC	TCCTTCCTCTCCTTCCTCCTCCT	NC	2.4	NC	NC	intergenic		1182_Be_trf
SSR Be131453	131453	131464	3	100	0	NULL	NULL	TCC	TCCTCCTCCTCC	4	4	5	4	intergenic		987_Be_msat
SSR Be131601	131601	131660	3	70	16	56	0.636255	CTA	CTACTACTCCTACTACTCCTACTCCTGCTATATTACTATGACTACTACTATGACTACTAC	21.7	21	26.3	21.7	intergenic		1184_Be_trf
SSR Be131687	131687	131693	1	100	0	NULL	NULL	T	TTTTTTT	7	7	7	7	intergenic		988_Be_msat
SSR Be131744	131744	131769	13	92	0	45	-1.13354	GGAAGGGGAAGCG	GGAGGGGGAAGCGGGAAGGGGAAGCG	2	2	2	2	intergenic		1187_Be_trf
SSR Be131817	131817	131912	48	82	11	133	-0.427507	CCCCGCTTCCCCGTTTCCTCTTCTCCCCCCGTCCCCTCTTCCTTCC	CCCCGCTTCCCCGTTTCCCTTTCCCCCCCTTCCCCGTCTGTTCCTTCCCCCCGCTTCCCCGTTTCTTCTTCTTCCCCCGTCCCCTCTTCCTTCCCC	NC	2.1	NC	NC	intergenic		1189_Be_trf
SSR Be131839	131839	131845	1	100	0	NULL	NULL	C	CCCCCCC	6	7	6	6	intergenic		989_Be_msat
SSR Be131863	131863	131868	1	100	0	NULL	NULL	C	CCCCCC	5	6	5	5	intergenic		990_Be_msat
SSR Be131879	131879	131890	3	100	0	NULL	NULL	TTC	TTCTTCTTCTTC	3	4	4	3	intergenic		991_Be_msat
SSR Be131943	131943	131948	1	100	0	NULL	NULL	G	GGGGGG	6	6	6	6	intergenic		992_Be_msat
SSR Be131957	131957	131982	12	100	0	52	-1.00761	GACGCGGAAGAA	GACGCGGAAGAAGACGCGGAAGAAGA	2.2	2.2	2.2	2.2	intergenic		1191_Be_trf
SSR Be131977	131977	132009	2	87	6	54	1.05506	AG	AGAAGAGAGAGAGAGAGAGAGAGAGAGAAAGAG	11	17	11	11	intergenic		1192_Be_trf
SSR Be132009	132009	132014	1	100	0	NULL	NULL	G	GGGGGG	6	6	6	6	intergenic		994_Be_msat
SSR Be132125	132125	132131	1	100	0	NULL	NULL	T	TTTTTTT	7	7	7	7	intergenic		995_Be_msat
SSR Be132191	132191	132196	1	100	0	NULL	NULL	G	GGGGGG	7	6	7	7	intergenic		996_Be_msat
SSR Be132246	132246	132251	1	100	0	NULL	NULL	G	GGGGGG	6	6	6	6	intergenic		997_Be_msat
SSR Be132278	132278	132313	11	75	24	43	-0.829551	CGGGCGAGTGT	CGGGCCGAGTGTCGGGCGAGTGCGAGGCGGGTCGGG	3.5	3.5	3.5	3.5	intergenic		1193_Be_trf
SSR Be132335	132335	132340	1	100	0	NULL	NULL	G	GGGGGG	6	6	6	6	intergenic		998_Be_msat
SSR Be132490	132490	132517	14	93	6	49	-1.08428	GGAGAGGAGGAGA	GGAGAGGAGGAGAGGAGACGGAGGAGAG	2.5	2.2	3.2	2.5	intergenic		1194_Be_trf
SSR Be132539	132539	132637	9	57	23	42	-0.030414	AGAGGCGAG	AGAGGCGGAGAGGGCGAGCGAGACGCGCACGGGGCGAGGCGCGCGCACACACGCGGAGAGAGAGAGGAGAGGCGAGAGAGGAGGAGAAGGAGGAGGCGA	5.3	11.7	5.3	5.3	intergenic		1196_Be_trf
SSR Be132550	132550	132586	18	84	10	57	-0.968594	GGGCGAGCGAGACGCGCACG	GGGCGAGCGAGACGCGCACGGGGCGAGGCGCGCGCAC	NC	1.9	NC	NC	intergenic		1195_Be_trf
SSR Be132594	132594	132603	2	100	0	NULL	NULL	GA	GAGAGAGAGA	5	5	5	5	intergenic		999_Be_msat
SSR Be132598	132598	132637	12	79	13	47	-0.733216	GAGAGAGGAGGC	GAGAGAGGAGAGGCGAGAGAGGAGGAGAAGGAGGAGGCGA	3.4	3.4	3.4	3.4	intergenic		1197_Be_trf
SSR Be132668	132668	132677	1	100	0	NULL	NULL	C	CCCCCCCCCC	6	10	7	6	intergenic		1000_Be_msat
SSR Be132698	132698	132715	6	100	0	NULL	NULL	CGGAGA	CGGAGACGGAGACGGAGA	3	3	3	3	intergenic		1001_Be_msat
SSR Be132760	132760	132834	18	75	8	81	-0.415398	ACACCCGCACCGGCCCCC	ACACCCGCACCACCGACACCCACACGGACCCTCACACCCGCACCGGCCCCCATACTCGCACCGGCCCCCACACCC	4.4	4.4	4.4	4.4	intergenic		1198_Be_trf
SSR Be132830	132830	132852	4	100	0	46	0.0870131	CACC	CACCCACCCACCCACCCACCCAC	3.8	5.8	2.8	3.8	intergenic		1199_Be_trf
SSR Be132932	132932	132965	16	83	0	47	-0.925759	CCGTCCGACCGACCAT	CCGTCCGACCGACCATCCGTCCTCCCGACCCTCC	2.1	2.1	2.1	2.1	intergenic		1200_Be_trf
SSR Be132989	132989	132998	2	100	0	NULL	NULL	AC	ACACACACAC	9	5	3	9	intergenic		1003_Be_msat
SSR Be133005	133005	133010	1	100	0	NULL	NULL	C	CCCCCC	1	6	1	1	intergenic		1004_Be_msat
SSR Be133033	133033	133040	1	100	0	NULL	NULL	C	CCCCCCCC	8	8	8	8	intergenic		1005_Be_msat
SSR Be133049	133049	133056	1	100	0	NULL	NULL	C	CCCCCCCC	7	8	7	7	intergenic		1006_Be_msat
SSR Be133291	133291	133298	1	100	0	NULL	NULL	C	CCCCCCCC	7	8	9	7	intergenic		1007_Be_msat
SSR Be133322	133322	133330	1	100	0	NULL	NULL	C	CCCCCCCCC	9	9	10	9	intergenic		1008_Be_msat
SSR Be133340	133340	133360	10	100	0	42	-1.09502	GCCACGCCCC	GCCACGCCCCGCCACGCCCCG	2.1	2.1	2.1	2.1	intergenic		1201_Be_trf
SSR Be133380	133380	133385	1	100	0	NULL	NULL	C	CCCCCC	6	6	6	6	intergenic		1009_Be_msat
SSR Be133430	133430	133441	4	100	0	NULL	NULL	CCCG	CCCGCCCGCCCG	3	3	3	3	intergenic		1010_Be_msat
SSR Be133498	133498	133504	1	100	0	NULL	NULL	T	TTTTTTT	10	7	7	10	intergenic		1011_Be_msat
SSR Be133534	133534	133539	1	100	0	NULL	NULL	G	GGGGGG	6	6	6	6	intergenic		1012_Be_msat
SSR Be133557	133557	133566	1	100	0	NULL	NULL	G	GGGGGGGGGG	5	10	11	5	intergenic		1013_Be_msat
SSR Be133627	133627	133666	6	69	25	44	-0.261003	TCCGGG	TCCGGGTCCGGGCGGGTCCGGGCTCGAGGTTCGGGTCCGG	7.2	7.2	7.2	7.2	intergenic		1202_Be_trf
SSR Be133777	133777	133822	23	78	4	59	-0.957245	CGACCGCGCAGGTCGCGGGAGGGG	CGAGCGCGCAGGCGCGGGTGGGGCGACCGCGGGGGTCGCGGGAGGG	2	2	2	2	intergenic		1204_Be_trf
SSR Be133806	133806	133876	9	69	20	61	0.108096	CGGGGGTCT	CGGGGGTCGCGGGAGGGTCTCGGGGGTCTCAGGGGTCTCGGGGAGGGGGAAACGGGGGTCTCGGGGTCTCG	8.4	8.4	8.4	8.4	intergenic		1205_Be_trf
SSR Be133898	133898	133974	19	96	1	140	-0.403802	GAGACCACCACACAACACA	GAGACCACCACAGAAGCACAGAGACCACCACACAACACAGAGACCACCACACAACACAGAGACCACCACACAACACA	12.5	4.1	8.8	10.5	intergenic		1207_Be_trf
SSR Be134168	134168	134583	82	73	12	377	0.0857764	AATCCCATTGGCCGTCGGGGGCCAAGATGGCCGCCGCGGGGGCCGGGCATGCAAAGTAGACGCGAGAGGAAGTGGGCAGAGA	AATCTCATTGGCCGCCCGCGGCCAAGATGGCCGCGGAGCGGGCCGGGCATGCAAATCAGAGGCGCGCGGGAGACGCCTCCGCGCGCCCATTGGCCCGGGCGAGCCGAGATGGCCGCCGCGGGGGCCGGGCATGCAAAGTAGACGCGAGAGGAAGTAGGGAGAGAAATCCCATTGGCCGTCGAGGGGCCAAGATGGCGCCCTCGGGGCCGGGCATGCAAAGTAGACGCGAGAGGAAGTGGGCAAGAGAAATCCCATTGGCCGTCGAGTGGGCAAGATGGCCGCCGCGGGGGCCGGGCATGCAAATGGTCCCCGCGAGGAAGTTCCTCGCGAAATCCCATTGGCCGGCGGCCGCCATCTTGGGCCGGGCATGCAAAGCAGACGCGAGAGGAAGCGGGCGAG…	NC	5.3	NC	NC	promoter	IE180prime	1208_Be_trf
SSR Be135005	135005	135016	3	100	0	NULL	NULL	GCC	GCCGCCGCCGCC	4	4	4	3	cds	IE180prime	1014_Be_msat
SSR Be135055	135055	135085	15	82	17	45	-0.98924	CGGCAGCCAGGGCTCC	CGGCAGCCAGGGCTCCCGGCGCCGCGGCTCC	2.1	2.1	2.1	2.1	cds	IE180prime	1209_Be_trf
SSR Be135130	135130	135193	21	71	10	66	-0.940999	CGAGGCCGCCGAGCCACGAGGC	CGACGCCGCCGAGGCCGAGGCCGAGGCCGCCGTCCTCGCGGCCGCGGCCGGAGCCACGAGGCCG	2.4	3.1	3.1	2.4	cds	IE180prime	1211_Be_trf
SSR Be135137	135137	135154	6	100	0	NULL	NULL	GCCGAG	GCCGAGGCCGAGGCCGAG	2	3	3	2	cds	IE180prime	1015_Be_msat
SSR Be135212	135212	135226	3	100	0	NULL	NULL	CAG	CAGCAGCAGCAGCAG	5	5	4	5	cds	IE180prime	1016_Be_msat
SSR Be135360	135360	135394	17	83	0	49	-0.907436	GGCCCCGGGCCCCGGCC	GGCCCCGGTCCCGGGCCGGCTCCGGGCCCCGGCCG	2.1	2.1	2.1	2.1	cds	IE180prime	1213_Be_trf
SSR Be135430	135430	135450	10	100	0	42	-1.09502	GGCCCCGGGC	GGCCCCGGGCGGCCCCGGGCG	2.1	2.1	2.1	2.1	cds	IE180prime	1214_Be_trf
SSR Be135468	135468	135504	12	73	26	47	-0.898516	CCTCCCCGGCCT	CCTCCCCGGCCTCCTCCTCCGGCTCCTCCGGCCCCTC	3.4	3.4	3.4	3.4	cds	IE180prime	1216_Be_trf
SSR Be135534	135534	135539	1	100	0	NULL	NULL	G	GGGGGG	6	6	5	6	cds	IE180prime	1017_Be_msat
SSR Be135679	135679	135690	3	100	0	NULL	NULL	CGG	CGGCGGCGGCGG	4	4	4	4	cds	IE180prime	1018_Be_msat
SSR Be135814	135814	135841	6	81	0	42	-0.511694	CTCCAA	CTCCAACCCCAACTCCAGCTCCAACTCC	4.8	4.7	4.8	4.8	cds	IE180prime	1217_Be_trf
SSR Be136036	136036	136080	3	69	17	40	0.485874	CCG	CCGCTCGCCCTCCGCCCCCCGGGCCCCCGCCGCCGCCGCCGCCGC	14	16	5	14	cds	IE180prime	1218_Be_trf
SSR Be136050	136050	136055	1	100	0	NULL	NULL	C	CCCCCC	6	6	6	6	cds	IE180prime	1019_Be_msat
SSR Be136092	136092	136141	15	88	0	86	-0.57276	CCTCCTCCTCGTCCT	CCTCCTCCTCGTCCTCGTCCTCCTCGTCCTCCTCGTCCTCGTCCTCCTCC	3.9	3.3	3.3	3.9	cds	IE180prime	1220_Be_trf
SSR Be136186	136186	136279	3	63	14	49	-0.464544	CCG	CCGCGCCGGGCCGCCACCGTCTCCGCCGGCGCCCGCCGCGGCCCCGCGGCCCTCGGCCTCCTCCGCCTCCGCCGCCTCCTCCTCCGCCGCGGCC	29.7	32.7	29.7	29.7	cds	IE180prime	1225_Be_trf
SSR Be136216	136216	136317	18	62	26	53	-0.711555	GCCCGCCGCGGCCCCGCG	GCCCGCCGCGGCCCCGCGGCCCTCGGCCTCCTCCGCCTCCGCCGCCTCCTCCTCCGCCGCGGCCTCCCCGGCCCCGGCCCCGGAGCCCGCCCGGCCCCCGCG	1.2	6.3	1.2	1.2	cds	IE180prime	1222_Be_trf
SSR Be136236	136236	136285	9	73	2	53	-0.311968	CCTCCGCCT	CCTCGGCCTCCTCCGCCTCCGCCGCCTCCTCCTCCGCCGCGGCCTCCCCG	4.7	5.7	4.7	4.7	cds	IE180prime	1223_Be_trf
SSR Be136251	136251	136294	15	83	6	55	-0.676417	CCTCCGCCGCGGCCT	CCTCCGCCGCCTCCTCCTCCGCCGCGGCCTCCCCGGCCCCGGCC	3.4	3	3.4	3.4	cds	IE180prime	1224_Be_trf
SSR Be136281	136281	136298	6	100	0	NULL	NULL	CCCCGG	CCCCGGCCCCGGCCCCGG	3	3	3	3	cds	IE180prime	1021_Be_msat
SSR Be137057	137057	137122	25	74	13	64	-0.932289	CGCCCGCGCCCGCCCCGCCCCGGC	CGCCTGCTGCCCTGCCCGCTCCGGCTGCCCGCGCCCGCCCGCGCCCCGGCCGCCCTCGGGCCCGCC	2.8	2.8	2.8	2.8	cds	IE180prime	1231_Be_trf
SSR Be137332	137332	137387	26	80	6	72	-0.906053	GGCCCGGGCCCGCCGAGCCCGCGCCC	GGCCCGGCTCGCCGAGGCCGCCGCGCGGCCCGGGCCCGCGGAGCCCGCGCCCGGCC	2.4	2.2	2.4	2.4	cds	IE180prime	1233_Be_trf
SSR Be137341	137341	137417	26	71	13	67	-1.04359	CGCCGAGCCCGCCGCCCGGCCCGCCCC	CGCCGAGGCCGCCGCGCGGCCCGGGCCCGCGGAGCCCGCGCCCGGCCTGCCCCCGCTCTGGCCCGAGCAGCCCGGCC	3.5	2.9	3.5	3.5	cds	IE180prime	1235_Be_trf
SSR Be137439	137439	137450	3	100	0	NULL	NULL	CGG	CGGCGGCGGCGG	4	4	4	4	cds	IE180prime	1022_Be_msat
SSR Be137469	137469	137572	36	69	22	104	-1.22383	CCGGCTCCGGCACCTCCAGCTCCGCCAGCACCAAGT	CCGGCTCCGGGCCCTCCAGCCCCGCCAGCACCAAGTCCGGCTCCAGCACCAAGTCCAGCTCCGGCACCAAGTCCGGCCTCTCCGGCTCCTCCGGCTACGCCAGC	3	3	2.5	3	cds	IE180prime	1236_Be_trf
SSR Be137623	137623	137651	15	86	13	46	-1.03895	CCGCCGCCCCGGGGC	CCGCGCGCCCGGGGCCCGCCGCCCCGGGG	2	2	2	2	cds	IE180prime	1239_Be_trf
SSR Be137798	137798	137827	3	100	0	60	0.870827	TCC	TCCTCCTCCTCCTCCTCCTCCTCCTCCTCC	7	10	6	7	cds	IE180prime	1240_Be_trf
SSR Be137892	137892	137952	14	74	8	61	-0.426534	TCCGCCGCGGCCC	TCCGCCGCGTCCCGGCCGGCGAGACCCACACGCCGCGGCCCTCCGCCGCGGCCCTCGCCGC	NC	4.8	NC	NC	cds	IE180prime	1241_Be_trf
SSR Be138055	138055	138103	8	69	19	43	-0.264409	CGCCGCGC	CGCCGCGCGCCGCGGGGCCGCGGGCGCCCCGCTCCGCCGCCGCGCCGCC	6.6	6.6	6.6	5.2	cds	IE180prime	1242_Be_trf
SSR Be138405	138405	138431	5	86	4	40	-0.306124	CGCGG	CGCGGCTCGGCGCGGCGCGGCGCCGGC	5.4	5.4	5.4	5.4	cds	IE180prime	1243_Be_trf
SSR Be138907	138907	138971	27	82	15	87	-0.91798	CTCCGCGGCCGCCGGGGCCTCCGGCCGAG	CTCCTGCGGCCGCCGGGGCCTCGCCGAGCTCCGCGGCCCCGAGGGCCTGCCGGCCGAGCTGCGCG	2.1	2.3	2.3	2.1	cds	IE180prime	1244_Be_trf
SSR Be139027	139027	139067	18	87	8	63	-0.870664	GGCCGCGGGCGCCCTCGC	GGCCCCGGGCGCCCTCGCGGCCGCGGGCGCCCCGCCGGCCG	NC	2.3	NC	NC	cds	IE180prime	1245_Be_trf
SSR Be139341	139341	139358	6	100	0	NULL	NULL	GACTCT	GACTCTGACTCTGACTCT	3	3	3	3	intergenic		1025_Be_msat
SSR Be139408	139408	139499	24	70	13	83	-0.86012	CCTCGTCCTCGGCCCGGTCCTCGT	CCTCGTCCTCGGCCCGGTCCTCGTCCTCGTCCTCGTCCCCGTCCTCCTCCTCCTCTGCGTCCGCGGCGGCGGCCTCGGTCCCCTCGGCCCGG	NC	2.2	NC	NC	intergenic		1248_Be_trf
SSR Be139424	139424	139441	6	100	0	NULL	NULL	GTCCTC	GTCCTCGTCCTCGTCCTC	3	3	2	3	intergenic		1026_Be_msat
SSR Be139449	139449	139460	3	100	0	NULL	NULL	TCC	TCCTCCTCCTCC	4	4	4	4	intergenic		1027_Be_msat
SSR Be139489	139489	139548	18	68	17	60	-1.10314	CCTCGGCCCGGCGGCTGCCT	CCTCGGCCCGGCGGCGCTTGCCTCCCCGGCGCCTGCCTCCCCGGCCCGGTGGCCCTCCTC	3.2	3.2	3.2	3.2	intergenic		1249_Be_trf
SSR Be139500	139500	139533	15	94	0	61	-0.999469	CGGCGCCTGCCTCCC	CGGCGCTTGCCTCCCCGGCGCCTGCCTCCCCGGC	2.3	2.3	2.3	2.3	intergenic		1250_Be_trf
SSR Be139542	139542	139556	3	100	0	NULL	NULL	CCT	CCTCCTCCTCCTCCT	3	5	5	3	intergenic		1028_Be_msat
SSR Be139543	139543	139569	14	92	0	47	-1.15175	CTCCTCCTCCTCCT	CTCCTCCTCCTCCTCTCCTTCTCCTCC	NC	1.9	1.9	NC	intergenic		1252_Be_trf
SSR Be139582	139582	139651	3	76	1	63	0.962427	CGG	CGGCCGGAGGTGGCTGCGGCGGCGGCGGAGGTGGCGGCGGTGGTGGAAGCGGCGGCGGCGGCCGCGGCGG	28.7	23.3	28.7	28.7	intergenic		1255_Be_trf
SSR Be139599	139599	139669	15	70	13	59	-0.52184	GGCGGCGGCGGAGGT	GGCGGCGGCGGAGGTGGCGGCGGTGGTGGAAGCGGCGGCGGCGGCCGCGGCGGAGGGCTCGGCGGCCGAGG	5.9	5.9	5.9	5.9	intergenic		1253_Be_trf
SSR Be139630	139630	139641	3	100	0	NULL	NULL	GCG	GCGGCGGCGGCG	4	4	4	4	intergenic		1030_Be_msat
SSR Be139810	139810	139815	1	100	0	NULL	NULL	T	TTTTTT	6	6	6	6	intergenic		1031_Be_msat
SSR Be139929	139929	140060	51	88	0	208	0.660462	GGGGGTCCTCCTCCTGGAGGGTCTTGGTGGTGGTGATGGGAAGAAGCAGAT	GGGGGTCCTCCTCCTGGAGGGTCTTGGTGGTGGTGATGGGAAGAAGTGGATGGGGGTCCTCCTCCTGGTGGGTCTTGGTGGTGGTGGTGGGTCTCAGCAGATGGGGGTCCTCCTCCTGGAGGGTCTTGGTGG	1.7	2.6	NC	1.7	intergenic		1256_Be_trf
SSR Be140004	140004	140018	3	100	0	NULL	NULL	TGG	TGGTGGTGGTGGTGG	4	5	4	4	intergenic		1032_Be_msat
SSR Be140072	140072	140112	19	78	4	47	-0.904098	GGGTCTTGAGGATGATGG	GGGTCTTGGGGATGTTGGGGGTCCTTGATGATGATGGTGGT	NC	2.3	NC	NC	intergenic		1257_Be_trf
SSR Be140106	140106	140117	3	100	0	NULL	NULL	TGG	TGGTGGTGGTGG	6	4	4	6	intergenic		1033_Be_msat
SSR Be140112	140112	140205	39	77	7	108	-0.975787	TGGTGGGAGGTAGACGGTCCCGGTGGTCCCGGGGGTCCC	TGGTGGGAGGTGGACGGTGTTGGTGGTCCCGGCGGGTCCTGGTGGGAGGTAGATGGTCCCGAGGGTCCCGGTGGTCCCGGGTGGGAGTTAGACG	2.3	2.5	2.3	2.3	intergenic		1258_Be_trf
SSR Be140228	140228	140235	1	100	0	NULL	NULL	G	GGGGGGGG	8	8	6	8	intergenic		1034_Be_msat
SSR Be140235	140235	140254	8	100	0	40	-0.974639	GAAAGAGA	GAAAGAGAGAAAGAGAGAAA	2.5	2.5	2.5	2.5	intergenic		1260_Be_trf
SSR Be140252	140252	140258	1	100	0	NULL	NULL	A	AAAAAAA	7	7	7	7	intergenic		1035_Be_msat
SSR Be140338	140338	140344	1	100	0	NULL	NULL	G	GGGGGGG	16	7	16	16	intergenic		1036_Be_msat
SSR Be140360	140360	140371	3	100	0	NULL	NULL	TGG	TGGTGGTGGTGG	4	4	4	4	intergenic		1037_Be_msat
SSR Be140789	140789	140936	50	77	9	162	-0.450534	CGTCACGTCCGGAGGAAGCGGTCATATGCAAATGAGGGGGAGGGGCCAGG	CGTCACGTCCGGGAAGCGGTCATATGCAAATGGGGGGGGTGGGAGGAGCCCGGCGTCACGTCCGGGGGAAGCGGTCATATTTAAATGAGGGGAGGGGCCAGAGCGTCACTTCCGGAGGAAGTTGTCATATGCAGATTAGGGGGAGGGG	NC	3	NC	NC	intergenic		1261_Be_trf
SSR Be140820	140820	140827	1	100	0	NULL	NULL	G	GGGGGGGG	9	8	9	13	intergenic		1038_Be_msat
SSR Be140916	140916	140965	22	100	0	100	-0.779314	TATGCAGATTAGGGGGAGGGGT	TATGCAGATTAGGGGGAGGGGTTATGCAGATTAGGGGGAGGGGTTATGCA	3.5	2.3	4	4	intergenic		1262_Be_trf
SSR Be140938	140938	141042	32	83	0	154	-0.637691	TATGCAAATGAGGGGGAGGGGCTATGCAAATG	TATGCAGATTAGGGGGAGGGGTTATGCAAATGCATGCAAATGAGGGGGAGGGGCCATGCTAATTTATGCAAATGAGGGGGCGGGGCTATGCAAATGTATGCAAAT	6.3	3.3	5.3	6.3	intergenic		1263_Be_trf
SSR Be141024	141024	141053	10	95	0	53	-0.825997	TATGCAAATT	TATGCAAATGTATGCAAATTTATGCAAATT	3	3	3	3	intergenic		1264_Be_trf
SSR Be141054	141054	141083	16	93	6	55	-1.1322	AGCCCCGCCCCCTTTA	AGCCCCCCCCCTTTAAGCCCCGCCCCCTTT	1.9	1.9	1.9	1.9	intergenic		1265_Be_trf
SSR Be141056	141056	141064	1	100	0	NULL	NULL	C	CCCCCCCCC	10	9	9	9	intergenic		1039_Be_msat
SSR Be141081	141081	141086	1	100	0	NULL	NULL	T	TTTTTT	6	6	6	6	intergenic		1040_Be_msat
SSR Be141104	141104	141109	1	100	0	NULL	NULL	G	GGGGGG	6	6	7	6	intergenic		1041_Be_msat
*MsatFinder does not calculate an alignment score on repeating units.

## Sheet: PRV Bartha
SSR ID (strain and start position)	start position on genome	end position on genome	repeat unit length	purity (% match)	% indels	TRF alignment score*	VarScore*	repeat unit consensus	full SSR sequence	# repeat units in Kaplan	# repeat units in Becker	# repeat units in Bartha	# repeat units in NC_006151	genomic region	Genes	SSR search ID (msat=MsatFinder, trf=Tandem Repeat Finder)
SSR Ba32	32	40	1	100	0	NULL	NULL	A	AAAAAAAAA	9	9	9	9	intergenic		1042_Ba_msat
SSR Ba152	152	249	34	93	4	175	-0.421127	TACCTGGCTCCCTGCCAACCCCAATCCCCCTCC	TACCTGGCTCCCTGCCAACCCCAATCCCCCTCCTACCTTGGCTCCCTGCCAACCCCAATCCCCCTCCTACCCTGGCACCCTGCCAACCCCAATCCCCC	NC	NC	3	3	intergenic		1266_Ba_trf
SSR Ba482	482	490	1	100	0	NULL	NULL	T	TTTTTTTTT	9	9	9	9	intergenic		1043_Ba_msat
SSR Ba505	505	654	41	88	8	241	0.00635124	CGGGGGAGAGCTGGGCCCCAGACCAGAGAGTTGTGGGGGGGCC	CGGGGGAGAGCTGGGCCCCAGACCAGAGAGTTGTGGGGGGGCCCGGGGGAGAGCTGGGCCCCCGGCCAGAGAGTTGTGGGGGCCCGGGGGAGAGCTGGGCCCCAGACCAGAGAGTTGTGGGGGGGGGGGGCCCGGGGGAGAGCTGGGCCC	NC	NC	3.5	3.5	intergenic		1268_Ba_trf
SSR Ba539	539	545	1	100	0	NULL	NULL	G	GGGGGGG	11	9	7	7	intergenic		1044_Ba_msat
SSR Ba623	623	634	1	100	0	NULL	NULL	G	GGGGGGGGGGGG	5	8	12	12	intergenic		1045_Ba_msat
SSR Ba746	746	804	26	100	0	118	-0.651065	TTCCCCCAACCCCCTCGTTCCCCCCT	TTCCCCCAACCCCCTCGTTCCCCCCTTTCCCCCAACCCCCTCGTTCCCCCCTTTCCCCC	NC	1.3	2.3	8.4	intergenic		1271_Ba_trf
SSR Ba765	765	770	1	100	0	NULL	NULL	C	CCCCCC	1	2	6	6	intergenic		1046_Ba_msat
SSR Ba791	791	796	1	100	0	NULL	NULL	C	CCCCCC	6	4	6	6	intergenic		1047_Ba_msat
SSR Ba929	929	995	18	61	11	57	-1.40404	GGACGAGCCCATGGAGGT	GGAAGAGCCGATGGAGGTGGACGAGCACGTCGAGCCCGAGTCGGAGCCCATGGAGGTGGACGAGCCC	3.7	3.7	3.7	3.7	promoter	ORF-1	1272_Ba_trf
SSR Ba1331	1331	1386	24	72	6	65	-1.10821	GAACCGGCCCGCGTCCCCGGGACA	GAACCGGCCCGTGCCCTCGGGGCGGGACCGACCCGCGTCCCCGGGACAGAACCGGC	2.4	2.4	2.4	2.4	promoter	ORF-1	1273_Ba_trf
SSR Ba1570	1570	1575	1	100	0	NULL	NULL	G	GGGGGG	6	6	6	6	cds	ORF-1	1048_Ba_msat
SSR Ba2024	2024	2031	1	100	0	NULL	NULL	G	GGGGGGGG	8	7	8	8	cds	ORF-1	1049_Ba_msat
SSR Ba2166	2166	2289	42	91	5	205	0.22381	GGAGATGGGGAGATGGGGAGAGGAGATGGGGAGATGGGGAGA	GGAGATGGGGAGAGGAGGATGGGGAGAGGAGGATGGGGAGAGGAGATGGGGAGATGGGGAGAGGAGATGGGGAGATGGGGAGAGGAGATGGGGAGATGGGGAGAGGAGATGGGGAGATGGGGAG	4.1	NC	3	8.6	intergenic		1277_Ba_trf
SSR Ba2530	2530	2554	11	85	14	40	-1.09498	AGCACGCAGCTCG	AGCACGCAGCTCGAGCCGCGCTCGA	2.1	2.1	2.1	2.1	cds	UL54	1278_Ba_trf
SSR Ba3115	3115	3124	2	100	0	NULL	NULL	GC	GCGCGCGCGC	5	5	5	5	cds	UL54	1050_Ba_msat
SSR Ba3141	3141	3146	1	100	0	NULL	NULL	G	GGGGGG	6	6	6	6	cds	UL54	1051_Ba_msat
SSR Ba3180	3180	3240	12	72	7	54	-0.417505	CTGGCGCTGCTG	CTGTCGCCGCCGCTGGTGCTGCTGCTGGCGCTGCTGCTGCTGTTGCTGCCGCCGCCGCTGC	5.2	5.2	5.2	5.2	cds	UL54	1280_Ba_trf
SSR Ba3209	3209	3220	3	100	0	NULL	NULL	GCT	GCTGCTGCTGCT	4	4	4	4	cds	UL54	1052_Ba_msat
SSR Ba3327	3327	3333	1	100	0	NULL	NULL	G	GGGGGGG	7	7	7	7	cds	UL54	1053_Ba_msat
SSR Ba3615	3615	3688	28	73	14	82	-1.00844	CGCGCCGGAGACGCGCGGGCGTGGCCGC	CGCGCCGCAGACGCCGAGGGCGGCGCGGCCGCCGTCGGAGCGCGCGGGCGTGGCCGTCGCGCCGGAGACGCGCG	2.8	2.8	2.7	2.8	cds	UL53	1282_Ba_trf
SSR Ba3920	3920	3956	15	78	13	43	-0.91885	CGCGGCTGAGCGCGAG	CGCGGCTGAGCGCGGCGCGGCGCGTCGCGAGCTCGGC	2.4	2.4	2.4	2.4	cds	UL53	1284_Ba_trf
SSR Ba3929	3929	3943	5	100	0	NULL	NULL	GCGCG	GCGCGGCGCGGCGCG	3	3	3	3	cds	UL53	1054_Ba_msat
SSR Ba4885	4885	4891	1	100	0	NULL	NULL	C	CCCCCCC	7	7	7	7	cds	UL52	1055_Ba_msat
SSR Ba5169	5169	5204	19	83	5	53	-0.953937	ACCGCGTACGGCGACGGCC	ACCGTGTCGGCGCCGGCCACCGCGTACGGCGACGGC	1.9	1.9	1.9	1.9	cds	UL52	1285_Ba_trf
SSR Ba5337	5337	5348	3	100	0	NULL	NULL	TCG	TCGTCGTCGTCG	4	4	4	4	cds	UL52	1056_Ba_msat
SSR Ba5496	5496	5507	3	100	0	NULL	NULL	GCG	GCGGCGGCGGCG	4	4	4	4	cds	UL52	1057_Ba_msat
SSR Ba5514	5514	5519	1	100	0	NULL	NULL	C	CCCCCC	6	6	6	6	cds	UL52	1058_Ba_msat
SSR Ba5746	5746	5805	15	70	16	56	-0.656076	GCGCCGCCGTCGCG	GCGCCGCCGGCTCGTGCGCGGCCATCTCCGGCGCCGCGTCGCGGCGCGCCGTCGCGCGCC	4.5	4.3	4.5	4.5	cds	UL52	1286_Ba_trf
SSR Ba5877	5877	5882	1	100	0	NULL	NULL	G	GGGGGG	6	6	6	6	cds	UL52	1059_Ba_msat
SSR Ba5906	5906	5954	20	73	23	60	-1.00094	GGCGCCCAGCGCCCGGCGC	GGCGCCCAGCGCCGTGCGCGCGCGCCCGCCGCCCGGCGCGGCGGCCAGC	2.7	2.7	2.7	2.7	cds	UL52	1287_Ba_trf
SSR Ba5921	5921	5930	2	100	0	NULL	NULL	GC	GCGCGCGCGC	5	5	5	5	cds	UL52	1060_Ba_msat
SSR Ba5992	5992	6003	3	100	0	NULL	NULL	GCT	GCTGCTGCTGCT	4	4	4	4	cds	UL52	1061_Ba_msat
SSR Ba6061	6061	6116	16	71	28	64	-0.969344	CGCGGCGCGTCGAGGCCG	CGCGGCGCGCGAGGCCGGCGGCCGCGTCGCAGAGCCCGCGCGGCGCGTCGGCCGCG	3.3	3.3	3.3	3.3	cds	UL52	1288_Ba_trf
SSR Ba6450	6450	6540	15	60	18	46	-0.894744	GCGCGCTCGGCGCGCA	GCGCGGTCGGCGCGCACGCGCTCGTCGACGTAGCGCGCGGCGTGCGCCGCCGCGGGGCCCCGCGCGTAGCCGCTCAGGCAGCAGAAGCGCG	5.8	5.8	5.8	5.8	cds	UL52	1289_Ba_trf
SSR Ba6569	6569	6608	21	81	13	56	-0.915379	GGGGTCCACGCCGCGGGGTT	GGGGTCCAGGCCGCTGGGGTTGGGGTCCACGCGCGGGTTG	2.1	2.1	2.1	2.1	cds	UL52	1290_Ba_trf
SSR Ba7455	7455	7505	21	72	15	55	-1.05129	CTGGCGCGCACCTACCAGGC	CTGGCGCGCACCTACCAGGCCTGCCAGCGCAACCTGGAGTGCCTGGCGCGC	2.6	2.6	2.6	2.6	cds	UL51	1291_Ba_trf
SSR Ba7745	7745	7791	15	75	21	56	-0.86009	GCCGGCGCCCGTCCGG	GCCGGCGCCCGTCCGGGCCGCGCCCGCCGGGCTGGGTCTGCCCGTCC	3.1	3.1	3.1	3.1	cds	UL51	1292_Ba_trf
SSR Ba7786	7786	7848	27	75	22	79	-0.91421	CCGCCCCCGCCCGCCCGGCCCCG	CCGTCCCCGCCCAGCCCGCCCCGCGCGCTACCGCCGCCCGCCCGGCCCCGCCGCCCCCGCCCG	2.8	2.8	2.8	2.8	cds	UL51	1294_Ba_trf
SSR Ba7908	7908	7914	1	100	0	NULL	NULL	C	CCCCCCC	7	7	7	7	cds	UL51	1062_Ba_msat
SSR Ba8492	8492	8497	1	100	0	NULL	NULL	G	GGGGGG	6	6	6	6	cds	UL50	1063_Ba_msat
SSR Ba9101	9101	9128	12	87	6	44	-1.02397	CACCCGGACGCTG	CACCCGGACGTGCACCCGGATGCTGCAC	2.2	2.2	2.2	2.2	cds	UL49.5	1296_Ba_trf
SSR Ba9366	9366	9402	18	84	0	53	-0.900186	CTACGACGACGATGACTA	CTACGACGACGATGACTACTACGGCTACGATGGCTAC	NC	2.1	2.1	NC	cds	UL49	1297_Ba_trf
SSR Ba9416	9416	9421	1	100	0	NULL	NULL	C	CCCCCC	6	6	6	6	cds	UL49	1064_Ba_msat
SSR Ba9464	9464	9548	18	67	20	65	-0.883591	CCGCGGCCAAGACCCCCGCGG	CCGGGGCCAAGAGCGCCTCGGCCGCCAAGACCCCCGCGTCCGCGGCCAAGACCACCCGCTCGGCCCCGGCCGCCGCCCCGGCCGC	4.4	4.4	4.4	4.4	cds	UL49	1299_Ba_trf
SSR Ba9478	9478	9537	21	66	20	67	-1.44961	GCCCCGGCCGCCAAGACCACCCGCCG	GCCTCGGCCGCCAAGACCCCCGCGTCCGCGGCCAAGACCACCCGCTCGGCCCCGGCCGCC	2.5	2.5	2.5	2.5	cds	UL49	1300_Ba_trf
SSR Ba9526	9526	9603	12	67	21	55	-0.389508	GCCCCGGCCGCC	GCCCCGGCCGCCGCCCCGGCCGCCACCACCACCACCACCACCGCCGCCGCCGCCGCGGAACCGGCCGCCCGGCGCGCC	7.4	5.6	6.7	7.4	cds	UL49	1302_Ba_trf
SSR Ba9548	9548	9565	3	100	0	NULL	NULL	CCA	CCACCACCACCACCACCA	6	3	6	6	cds	UL49	1065_Ba_msat
SSR Ba9566	9566	9580	3	100	0	NULL	NULL	CCG	CCGCCGCCGCCGCCG	3	4	5	3	cds	UL49	1066_Ba_msat
SSR Ba9566	9566	9620	24	75	12	65	-0.965219	CCGCCCCGCGCGCCGCGACACCGG	CCGCCGCCGCCGCCGCGGAACCGGCCGCCCGGCGCGCCTCGACACGGGCCGCCCC	2.1	2.1	2.4	2.1	cds	UL49	1303_Ba_trf
SSR Ba9798	9798	9803	1	100	0	NULL	NULL	C	CCCCCC	6	6	6	6	cds	UL49	1067_Ba_msat
SSR Ba9993	9993	9999	1	100	0	NULL	NULL	G	GGGGGGG	7	7	7	7	promoter	UL48	1068_Ba_msat
SSR Ba10053	10053	10058	1	100	0	NULL	NULL	G	GGGGGG	6	6	6	6	cds	UL48	1069_Ba_msat
SSR Ba10056	10056	10110	14	69	19	53	-0.853451	GGGCGGCCGCCCGC	GGGCGCGGCCCCGGGCCGGCCGCCCGTGGTGGCCGTCCCGCGGGCGGCCAGCCCG	4.1	4.1	4.1	4.1	cds	UL48	1304_Ba_trf
SSR Ba10421	10421	10497	21	67	26	60	-1.04194	CGCGCAGGCGCGCTACTGC	CGCGCGAGGAGCGCTACGCGCGCCTGCTGGACGCCTACTGCCGCGCGGTGCTGCGCTACCTGCACGCGCAGGCGCGC	4.2	4.2	4.2	4.2	cds	UL48	1306_Ba_trf
SSR Ba10436	10436	10489	22	75	21	63	-0.958526	ACGCGCGCTGCTGCGCTACCTGC	ACGCGCGCCTGCTGGACGCCTACTGCCGCGCGGTGCTGCGCTACCTGCACGCGC	2.4	2.4	2.4	2.4	cds	UL48	1305_Ba_trf
SSR Ba11138	11138	11169	6	80	0	43	-0.363114	CGGCCG	CGGCGGCGCCCGCGGCCGCGGTCGCGGCCGCG	5.3	5.3	5.3	5.3	cds	UL48	1307_Ba_trf
SSR Ba11324	11324	11330	1	100	0	NULL	NULL	G	GGGGGGG	7	7	7	7	promoter	UL47	1070_Ba_msat
SSR Ba11507	11507	11518	3	100	0	NULL	NULL	GAG	GAGGAGGAGGAG	4	4	4	4	cds	UL47	1071_Ba_msat
SSR Ba11530	11530	11541	3	100	0	NULL	NULL	CGA	CGACGACGACGA	3	3	4	3	cds	UL47	1072_Ba_msat
SSR Ba11540	11540	11642	3	67	19	43	0.351963	GAG	GAGGAGGAAGAGGGGGGGGCGGAGGAGGAGAGGATGAGCGGGGGCCGGCGCGGGGGTGAGGGGGGGGACGACGACGGGGACGAGGAGGAGGAGGAGAGCGAGG	41.3	42.3	36.3	41.3	cds	UL47	1308_Ba_trf
SSR Ba11551	11551	11558	1	100	0	NULL	NULL	G	GGGGGGGG	8	8	8	8	cds	UL47	1073_Ba_msat
SSR Ba11599	11599	11606	1	100	0	NULL	NULL	G	GGGGGGGG	5	5	8	5	cds	UL47	1074_Ba_msat
SSR Ba11641	11641	11646	1	100	0	NULL	NULL	G	GGGGGG	6	6	6	6	cds	UL47	1076_Ba_msat
SSR Ba11695	11695	11736	12	81	18	62	-0.498994	GGACGAGGAGGA	GGACGCGGAGGAGGACGAGGAGGACGAGGAGGAGGACGAGGA	NC	3.8	3.8	NC	cds	UL47	1310_Ba_trf
SSR Ba11926	11926	12053	6	63	19	43	0.368689	GCCGCC	GCCCCCGCGCCCGCGCGACCCCCCGCCGCCCCCGCCCCCGCGGGCCCGGCCACCGACGACGGCGACGGCCGCCGCCGCCCACTGCGGCCCCGCCCGCGCCGCCGACGGCGACGACTCCGCGCCGCGCC	24.8	22.8	22.8	24.8	cds	UL47	1312_Ba_trf
SSR Ba11944	11944	11949	1	100	0	NULL	NULL	C	CCCCCC	6	6	6	6	cds	UL47	1077_Ba_msat
SSR Ba11950	11950	12038	46	80	6	121	-0.705562	GCCGCCCCCGCCCACCGCGGCCCCGCCCGCACCGACGACGGCGACG	GCCGCCCCCGCCCCCGCGGGCCCGGCCACCGACGACGGCGACGGCCGCCGCCGCCCACTGCGGCCCCGCCCGCGCCGCCGACGGCGACG	NC	NC	2	NC	cds	UL47	1311_Ba_trf
SSR Ba11993	11993	12004	3	100	0	NULL	NULL	GCC	GCCGCCGCCGCC	3	4	4	3	cds	UL47	1078_Ba_msat
SSR Ba12459	12459	12601	2	56	33	46	0.662907	GC	GCGCGCCCGCGCTCGCGGGCGAGGCGCTGGCCTTCGCGCTGGACGCCGCGGCGCGCGCGGCCGTCAACCACGACGCCGCGGCGCGCGAGCTCCCCGAGCGCGCGGCGCGCGCGCTCCGCGCCGTCGGCCGGCGCGCGGCCGCG	80.5	80.5	81.5	80.5	cds	UL47	1313_Ba_trf
SSR Ba12500	12500	12597	24	75	23	96	-0.571484	GACGCCGCGGCGCGCGCGGCTCCCC	GACGCCGCGGCGCGCGCGGCCGTCAACCACGACGCCGCGGCGCGCGAGCTCCCCGAGCGCGCGGCGCGCGCGCTCCGCGCCGTCGGCCGGCGCGCGGC	4	4	4.2	4	cds	UL47	1314_Ba_trf
SSR Ba12532	12532	12623	22	70	20	78	-0.717943	CGCCGCGGCGCGCGCGCGCCG	CGCCGCGGCGCGCGAGCTCCCCGAGCGCGCGGCGCGCGCGCTCCGCGCCGTCGGCCGGCGCGCGGCCGCGGCCTCGGGGCCGCGCGCCGGCC	4.5	4.5	4.5	4.5	cds	UL47	1316_Ba_trf
SSR Ba12905	12905	12940	15	81	18	50	-0.927828	GCCGTGCGCTCGCTGGT	GCCGTGCGCTCGCGCGTGCCGGCGTCGCTGGTGCCG	2.3	2.3	2.3	2.3	cds	UL47	1317_Ba_trf
SSR Ba13348	13348	13354	1	100	0	NULL	NULL	C	CCCCCCC	7	7	7	7	cds	UL47	1080_Ba_msat
SSR Ba13726	13726	13783	27	72	18	57	-1.09944	CCAGTGCGCCTCGGCCCTGGCGC	CCAGTGCGCGCCGGCGCTCTTTGGCGCCCAGCGCGCCTCGGCCCTGGCGCTCGTGCGC	1.7	2.6	2.6	1.7	cds	UL46	1318_Ba_trf
SSR Ba13846	13846	13855	2	100	0	NULL	NULL	CG	CGCGCGCGCG	5	5	5	5	cds	UL46	1081_Ba_msat
SSR Ba14800	14800	14888	3	63	13	55	-0.468479	CGC	CGCCCCCGCGCAGCCGCCGCTGCCGCCGCTGCCGCGGGCGTCGCAGACGCCGTCGCCGCCGCCCCGCGACCGCGACGCGGAGCCGCCGC	31.3	31.3	31.3	31.3	cds	UL46	1319_Ba_trf
SSR Ba15309	15309	15320	3	100	0	NULL	NULL	ACG	ACGACGACGACG	4	4	4	4	cds	UL46	1082_Ba_msat
SSR Ba15471	15471	15501	9	77	0	41	-0.858552	CCGCGGCCC	CCGCGGCCCCCGCCACCCCCGCGGTCCCCGC	3.4	6.2	3.4	3.4	cds	UL46	1320_Ba_trf
SSR Ba15650	15650	15655	1	100	0	NULL	NULL	C	CCCCCC	6	6	6	6	intergenic		1083_Ba_msat
SSR Ba15668	15668	15673	1	100	0	NULL	NULL	C	CCCCCC	6	6	6	6	intergenic		1084_Ba_msat
SSR Ba15699	15699	15705	1	100	0	NULL	NULL	T	TTTTTTT	7	7	7	7	intergenic		1085_Ba_msat
SSR Ba15751	15751	16026	15	100	0	552	1.1122	GGGACGGAGGGGAGA	GGGACGGAGGGGAGAGGGACGGAGGGGAGAGGGACGGAGGGGAGAGGGACGGAGGGGAGAGGGACGGAGGGGAGAGGGACGGAGGGGAGAGGGACGGAGGGGAGAGGGACGGAGGGGAGAGGGACGGAGGGGAGAGGGACGGAGGGGAGAGGGACGGAGGGGAGAGGGACGGAGGGGAGAGGGACGGAGGGGAGAGGGACGGAGGGGAGAGGGACGGAGGGGAGAGGGACGGAGGGGAGAGGGACGGAGGGGAGAGGGACGGAGGGGAGAGGGACG	13.7	59	18.4	39.7	intergenic		1321_Ba_trf
SSR Ba16272	16272	16305	15	84	0	47	-0.879676	CCTCGTCCACGCCGC	CCTCGTCCACGTCGCCCTCGTCGACGCCGTCCTC	2.3	2.3	2.3	2.3	cds	UL27	1322_Ba_trf
SSR Ba17052	17052	17093	13	74	25	44	-0.767876	CGCCGAGCGCG	CGCCGAGCATGCGCGCCGAGACGCGCTGGCCGAGCGCGGCCG	3.9	3.9	3.9	3.9	cds	UL27	1323_Ba_trf
SSR Ba17320	17320	17345	9	88	5	40	-0.840293	GGCCCGCCG	GGCGCGCCGGGCCCGCCGGGCCGCCG	NC	NC	3	NC	cds	UL27	1324_Ba_trf
SSR Ba18694	18694	18705	3	100	0	NULL	NULL	CAG	CAGCAGCAGCAG	4	4	4	4	cds	UL27	1086_Ba_msat
SSR Ba18775	18775	18824	21	72	10	55	-1.13896	ACCGCGTGGTGCCCGCGCCAAAG	ACCGCCGTGGTGCCCGGGCCGATGCCCGCGGGGCCCGCGCCAAAGACCGC	2.3	NC	2.3	NC	cds	UL27 UL28	1325_Ba_trf
SSR Ba19128	19128	19133	1	100	0	NULL	NULL	G	GGGGGG	6	6	6	6	cds	UL28	1087_Ba_msat
SSR Ba19305	19305	19314	2	100	0	NULL	NULL	CG	CGCGCGCGCG	5	5	5	5	cds	UL28	1088_Ba_msat
SSR Ba19311	19311	19356	18	70	13	43	-1.18908	CGCGCGGCCGCGCAGAA	CGCGACGGCCTCGCAGAACGCGCGCCGCGCGCGGAACCCGGCGGCC	2.8	2.8	2.7	2.8	cds	UL28	1326_Ba_trf
SSR Ba19418	19418	19462	12	71	23	45	-0.793376	GCTCGCGCCGC	GCTCGCGCCGCTGCTCGCGCACGCACTGCGCCAGGCTCGCCGCCG	4.3	4.3	4.3	4.3	cds	UL28	1327_Ba_trf
SSR Ba19491	19491	19647	15	59	24	61	0.121534	GCGTCGCCGGCGTCC	GCGCCGCCGGCGCTCGGCGTCGCGCAGCGCCGCGGCCGGCAGGTCCGCCCACGCCACGGCGTCCGCCGGCGGGGGCGCGCCGGGCCCGTCTTCGTCGCCGACGCCCCCGTCGCCGGCGTCCGCGCCCCCCGCGGCGCCGCCGTCGGCGTCCGCGTCG	11.1	11.1	11.1	11.1	cds	UL28	1331_Ba_trf
SSR Ba19583	19583	19659	24	74	7	74	-0.765575	CGTCGGCGCCCCCCGCGTCGCCGC	CGTCGCCGACGCCCCCGTCGCCGGCGTCCGCGCCCCCCGCGGCGCCGCCGTCGGCGTCCGCGTCGTCGCCGCCCTCG	3.3	3.3	3.3	3.3	cds	UL28	1332_Ba_trf
SSR Ba19615	19615	19620	1	100	0	NULL	NULL	C	CCCCCC	6	6	6	6	cds	UL28	1089_Ba_msat
SSR Ba19872	19872	19911	18	78	4	45	-0.884992	CGCGCGCACCACGGCGC	CGCGAGCTCCACGGCCGCCGCGCGCACCTCGGCGCGGCGC	2.4	2.4	2.4	2.4	cds	UL28	1333_Ba_trf
SSR Ba20057	20057	20193	6	58	30	48	-0.311174	GCGCGCC	GCGCGTCCGCGCGCCGGCGCGCCGTCTCGCCCGCGTCCCCGGCCTCGGCGCCCGCCTCCGCCTCCCGGGCCTCGGCGGCGTCCACGGCGGCGAGCGCCGCCAGCGCGCGCCCGCGGCGCGCCTCGTCGAGCCCGCGC	21.4	21.9	21.4	21.9	cds	UL28	1334_Ba_trf
SSR Ba20058	20058	20133	27	76	17	82	-0.881432	CGCGTCCCCGGCCTCGGCGCCCGCCTCCGCC	CGCGTCCGCGCGCCGGCGCGCCGTCTCGCCCGCGTCCCCGGCCTCGGCGCCCGCCTCCGCCTCCCGGGCCTCGGCG	2.7	NC	2.7	NC	cds	UL28	1336_Ba_trf
SSR Ba20146	20146	20192	21	77	14	58	-0.949016	GCGAGCGCCGCCGCGTCGAGCCC	GCGAGCGCCGCCAGCGCGCGCCCGCGGCGCGCCTCGTCGAGCCCGCG	2.2	2.1	2.2	2.1	cds	UL28	1338_Ba_trf
SSR Ba20648	20648	20686	12	72	13	45	-0.968382	GCGCGCACGCGA	GCGCGTACGCGAGCGCCAGGCGCAGCGCGCACGTGAGCG	3.3	3.3	3.3	3.3	cds	UL28	1339_Ba_trf
SSR Ba20659	20659	20748	45	77	6	107	-0.907112	AGCGCCAGCCGCAGCGCGCACGTGAGCGGCACATCAGCGCCTCC	AGCGCCAGGCGCAGCGCGCACGTGAGCGGCGTCATCTGCGCCTCCAGCGGCAGCCGCCGCGCGAGGTAGCGGCACATCAGCGCGTTCAGC	1.9	NC	1.9	NC	cds	UL28	1340_Ba_trf
SSR Ba20872	20872	20911	21	85	5	59	-0.974262	TCCGCCCGCCCGCCCCTCCC	TCCGCCCGCTCGCTCCCTCCCTCCGCCCGCCCGCCCGTCC	NC	NC	2	NC	promoter	UL28	1341_Ba_trf
SSR Ba20884	20884	20895	4	100	0	NULL	NULL	CTCC	CTCCCTCCCTCC	3	1	3	1	promoter	UL28	1090_Ba_msat
SSR Ba20896	20896	20907	4	100	0	NULL	NULL	GCCC	GCCCGCCCGCCC	2	2	3	2	promoter	UL28	1091_Ba_msat
SSR Ba20997	20997	21002	1	100	0	NULL	NULL	C	CCCCCC	6	4	6	4	promoter	UL28	1092_Ba_msat
SSR Ba21099	21099	21104	1	100	0	NULL	NULL	C	CCCCCC	6	6	6	6	cds	UL29	1093_Ba_msat
SSR Ba21733	21733	21803	18	68	25	55	-0.849022	CGCGCGGCCGCCGCAC	CGCGCGGCGCGTCCAGCACCTCGCGCGCCGCGCGCTCCGCGTCGGCCGCGTCCGCCAGCGGCCGCCGCACC	4.6	NC	4.6	NC	cds	UL29	1343_Ba_trf
SSR Ba22090	22090	22119	14	81	18	43	-1.06733	GGCTCTGCCCGCGGGC	GGCTCTGCCCGCCGGGCGGCTTGCCGCGGG	2	2	2	2	cds	UL29	1344_Ba_trf
SSR Ba22995	22995	23048	12	68	32	53	-0.765604	AGGCGGTGGCGC	AGGCGGTGGCGCAGGCGGTGCAGGGTCGTGTGCGCGCAGGCGGGGCGCGAGGCG	4.8	4.8	4.8	NC	cds	UL29	1345_Ba_trf
SSR Ba23576	23576	23581	1	100	0	NULL	NULL	G	GGGGGG	6	6	6	6	cds	UL29	1094_Ba_msat
SSR Ba24412	24412	24485	14	59	19	42	-0.918028	GCGGCGCCACCGCC	GCGGCGCCACCGCCGCGGCGTCGTCGGCGCTGCGCGCCACGAGCAGCGCCAGCAGGTCGCGGCGCAGCGCCGCG	5.5	5.5	5.5	1.4	cds	UL29	1346_Ba_trf
SSR Ba24558	24558	24629	25	67	20	59	-1.27949	GCGGGAGAGACGAGCGGGGCGGGA	GCGGGGGAGACGAGGTGGGCGCGACGAGCCGAGACGAGACGGGGCGGGAGCGGGAGAGAGAAGGCGCGGCGG	2.9	NC	2.5	NC	promoter	UL29 UL30	1347_Ba_trf
SSR Ba24724	24724	24735	3	100	0	NULL	NULL	CGG	CGGCGGCGGCGG	4	4	4	3	promoter	UL29 UL30	1095_Ba_msat
SSR Ba25293	25293	25381	15	63	24	54	-0.567534	TCGACGCGCGCGCCG	TCGCGCGCGCGCTGTCGGCGGCGGCCGCGCGCGGCCCGCGCCTCGGGCCCGCCGACGTGGACGCGCGCGTCGTCGACGCCGCGCCCGTC	6.5	6.5	6.5	6.5	cds	UL30	1348_Ba_trf
SSR Ba25294	25294	25303	2	100	0	NULL	NULL	CG	CGCGCGCGCG	5	5	5	5	cds	UL30	1096_Ba_msat
SSR Ba25395	25395	25400	1	100	0	NULL	NULL	C	CCCCCC	6	6	6	6	cds	UL30	1097_Ba_msat
SSR Ba26989	26989	27022	15	84	0	47	-0.879676	GCGCGACCTGCCCGA	GCGCGAGCTGCTCGAGCGCGACCTGCCCGCGCGC	2.3	2.3	2.3	2.3	cds	UL30	1349_Ba_trf
SSR Ba27004	27004	27031	12	87	6	44	-1.02397	GCGCGACCCGCCC	GCGCGACCTGCCCGCGCGCCCGCCCGCG	2.2	2.2	2.2	2.2	cds	UL30	1350_Ba_trf
SSR Ba27163	27163	27169	1	100	0	NULL	NULL	C	CCCCCCC	7	7	7	7	cds	UL30	1098_Ba_msat
SSR Ba27376	27376	27385	2	100	0	NULL	NULL	CG	CGCGCGCGCG	5	5	5	5	cds	UL30	1099_Ba_msat
SSR Ba27526	27526	27531	1	100	0	NULL	NULL	C	CCCCCC	6	6	6	6	cds	UL30	1100_Ba_msat
SSR Ba27667	27667	27700	13	86	9	49	-0.835532	CGCCCGGGCCTCG	CGCGCGGGCCGTGCGCCCGGGCCTCGCGCCCGGG	2.7	2.7	2.7	2.7	cds	UL30	1351_Ba_trf
SSR Ba27934	27934	27939	1	100	0	NULL	NULL	G	GGGGGG	6	6	6	6	cds	UL30 UL31	1101_Ba_msat
SSR Ba28652	28652	28698	22	80	7	61	-0.893697	GCGCGTCAGCGTCGCGCGCCGC	GCGCGTAGCGATCGCGGGCCGCGCGCGTCAGCGTCTTGCGCCGCGCG	2.2	2.2	2.2	2.2	cds	UL31	1352_Ba_trf
SSR Ba28669	28669	28716	21	82	10	65	-0.851673	GCCGCGCGCGCCAGCGACTTGC	GCCGCGCGCGTCAGCGTCTTGCGCCGCGCGGCCGACGACTTGCGCCGC	2.3	2.3	2.3	2.3	cds	UL31	1353_Ba_trf
SSR Ba29045	29045	29084	18	81	9	54	-0.899229	GCGCGCATCACGCCACGAA	GCGCGCATCAGCGCCAGGAAGCGCGCGTCCGCCACGAAGC	2.2	2.2	2.2	2.2	cds	UL32	1354_Ba_trf
SSR Ba29594	29594	29599	1	100	0	NULL	NULL	C	CCCCCC	6	6	6	6	cds	UL32	1102_Ba_msat
SSR Ba29610	29610	29619	2	100	0	NULL	NULL	GC	GCGCGCGCGC	5	5	5	5	cds	UL32	1103_Ba_msat
SSR Ba29744	29744	29791	12	73	18	48	-0.805391	ACGCGCGCTGAGCG	ACGAGCGTGAGCACGCGCGTGGCGAAGGCGCGCTGCAGCGACGCGCGC	3.7	3.7	3.7	3.7	cds	UL32	1355_Ba_trf
SSR Ba29858	29858	29863	1	100	0	NULL	NULL	G	GGGGGG	6	6	6	6	cds	UL32	1104_Ba_msat
SSR Ba30145	30145	30173	3	85	14	46	0.554013	GGC	GGCGCGCGGCGGCGGCGGCGGCGCGGCGG	9	9	10	9	cds	UL33	1356_Ba_trf
SSR Ba30145	30145	30190	14	76	17	45	-0.785937	GGCGGCGCGGCGGC	GGCGCGCGGCGGCGGCGGCGGCGCGGCGGTCGATCTGCGCGCGGCG	3.2	3.2	3.4	3.2	cds	UL33	1357_Ba_trf
SSR Ba30165	30165	30193	14	86	13	48	-1.06522	GCGCGGCGGTCGATCT	GCGCGGCGGTCGATCTGCGCGCGGCGATC	2.9	2.9	1.9	2.9	cds	UL33	1358_Ba_trf
SSR Ba30528	30528	30539	3	100	0	NULL	NULL	CCA	CCACCACCACCA	3	2	4	3	promoter	UL32 UL34	1106_Ba_msat
SSR Ba30543	30543	30554	4	100	0	NULL	NULL	CCGC	CCGCCCGCCCGC	3	3	3	3	promoter	UL32 UL34	1107_Ba_msat
SSR Ba30580	30580	30591	3	100	0	NULL	NULL	CGC	CGCCGCCGCCGC	4	4	4	4	promoter	UL32 UL34	1108_Ba_msat
SSR Ba30635	30635	30649	3	100	0	NULL	NULL	CGA	CGACGACGACGACGA	5	6	5	5	promoter	UL32 UL34	1109_Ba_msat
SSR Ba30694	30694	30699	1	100	0	NULL	NULL	G	GGGGGG	6	6	6	6	cds	UL34	1110_Ba_msat
SSR Ba30744	30744	30749	1	100	0	NULL	NULL	C	CCCCCC	6	5	6	6	cds	UL34	1111_Ba_msat
SSR Ba30926	30926	30931	1	100	0	NULL	NULL	C	CCCCCC	6	6	6	6	cds	UL34	1112_Ba_msat
SSR Ba31200	31200	31211	3	100	0	NULL	NULL	CGG	CGGCGGCGGCGG	3	2	4	3	cds	UL34	1113_Ba_msat
SSR Ba31311	31311	31316	1	100	0	NULL	NULL	C	CCCCCC	6	6	6	6	cds	UL34	1114_Ba_msat
SSR Ba31445	31445	31454	2	100	0	NULL	NULL	CG	CGCGCGCGCG	5	5	5	5	promoter	UL35	1115_Ba_msat
SSR Ba31784	31784	31811	13	86	0	42	-0.982634	GCCCTAGCCCCCC	GCCCTCGCCCCCCGCCCTAGCCCCGCGC	2.2	2.2	2.2	2.2	cds	UL35	1359_Ba_trf
SSR Ba31791	31791	31796	1	100	0	NULL	NULL	C	CCCCCC	6	6	6	6	cds	UL35	1116_Ba_msat
SSR Ba31918	31918	32066	9	79	15	177	1.12455	CCCCAAGTC	CCCCAATCCCCCCAAGTCCCCCAATCCCCCAAGTCCCCCAAGTCCCCCAAGTCCCCCAAGTCCCCCAAGTCCCCCAAGTCCCCCGCCACCGAGTCCGGGCCCCGAGCTCCCCCAAGTCCCACAAGTTCCCCAATCCCCCCAATTCCCCC	11.1	12.2	17.2	24.2	intergenic		1360_Ba_trf
SSR Ba31925	31925	31930	1	100	0	NULL	NULL	C	CCCCCC	6	6	6	6	intergenic		1117_Ba_msat
SSR Ba32052	32052	32057	1	100	0	NULL	NULL	C	CCCCCC	6	2	6	6	intergenic		1118_Ba_msat
SSR Ba32062	32062	32067	1	100	0	NULL	NULL	C	CCCCCC	6	NULL	6	6	intergenic		1119_Ba_msat
SSR Ba32094	32094	32116	9	100	0	46	-0.913549	CCCGAGTCC	CCCGAGTCCCCCGAGTCCCCCGA	2.6	2.6	2.6	2.6	intergenic		1361_Ba_trf
SSR Ba32351	32351	32356	1	100	0	NULL	NULL	G	GGGGGG	6	6	6	6	cds	UL36	1120_Ba_msat
SSR Ba32894	32894	32899	1	100	0	NULL	NULL	G	GGGGGG	6	6	6	6	cds	UL36	1121_Ba_msat
SSR Ba32980	32980	33110	36	93	4	222	-0.0194348	GGCCGGCCGCGAAGGTGGTGGGGCCGGCGGTGGTGC	GGCCGGCCGCGAAGGTGGTGGGGCCGGCGGTGGTGCGGCCGGCCGCGAAGGTGGTGGGGCCGGCGGTGGTGCGGCCGGCCGCGAAGGTGGTGGGGCCGGCGGTGGTGCGGCGGGGGCGGAAGAGGTGGTGG	1.1	NC	3.1	2.1	cds	UL36	1364_Ba_trf
SSR Ba33124	33124	33135	3	100	0	NULL	NULL	GGT	GGTGGTGGTGGT	4	3	4	4	cds	UL36	1122_Ba_msat
SSR Ba33437	33437	33448	3	100	0	NULL	NULL	GCT	GCTGCTGCTGCT	5	5	4	5	cds	UL36	1123_Ba_msat
SSR Ba33829	33829	33834	1	100	0	NULL	NULL	G	GGGGGG	6	6	6	6	cds	UL36	1124_Ba_msat
SSR Ba34177	34177	34182	1	100	0	NULL	NULL	G	GGGGGG	6	6	6	6	cds	UL36	1125_Ba_msat
SSR Ba34219	34219	34332	54	95	0	207	1.65505	GGCGGGCCTGGGGAGCGTAGTCTGAGCAGACGGTGGTGGAGGGGCGGGCGGGGC	GGCGGGCCTGGGGAGCGTAGTCTGAGCAGACGGTGGTGGAGGGGCGGGCGGTGCGGCGGGCCTGGGGAGCGTAGTCTGAGCAGACGGTGGTGGGGGGGCGGGCGGGGCGGGGGG	2.1	NC	2.1	2.1	cds	UL36	1367_Ba_trf
SSR Ba34310	34310	34316	1	100	0	NULL	NULL	G	GGGGGGG	7	7	7	7	cds	UL36	1126_Ba_msat
SSR Ba34327	34327	34332	1	100	0	NULL	NULL	G	GGGGGG	6	6	6	6	cds	UL36	1127_Ba_msat
SSR Ba34376	34376	34381	1	100	0	NULL	NULL	G	GGGGGG	6	6	6	6	cds	UL36	1128_Ba_msat
SSR Ba34415	34415	34421	1	100	0	NULL	NULL	G	GGGGGGG	7	7	7	7	cds	UL36	1129_Ba_msat
SSR Ba34458	34458	34463	1	100	0	NULL	NULL	G	GGGGGG	6	5	6	6	cds	UL36	1130_Ba_msat
SSR Ba34472	34472	34499	12	88	5	44	-0.955959	GGCGGCGGCGGT	GGCGCGGTGGTGGCGGCGGCGGTGGCGG	2.4	NC	2.4	2.4	cds	UL36	1368_Ba_trf
SSR Ba34507	34507	34547	16	73	15	49	-1.0533	CGGGGGCTCTGGGCAA	CGGGGGCTTCTGGGCAAGGGGGGCCTGGGCCGACGGGGGCT	NC	NC	2.6	NC	cds	UL36	1369_Ba_trf
SSR Ba34524	34524	34529	1	100	0	NULL	NULL	G	GGGGGG	7	7	6	7	cds	UL36	1131_Ba_msat
SSR Ba34575	34575	34580	1	100	0	NULL	NULL	G	GGGGGG	6	6	6	6	cds	UL36	1132_Ba_msat
SSR Ba34611	34611	34616	1	100	0	NULL	NULL	G	GGGGGG	6	6	6	6	cds	UL36	1133_Ba_msat
SSR Ba34611	34611	34638	12	87	12	46	-1.06268	GGGGGGCCGTCTCG	GGGGGGCCTCCGGGGGGGCCGTCTCGGG	2.1	2.1	2.1	2.1	cds	UL36	1370_Ba_trf
SSR Ba34622	34622	34628	1	100	0	NULL	NULL	G	GGGGGGG	7	7	7	7	cds	UL36	1134_Ba_msat
SSR Ba34733	34733	34779	14	63	16	49	-1.25885	TGCGGCTTGGGGGC	TGCGGCTTGGGGGCGGGCTCCCGGGGCTGCTGCTTGGGGGCCGCGGC	3.5	3.5	3.5	3.5	cds	UL36	1371_Ba_trf
SSR Ba34761	34761	34822	21	75	15	67	-0.732112	GCTCTTGGGGCCGGCGGCGG	GCTGCTTGGGGGCCGCGGCGGCCTTGGTGCCGGCGGCGGGCTTCTTGGGGGCGGCGGGGGGC	2.5	3.3	3.2	2.2	cds	UL36	1372_Ba_trf
SSR Ba34816	34816	34821	1	100	0	NULL	NULL	G	GGGGGG	NULL	6	6	NULL	cds	UL36	1135_Ba_msat
SSR Ba34827	34827	34844	6	100	0	NULL	NULL	GCTGCG	GCTGCGGCTGCGGCTGCG	NULL	3	3	NULL	cds	UL36	1136_Ba_msat
SSR Ba34845	34845	35071	57	97	1	407	2.65757	GCTTGGCGGCGGGAGTCGGCTCCACGGGCTTGGCGGGCGGCGGCGCCGGCGGGGCCA	GCTTGGTGAGCGGGGTCGTCTCCACGGGCTTGGCGGGCGGCGGCGCCGGCGGGGCCAGCTTGGCGGCGGGAGTCGTCTCCACGGGCTTGGCGGGCGGCGGCGCCGGCGGGGCCAGCTTGGCGGCGGGAGTCGGCTCCGCGGGCTTGGCGGGCGGCGGCGCCGGCGGGGCCAGCTTGGCGGCGGGAGTCGGCTCCGCGGGCTTGGCGGGCGGCGGCGCCGGCGGGGCC	NC	3	4	NC	cds	UL36	1378_Ba_trf
SSR Ba34937	34937	35128	12	55	31	71	0.395677	GGCGGCGGCGCC	GGCGGCGGCGCCGGCGGGGCCAGCTTGGCGGCGGGAGTCGGCTCCGCGGGCTTGGCGGGCGGCGGCGCCGGCGGGGCCAGCTTGGCGGCGGGAGTCGGCTCCGCGGGCTTGGCGGGCGGCGGCGCCGGCGGGGCCGCCGGGGCCAACGGCGGGAGCGTGGGCGGGTCGACCGGCGGCGACGGGGGCGGCGGC	11.2	12.2	17.8	11.2	cds	UL36	1380_Ba_trf
SSR Ba35227	35227	35232	1	100	0	NULL	NULL	G	GGGGGG	6	6	6	6	cds	UL36	1137_Ba_msat
SSR Ba35913	35913	35974	16	65	30	46	-1.00676	CGCCGGCGCCGGCG	CGCCGGGCGCCGGCGCGCCGAGCGCCGCGGCCTCGCGCACGTGCGCCGCGGCGTCCAGGCGC	4.6	4.6	4.6	4.6	cds	UL36	1382_Ba_trf
SSR Ba35926	35926	35964	21	89	5	64	-1.04897	CGCGCCGAGCGCCGCGGCCT	CGCGCCGAGCGCCGCGGCCTCGCGCACGTGCGCCGCGGC	2.9	1.9	1.9	2.9	cds	UL36	1383_Ba_trf
SSR Ba36047	36047	36052	1	100	0	NULL	NULL	G	GGGGGG	6	6	6	6	cds	UL36	1138_Ba_msat
SSR Ba36216	36216	36244	12	84	10	44	-0.903864	CGCGCGGCGGG	CGCGCAGCGGGCGCCGCGGCGGGCGCGCG	2.6	2.6	2.6	2.6	cds	UL36	1384_Ba_trf
SSR Ba36246	36246	36296	9	66	25	46	-0.669983	CCGCGTCCA	CCGCGTCCAGCGTGTCCACCGCGTCCAGCGCGCGGTCCAGCACCGCGTCCA	5.7	5.7	5.7	5.7	cds	UL36	1385_Ba_trf
SSR Ba36265	36265	36299	12	79	12	53	-0.8667	CGCGTCCAGCGCG	CGCGTCCAGCGCGCGGTCCAGCACCGCGTCCAGCG	2.8	2.8	2.8	2.8	cds	UL36	1386_Ba_trf
SSR Ba36850	36850	36943	22	69	27	75	-0.707496	CAGGCGCGCGCACGCGCGCCGT	CAGGCGCGCCGCCACGCGCTGCTTCAGGCGCGCGCACGGCGCCGTCGAGGCGCGCGGCCGCGCCGGCGTCGGCCCCGCGCCGCCGTAGGCCGCG	4.7	4.7	4.7	4.7	cds	UL36	1388_Ba_trf
SSR Ba37018	37018	37027	2	100	0	NULL	NULL	CG	CGCGCGCGCG	5	5	5	5	cds	UL36	1139_Ba_msat
SSR Ba37266	37266	37277	2	100	0	NULL	NULL	GC	GCGCGCGCGCGC	6	6	6	6	cds	UL36	1140_Ba_msat
SSR Ba37270	37270	37321	21	68	22	50	-1.30857	GCGCGCGCGGGCCTCGGAG	GCGCGCGCGGGCCTCGGCCAGGCGCGCCTCGTCCTCGGAGGCGCCGGCGCGG	2.8	2.8	2.8	2.8	cds	UL36	1391_Ba_trf
SSR Ba37323	37323	37332	2	100	0	NULL	NULL	CG	CGCGCGCGCG	5	5	5	5	cds	UL36	1141_Ba_msat
SSR Ba37693	37693	37801	48	68	10	114	-1.21857	GTCGCGCGCCGCCGCCGCCTCCACCACCTCGCGCAGCAGGCGAGTGCC	GTCGCGCGCCGCCGCCGCGTCCACCACCTCGCGCAGCAGGCGCGTGGCGCGCTCCGTCGCCGCGGCCTGGTCCGCCTCCGCCGCGGCGAGGCCGTCGCGCGCCGCCGCC	2.4	2.4	2.4	2.4	cds	UL36	1393_Ba_trf
SSR Ba37699	37699	37710	3	100	0	NULL	NULL	CGC	CGCCGCCGCCGC	4	4	4	4	cds	UL36	1142_Ba_msat
SSR Ba37941	37941	37950	2	100	0	NULL	NULL	GC	GCGCGCGCGC	5	5	5	5	cds	UL36	1143_Ba_msat
SSR Ba38185	38185	38233	24	84	3	70	-0.923118	GCCGCCGGCGACGCGGGCCAGCC	GCCGGCGGCGGCGCGGGCCAGCACGCCGCCGGCGATGCGGGCCAGCCGC	2.1	2.1	2.1	2.1	cds	UL36	1394_Ba_trf
SSR Ba38217	38217	38285	25	70	21	76	-1.12504	CGATGACGGGCGCCGCGAGAGCGACC	CGATGCGGGCCAGCCGCGAGAGCGGCTCCGTGTCGGCGCCGAAGAGCGACCCGATGACGGGCGCCGCGA	2.8	2.8	2.8	2.8	cds	UL36	1395_Ba_trf
SSR Ba38507	38507	38584	36	76	6	88	-1.10681	GCCGCGTCGAAGGCGCGCTGCCCAGAGCGGCGCAGC	GCCGCGTCGAAGGCGTGCTGCTCGGCGCGGCGCAGCGCCGCGTCGGCGGCGCGCGCCCAGAGCTGGCGCTGCGCGCGC	2.2	2.2	2.2	2.2	cds	UL36	1397_Ba_trf
SSR Ba38531	38531	38633	22	67	22	70	-0.766968	GCGCGGCGCGCGCTCCACGGCC	GCGCGGCGCAGCGCCGCGTCGGCGGCGCGCGCCCAGAGCTGGCGCTGCGCGCGCTCCACCTCCGCCGCGCGGCGCGCCTCCACGGCCGCCACGGCCGCCTCCA	5.1	5.1	5.1	4.3	cds	UL36	1398_Ba_trf
SSR Ba38781	38781	38804	12	100	0	48	-1.0887	CCACGGCCGCCG	CCACGGCCGCCGCCACGGCCGCCG	2	2	2	2	cds	UL36	1400_Ba_trf
SSR Ba38815	38815	38884	27	73	20	70	-0.997505	CTGCCGCGCCGCGGCGCGCTCCGA	CTGCAGCGCCGCCACGCGCTCCGACTCGCGCAGCGCCGCGGCGCGCTCCTCGCACTGCCGCGCCAGCGGC	2.9	2.9	2.9	2.9	cds	UL36	1401_Ba_trf
SSR Ba38919	38919	38991	24	68	6	64	-1.17665	CGCCAGCACCGCCGCCACCGCGTC	CGCGCAGCACCCCCGCCGCGCGCGCCGCCTTCTCCGCCGTGTCCGCGTCCGCCAGCGCCGCCGCCACCGCGTC	3.1	3.1	3.1	3.1	cds	UL36	1403_Ba_trf
SSR Ba39033	39033	39083	20	77	9	64	-0.862598	CGAGCGCGCTGACCAGCGCCCA	CGAGCGCGTTGACCAGCGCCCCGAGCGGCTGCCCGGCGCCCACCAGCGCGC	2.4	2.4	2.4	2.4	cds	UL36	1404_Ba_trf
SSR Ba39289	39289	39325	18	80	20	52	-0.975989	GCGCAGCTCGGCGTCGCGCC	GCGCAGCTCGGCGTCGCGCCGCGCGAGCCGCGCGCGC	2	2	2	2	cds	UL36	1405_Ba_trf
SSR Ba39317	39317	39326	2	100	0	NULL	NULL	CG	CGCGCGCGCG	5	5	5	5	cds	UL36	1144_Ba_msat
SSR Ba39405	39405	39439	12	79	12	44	-0.832828	CGTCCAGGGCGG	CGTCCGGGGCGGCCGCCAGGGCGGCGTCCATGGCG	3	3	3	3	cds	UL36	1406_Ba_trf
SSR Ba39621	39621	39645	12	92	7	43	-1.07811	CCAGCAGCGCG	CCAGCAGCTGCGCCAGCAGCGCGCC	2.3	2.3	2.3	2.3	cds	UL36	1407_Ba_trf
SSR Ba39964	39964	40020	12	73	18	60	-0.569441	CTCGAGCGCCCG	CTCGAGCGCCGCCTCGAGCGCGCTCACGTCGCGCGCCCGCTCGAGCGCCCGCTGCGA	4.8	4.8	4.8	4.8	cds	UL36	1408_Ba_trf
SSR Ba39981	39981	40050	2	62	11	42	-1.02648	GC	GCGCGCTCACGTCGCGCGCCCGCTCGAGCGCCCGCTGCGACTCGCGGGACTCGCGCGCGCGGGCGCGCGC	35	35	35	35	cds	UL36	1409_Ba_trf
SSR Ba40061	40061	40070	2	100	0	NULL	NULL	CG	CGCGCGCGCG	5	5	5	5	cds	UL36	1146_Ba_msat
SSR Ba40195	40195	40227	14	80	10	40	-0.905456	CGCGCGCCGCGCCA	CGCGGGCCGCGCGACGCGCGCCGCGACCAGCGC	2.4	2.4	2.4	2.4	cds	UL36	1410_Ba_trf
SSR Ba40275	40275	40284	2	100	0	NULL	NULL	GC	GCGCGCGCGC	5	5	5	5	cds	UL36	1147_Ba_msat
SSR Ba40731	40731	40742	3	100	0	NULL	NULL	GCG	GCGGCGGCGGCG	4	2	4	4	cds	UL36	1148_Ba_msat
SSR Ba40731	40731	40810	21	66	11	62	-1.08442	GCGGCGGCGCCGGGGCGGGG	GCGGCGGCGGCGGGAGCGGTGCGCCGCCGGGTGCCGGGGCGGGGGCGGCGGCCGCCGAGACGGGGACGGCGGGGACGGGG	4	NC	4	4	cds	UL36	1411_Ba_trf
SSR Ba40768	40768	40826	9	72	18	57	-0.220391	GGCGGGGAC	GGCGGGGGCGGCGGCCGCCGAGACGGGGACGGCGGGGACGGGGGCGACGGCGAGGACGG	6.7	4.1	6.7	6.7	cds	UL36	1413_Ba_trf
SSR Ba40836	40836	40879	24	82	13	60	-0.937306	CGGGGCCCCGCGTCGGCGGCG	CGGGGCCCCGCGTCGGCGGCGCGGCGGCCGCCGGGTCCGGCGGC	2.1	2.1	2.1	2.1	cds	UL36	1414_Ba_trf
SSR Ba40913	40913	40951	18	70	22	43	-1.21982	TCCACGTACGGCTCG	TCCACGTACGGCTCGTCCACGAGGTACGTCTCGCCCACG	2.6	2.6	2.6	2.6	cds	UL36	1417_Ba_trf
SSR Ba41690	41690	41726	18	80	9	46	-0.877311	CGCGCGCGCGCCGCGG	CGCGCTCGCGTCGTCGGGCGCGCGCGCGCCGCGGCGC	2.3	2.3	2.3	2.3	cds	UL37	1418_Ba_trf
SSR Ba41707	41707	41718	2	100	0	NULL	NULL	GC	GCGCGCGCGCGC	6	6	6	6	cds	UL37	1149_Ba_msat
SSR Ba42037	42037	42067	16	82	17	43	-0.962963	CGGCCTGCAGGCGGC	CGGCCTGCAGGCGGCCGGCCGTGAGGGCGGC	2.1	2.1	2.1	2.1	cds	UL37	1419_Ba_trf
SSR Ba42139	42139	42211	33	80	9	92	-0.985075	GCGCCATCACACCGCGCAGCGCCCCCGCGTCG	GCGCCTCGCACTCGCGCAGCGCCTCCGTCGTCTGCGCCATCACGCCGCGCAGCGCCCCCGCGTCGGCGCGCAT	2.3	2.3	2.3	2.3	cds	UL37	1420_Ba_trf
SSR Ba42487	42487	42531	22	79	4	55	-0.905484	CGAGGAAGGCGCCGGCGCCAG	CGAGGAAGGCGCTGGCGGCCAGCGAGGGCGGCGCCGGCGCCGGCG	2.1	2.1	2.1	2.1	cds	UL37	1421_Ba_trf
SSR Ba42515	42515	42532	6	100	0	NULL	NULL	CGGCGC	CGGCGCCGGCGCCGGCGC	3	3	3	3	cds	UL37	1150_Ba_msat
SSR Ba42864	42864	42875	3	100	0	NULL	NULL	GCG	GCGGCGGCGGCG	4	4	4	4	cds	UL37	1151_Ba_msat
SSR Ba42988	42988	43066	7	59	24	42	0.0157101	CGCGCGC	CGCGCGCGGCGCTGTGCGCCAGCCCGGCGCGGCGCTCGGCCGCCGCCACCTCGCGCAGCAGCGCCGCGCGCGCCGCGCC	12	12	12	12	cds	UL37	1422_Ba_trf
SSR Ba43516	43516	43597	29	70	20	87	-1.103	CCGTGCGCAGGCGCCGCGCACGACGCGTCC	CCGTGCGCAGGCGCCGCGCCACGGTGCCCGGGCGCAGCTCGCGCACGTACGCGTCCCCGTGCGCGAGGGCCGCGGAGACGCG	3	3	3	3	cds	UL37	1423_Ba_trf
SSR Ba43630	43630	43679	21	86	10	78	-0.891895	CCTCGCCCACGGGCACCAGCGCCG	CCTCGCCCACGGGCACCAGCGCCGCCTCGTCCACGGCCCGCGCCGCCTCG	2.2	2.2	2.2	2.2	cds	UL37	1424_Ba_trf
SSR Ba43900	43900	43909	2	100	0	NULL	NULL	GC	GCGCGCGCGC	5	5	5	5	cds	UL37	1152_Ba_msat
SSR Ba44239	44239	44248	2	100	0	NULL	NULL	GC	GCGCGCGCGC	5	5	5	5	cds	UL37	1153_Ba_msat
SSR Ba44497	44497	44508	2	100	0	NULL	NULL	GC	GCGCGCGCGCGC	6	6	6	6	cds	UL38	1154_Ba_msat
SSR Ba44644	44644	44695	21	75	6	57	-0.901614	CGCGACCTCGACGAGGCGTGG	CGCGACCTGGAGGAGGCGTGGCTCGCCCTCGACGAGGGCGGGCGCGGCCTCG	2.5	2.5	2.5	2.5	cds	UL38	1425_Ba_trf
SSR Ba44896	44896	44901	1	100	0	NULL	NULL	G	GGGGGG	6	6	6	6	cds	UL38	1155_Ba_msat
SSR Ba45232	45232	45260	12	88	11	44	-0.918115	GCCGCGCCCCC	GCCGACGCCCCCGCCGCGCCCGCCGCCGC	2.6	2.6	2.6	2.6	cds	UL38	1426_Ba_trf
SSR Ba45240	45240	45275	15	78	13	44	-0.91885	CCCCGCCGCGCCCG	CCCCGCCGCGCCCGCCGCCGCCGCGGCCTTCCCCGC	2.6	2.6	2.6	2.6	cds	UL38	1427_Ba_trf
SSR Ba45251	45251	45262	3	100	0	NULL	NULL	CCG	CCGCCGCCGCCG	4	4	4	4	cds	UL38	1156_Ba_msat
SSR Ba45537	45537	45542	1	100	0	NULL	NULL	A	AAAAAA	6	6	6	6	cds	UL38	1157_Ba_msat
SSR Ba45545	45545	45550	1	100	0	NULL	NULL	G	GGGGGG	5	5	6	5	promoter	UL39	1158_Ba_msat
SSR Ba45618	45618	45623	1	100	0	NULL	NULL	C	CCCCCC	6	6	6	6	promoter	UL39	1159_Ba_msat
SSR Ba45675	45675	45730	10	72	10	44	-0.388939	TCCCGCCCCG	TCCCGCCCGCGATCCCGGCCCGTCCCGGCTTGTCCCGCCCCGCCCAGACACGTCCC	4.6	5.7	5.7	4.6	promoter	UL39	1428_Ba_trf
SSR Ba45872	45872	45917	18	82	14	66	-0.795982	GCCTCCGTCGTCCGCCGCC	GCCTCCGTCGTCGCGCCCGCCGCCTCCTCGTCCGCCGCCGCCCCCG	2.5	NC	2.5	2.5	cds	UL39	1429_Ba_trf
SSR Ba46235	46235	46244	2	100	0	NULL	NULL	CG	CGCGCGCGCG	5	5	5	5	cds	UL39	1160_Ba_msat
SSR Ba46396	46396	46432	18	84	10	53	-0.968594	CGCGGCGCCCCACGGCGA	CGCGGCCGCCGCCACGGCGACGCGGCGCCCCATGGCG	2.1	2.1	2.1	2.1	cds	UL39	1430_Ba_trf
SSR Ba46541	46541	46550	2	100	0	NULL	NULL	CG	CGCGCGCGCG	5	5	5	5	cds	UL39	1161_Ba_msat
SSR Ba47252	47252	47286	14	78	17	48	-0.917255	AACCTGGCCAGCGTG	AACCTGGCCAGCGTGAACCTGCCCGCGTGCCTGGC	2.5	2.5	2.5	2.5	cds	UL39	1431_Ba_trf
SSR Ba47306	47306	47339	15	80	10	42	-0.907898	GCCGCGCTGCGCCGC	GCCGCGCTGCGCCGGGCCGCGCGCGTCGCCGCCG	2.3	2.3	2.3	2.3	cds	UL39	1432_Ba_trf
SSR Ba48393	48393	48424	12	80	9	45	-0.879115	TCTCCGCCTTCC	TCTACCGCTTCCTCTTCGCCTTCCTCTCCGCC	2.8	2.8	2.8	2.8	cds	UL40	1433_Ba_trf
SSR Ba49182	49182	49187	1	100	0	NULL	NULL	C	CCCCCC	6	6	6	6	intergenic		1162_Ba_msat
SSR Ba49427	49427	49490	11	100	0	128	0.166404	GGGACGGCGGA	GGGACGGCGGAGGGACGGCGGAGGGACGGCGGAGGGACGGCGGAGGGACGGCGGAGGGACGGCG	NC	14.1	5.8	NC	intergenic		1434_Ba_trf
SSR Ba49550	49550	49555	1	100	0	NULL	NULL	T	TTTTTT	7	7	6	7	intergenic		1163_Ba_msat
SSR Ba49560	49560	49566	1	100	0	NULL	NULL	T	TTTTTTT	8	7	7	8	cds	UL41	1164_Ba_msat
SSR Ba50314	50314	50354	20	82	8	54	-0.850158	GCGGCCCCGGCGCCGTCG	GCGGCCGCGGCGGCGCGTCGGCGGCCCCGTCGCCGTCGGCG	2.3	2.3	2.3	2.3	cds	UL41	1435_Ba_trf
SSR Ba50455	50455	50489	16	84	10	53	-0.928218	GCAGCATGCGCAGCAGGC	GCAGCATGCGCAGCAGGCGCAGCAGGCAGCGGGCG	2.1	2.1	2.1	2.1	cds	UL41	1437_Ba_trf
SSR Ba51374	51374	51419	18	75	7	50	-0.956846	CGCGCCGCCGTGGCCAAG	CGCGCCCCCAGGTGGCCAAGCTCGCCGCCGTGGCGAAGGGCGCCGC	2.6	2.6	2.6	2.6	cds	UL42	1438_Ba_trf
SSR Ba51749	51749	51810	18	67	26	59	-1.10778	CCGCCGCCCGCCACCGTCG	CCGCCGACCCCGCCACCGTGCCCGCCGCCCCCGCAGGCGCCGCCGCCACCGTCGCCGCCGCC	3.5	3.5	3.6	3.5	cds	UL42	1441_Ba_trf
SSR Ba51768	51768	51870	30	70	15	85	-0.968501	GCCCGCCGCCCCCGCCTGCGGGGCAAGCGC	GCCCGCCGCCCCCGCAGGCGCCGCCGCCACCGTCGCCGCCGCCTGCGGGGCGGGCGCGTCCGCCGCCCCCGCCGCGGGGGACAAGCGGCCCGCCGCCCCGCGC	2.5	2.5	3.6	2.5	cds	UL42	1442_Ba_trf
SSR Ba52558	52558	52593	17	84	5	51	-0.911419	GCCGCGCCCGGGACCTG	GCCGCGCCCGGTTCCTGGCCGCGCCCGCGGACCTGG	2.1	2.1	2.1	2.1	cds	UL43	1443_Ba_trf
SSR Ba52909	52909	52938	15	86	0	46	-1.00183	TCCTCACGGCCATCG	TCCTCGCGGCCATCGTCCTCACGGCCGTCG	2	1.7	2	1.7	cds	UL43	1444_Ba_trf
SSR Ba53164	53164	53169	1	100	0	NULL	NULL	G	GGGGGG	6	6	6	6	promoter	UL44	1165_Ba_msat
SSR Ba53172	53172	53177	1	100	0	NULL	NULL	G	GGGGGG	6	6	6	6	promoter	UL44	1166_Ba_msat
SSR Ba53237	53237	53275	15	76	12	47	-0.917279	CGCGGCGGCCATCGAC	CGCGGCGGCCATCGCCGCGGCGCCGTCGACCACGACGGC	2.6	3.1	2.6	3.1	cds	UL44	1445_Ba_trf
SSR Ba53298	53298	53309	3	100	0	NULL	NULL	GGC	GGCGGCGGCGGC	4	4	4	4	cds	UL44	1167_Ba_msat
SSR Ba53335	53335	53370	13	66	20	43	-1.37537	CCTCGCCCGCCCCCG	CCTCGCCGCCCCCGACCCCCGCGCCCGCCTCGCCCG	NC	NC	2.6	NC	cds	UL44	1446_Ba_trf
SSR Ba54106	54106	54161	24	77	17	69	-0.900501	CGCGCCGCGGACGACCCGGAGCGCT	CGCGCGCGGACGTCCCGGGCCTCGCGGCCGCGGACGACGCGGACGCGCTCGCGCCG	2.4	NC	2.4	NC	cds	UL44	1447_Ba_trf
SSR Ba54649	54649	54656	1	100	0	NULL	NULL	C	CCCCCCCC	8	8	8	8	intergenic		1168_Ba_msat
SSR Ba54728	54728	54765	16	79	8	55	-0.834502	CCCCACCCTCTCCCA	CCCCACCCTCTCCCACCCACACTCTCTCCCGCCCCACC	NC	2.5	2.5	NC	intergenic		1449_Ba_trf
SSR Ba55000	55000	55005	1	100	0	NULL	NULL	G	GGGGGG	6	6	6	6	cds	UL26.5 UL26	1169_Ba_msat
SSR Ba55004	55004	55101	27	67	18	80	-1.11348	GGCCGAGGCGGGCGCGGCCGGGGCGGC	GGCCGAGGCGGGCGCGGCCGGGGCGGCGGCCTGAACGGGGGCGGCCGCGGCGGCTGCCGCTGCTGGAGCCGGAGCGGGGGCGGCCGCGGCGGCGGCGG	3.6	3.9	3.6	3.6	cds	UL26.5 UL26	1450_Ba_trf
SSR Ba55089	55089	55100	3	100	0	NULL	NULL	GCG	GCGGCGGCGGCG	4	3	4	4	cds	UL26.5 UL26	1170_Ba_msat
SSR Ba55090	55090	55151	21	69	11	63	-1.12561	CGGCTGCGGCGGGACCACCAC	CGGCGGCGGCGGGCACGGCCACCGGCTGGGCCTGCACCACCACCGGCTGCTGCGGGACCACC	3	2.8	3	3	cds	UL26.5 UL26	1451_Ba_trf
SSR Ba55176	55176	55222	18	80	12	61	-0.750106	GCCGGCAGGCCCGGGAGC	GCCGCCAGGCCCTGGAGGCCCGGCAGGCCCGGGAGCGCCGGCACGGC	2.7	2.7	2.7	2.7	cds	UL26.5 UL26	1452_Ba_trf
SSR Ba55221	55221	55271	27	80	11	69	-1.00674	GCGTGCAGCCCCGGCAGGGGGGCGGC	GCGTGCGCCACGGGCGAGGGGGGCGGCGCGTGCAGCCCCGGCTGGGGGGCG	2	2	2	2	cds	UL26.5 UL26	1453_Ba_trf
SSR Ba55238	55238	55243	1	100	0	NULL	NULL	G	GGGGGG	6	6	6	6	cds	UL26.5 UL26	1171_Ba_msat
SSR Ba55264	55264	55269	1	100	0	NULL	NULL	G	GGGGGG	6	6	6	6	cds	UL26.5 UL26	1172_Ba_msat
SSR Ba55460	55460	55465	1	100	0	NULL	NULL	G	GGGGGG	6	6	6	6	cds	UL26.5 UL26	1173_Ba_msat
SSR Ba55529	55529	55534	1	100	0	NULL	NULL	G	GGGGGG	6	6	6	6	cds	UL26.5 UL26	1174_Ba_msat
SSR Ba55933	55933	55991	24	75	19	68	-0.965219	CGGCGCCCGCGCCGAGAGCTCCGGAA	CGGCGGCGCGCGCCAGCAGCTCGGAGCGCGCCCGCGCCGAGAGCTGCCGGAACGGCGCC	2.4	2.4	2.4	2.4	cds	UL26	1454_Ba_trf
SSR Ba56447	56447	56458	3	100	0	NULL	NULL	GGC	GGCGGCGGCGGC	4	4	4	4	promoter	UL26	1175_Ba_msat
SSR Ba56741	56741	56750	2	100	0	NULL	NULL	CG	CGCGCGCGCG	5	5	5	5	cds	UL25	1176_Ba_msat
SSR Ba56870	56870	56917	24	80	8	63	-0.939151	CGTCCCCGCTGCGCGACGCGGGCG	CGTCGCCGCTGCGCGAGGCGGGCGCGTCCCCGCTGGCGCCGCGCGGCG	2	2	2	2	cds	UL25	1455_Ba_trf
SSR Ba56912	56912	56923	3	100	0	NULL	NULL	GCG	GCGGCGGCGGCG	4	4	4	4	cds	UL25	1177_Ba_msat
SSR Ba57002	57002	57013	3	100	0	NULL	NULL	GCA	GCAGCAGCAGCA	4	4	4	4	cds	UL25	1178_Ba_msat
SSR Ba57160	57160	57219	27	76	8	66	-0.988434	GCGCGGCGACCACGCTGAGGCCCGCCA	GCGCCGGGGACCACGCGCAGGCGCGCCAGCGCGGCGAGCACGCTGTGGCCCTCCAGCGCG	2.3	2.3	2.3	2.3	cds	UL25	1456_Ba_trf
SSR Ba57707	57707	57792	27	83	8	104	-0.665721	CCTCGGGCGCCTCCTCGGCGGCGCGCG	CCTCGCGGCCCTCGTCCGCGGCCGCGGTCGCCTCGGGCGCCTCCTCGGCGGCGCGCGCCGCGTCCGCCTCCTCGGCGGCGCGCGCC	3.2	3.2	3.2	3.2	cds	UL25	1457_Ba_trf
SSR Ba57826	57826	57852	12	86	0	40	-1.01764	CGCTCCACCGGC	CGCTCCACCTGCCGCTCCAGCGGCCGC	2.2	2.2	2.2	2.2	cds	UL25	1458_Ba_trf
SSR Ba57908	57908	57970	27	75	17	72	-0.966899	GCGTCGCGGCGCCAGCGCGAGGCGC	GCGCCGCGGCGGCCGCGCGGCGGCGCGCGTTCGCGTGCGCCAGCGCGAGGCGCGCGTCGAGGC	2.6	2.6	2.6	2.6	cds	UL25	1460_Ba_trf
SSR Ba58088	58088	58093	1	100	0	NULL	NULL	G	GGGGGG	6	6	6	6	promoter	UL25	1179_Ba_msat
SSR Ba58100	58100	58122	10	100	0	46	-1.01264	GCCGCGCGCC	GCCGCGCGCCGCCGCGCGCCGCC	2.3	2.3	2.3	2.3	promoter	UL25	1462_Ba_trf
SSR Ba59113	59113	59118	1	100	0	NULL	NULL	C	CCCCCC	6	6	6	6	cds	UL23	1180_Ba_msat
SSR Ba59179	59179	59188	2	100	0	NULL	NULL	CG	CGCGCGCGCG	5	5	5	5	cds	UL23	1181_Ba_msat
SSR Ba59522	59522	59557	12	76	19	43	-0.919507	CCTGCGCCGCGCG	CCTCGCCGCGCGCCTGCGCCGCGGCCGTGGCGGCGC	NC	3	3	NC	cds	UL23	1463_Ba_trf
SSR Ba59795	59795	59818	12	92	7	41	-1.11828	CCGTGCGCCTC	CCGTGCGCCTCCCGCTGCGCCTCC	2.2	2.2	2.2	2.2	cds	UL22	1464_Ba_trf
SSR Ba59813	59813	59849	18	94	0	67	-1.04696	GCCTCCTGACCCTCGCGG	GCCTCCTGACCCTCGCGGGCCTCCTGGCCCTCGCGGG	2.1	2.1	2.1	2.1	cds	UL22	1465_Ba_trf
SSR Ba59822	59822	59878	18	75	14	55	-0.746025	CCCTCGCCGCGGCCGCCG	CCCTCGCGGGCCTCCTGGCCCTCGCGGGGGCCGCCGCCCTCGCCCGCGGCGCGCCGC	3.3	3.3	3.3	3.3	cds	UL22	1466_Ba_trf
SSR Ba59863	59863	59935	22	69	22	69	-0.964251	GCCCGCGCCGCGCCGCAGGGGG	GCCCGCGGCGCGCCGCAGGGTGGGCCGCCCTCGCCGCAGGGGGGTCCCGCGCCCACCGCGGCGCCCGCGCGCG	3.6	3.6	3.6	3.6	cds	UL22	1467_Ba_trf
SSR Ba59901	59901	59906	1	100	0	NULL	NULL	G	GGGGGG	6	6	6	6	cds	UL22	1182_Ba_msat
SSR Ba60101	60101	60123	12	100	0	46	-1.12987	AGCGCCCGCGCG	AGCGCCCGCGCGAGCGCCCGCGC	1.9	1.9	1.9	1.9	cds	UL22	1469_Ba_trf
SSR Ba60210	60210	60256	24	79	8	61	-0.948559	CGCGGAGGCGGCCGTCCCCGCGGA	CGCGGAGGTGGCCGTCCTCGCGGACGCGGAGGCGCGCTGCCCCGCGG	2	2	2	2	cds	UL22	1470_Ba_trf
SSR Ba60629	60629	60672	14	78	18	55	-0.752891	CGGCGCGCCTGCGC	CGGCGCGCCGCGACCGGCGCGCCTCGGCGCCGGCGCTCCTGCGC	3.2	3.2	3.2	3.2	cds	UL22	1472_Ba_trf
SSR Ba60685	60685	60716	12	85	15	54	-0.939475	GCGCGCCTGCTCAT	GCGCGCCTGCTCTCGCGCCTGCTCATGCGCGC	2.4	2.4	2.4	2.4	cds	UL22	1473_Ba_trf
SSR Ba60796	60796	60861	31	78	10	80	-1.02571	CGCCCCGCCTGGACCTCGCGCGAGCGACCGG	CGCGCCGCCTGGACCTTCGGCGAGGACCCGGCGCCCCGGCTGGACCTCGCGCGGGCGACCGTCGCC	2.2	2.2	2.2	2.2	cds	UL22	1474_Ba_trf
SSR Ba60838	60838	60876	15	80	15	47	-0.807077	GACCGTCGCGCGGGC	GACCTCGCGCGGGCGACCGTCGCCGAGGCGTACCGCCGC	2.7	2.7	2.7	2.7	cds	UL22	1475_Ba_trf
SSR Ba61018	61018	61056	15	79	12	47	-0.893902	GCCGCGCTCACGCCGAG	GCCGAGCTCACGCGGGCCGCGCTCTCGCCGACGGCCGCG	2.4	2.4	2.4	2.4	cds	UL22	1476_Ba_trf
SSR Ba61088	61088	61115	13	86	13	46	-1.05847	TCTCGTCGTGCGCCG	TCTCGTCGTGCGCCGTCTCGCTGCGCCG	NC	NC	2	NC	cds	UL22	1477_Ba_trf
SSR Ba61195	61195	61206	3	100	0	NULL	NULL	GCG	GCGGCGGCGGCG	4	4	4	4	cds	UL22	1183_Ba_msat
SSR Ba61197	61197	61234	18	80	15	54	-0.942785	GGCGGCGGCGACGGACGAGGG	GGCGGCGGCGACGGACGAGGGGGCGGGGGAGGAGGAGG	1.2	NC	2	1.2	cds	UL22	1478_Ba_trf
SSR Ba61224	61224	61235	3	100	0	NULL	NULL	GGA	GGAGGAGGAGGA	6	8	4	6	cds	UL22	1184_Ba_msat
SSR Ba61901	61901	61937	13	80	15	48	-0.804924	GGGAGAGGGAGGG	GGGAGAGACGGGGGGGAGACGGGAGGGGGGAGAGGGA	4	2.5	2.9	4	intergenic		1480_Ba_trf
SSR Ba61910	61910	61916	1	100	0	NULL	NULL	G	GGGGGGG	8	4	7	8	intergenic		1185_Ba_msat
SSR Ba61925	61925	61930	1	100	0	NULL	NULL	G	GGGGGG	6	8	6	6	intergenic		1186_Ba_msat
SSR Ba62202	62202	62207	1	100	0	NULL	NULL	C	CCCCCC	6	6	6	6	intergenic		1187_Ba_msat
SSR Ba62212	62212	62266	24	77	12	67	-0.957401	CTCCTGCGGAGTGTGGTCCGACGAACC	CTCCTGCGGATGTGTGGTCCGACGAAGCCTCCGCGGATGTGTCCGCCGTACCCTC	2.1	2.1	2.1	2.1	intergenic		1481_Ba_trf
SSR Ba62271	62271	62362	15	100	0	184	0.256509	CCCTCTCTCCCACAG	CCCTCTCTCCCACAGCCCTCTCTCCCACAGCCCTCTCTCCCACAGCCCTCTCTCCCACAGCCCTCTCTCCCACAGCCCTCTCTCCCACAGCC	6.2	23.5	6.1	14.2	intergenic		1482_Ba_trf
SSR Ba62408	62408	62413	1	100	0	NULL	NULL	T	TTTTTT	6	4	6	6	intergenic		1188_Ba_msat
SSR Ba62427	62427	62553	11	100	0	254	1.07407	AAGGGGTCTCT	AAGGGGTCTCTAAGGGGTCTCTAAGGGGTCTCTAAGGGGTCTCTAAGGGGTCTCTAAGGGGTCTCTAAGGGGTCTCTAAGGGGTCTCTAAGGGGTCTCTAAGGGGTCTCTAAGGGGTCTCTAAGGGG	6.5	10.5	11.5	6.5	intergenic		1483_Ba_trf
SSR Ba62556	62556	62633	14	93	0	142	0.0478057	ACCAGAGAGTAAAG	ACCAGAGAGTAAAGACCGGAGAGTAAAGACCAGAGAGTAAAGACCAGAGAGTAAAGACCGGAGAGTAAAGACCAGAGA	2.6	NC	5.6	2.6	intergenic		1484_Ba_trf
SSR Ba62771	62771	62804	15	81	18	51	-0.893312	CGGCGACGGCGGGTC	CGGGACGGCGGGTCCGAGCGACGGCGGTCCGGCG	2.4	2.4	2.4	2.4	intergenic		1485_Ba_trf
SSR Ba62792	62792	62846	11	59	20	41	-0.770897	CGGCGGTCCGG	CGGCGGTCCGGCGGCGTTTCGGCTCGCGGTCCTCGCGGCGGCGACGATCCGGCGG	5.4	5.4	5.4	5.3	intergenic		1486_Ba_trf
SSR Ba63420	63420	63429	2	100	0	NULL	NULL	CG	CGCGCGCGCG	5	5	5	5	intergenic		1189_Ba_msat
SSR Ba63507	63507	63512	1	100	0	NULL	NULL	G	GGGGGG	6	6	6	6	intergenic		1190_Ba_msat
SSR Ba63535	63535	63541	1	100	0	NULL	NULL	G	GGGGGGG	7	7	7	8	intergenic		1191_Ba_msat
SSR Ba63555	63555	63566	4	100	0	NULL	NULL	GGCG	GGCGGGCGGGCG	3	3	3	3	intergenic		1192_Ba_msat
SSR Ba64128	64128	64164	12	80	7	41	-0.743434	CTCCTCCGTCGT	CTCCTCCCCCGTCTCCTCCGTCGTCGTCGTCGTCGTC	3.2	2.1	3.2	3.2	cds	UL21	1488_Ba_trf
SSR Ba64146	64146	64163	3	100	0	NULL	NULL	CGT	CGTCGTCGTCGTCGTCGT	6	4	6	6	cds	UL21	1193_Ba_msat
SSR Ba64622	64622	64627	1	100	0	NULL	NULL	G	GGGGGG	6	6	6	6	cds	UL21	1194_Ba_msat
SSR Ba64882	64882	64929	24	87	8	79	-1.0324	GTCCAGCTCCGTCAGCGGCAGCAGAG	GTCCAGCTCCGCGCGGCCGCAGAGGTCCAGCTCCGTCAGCGGCAGCAG	1.9	1.9	1.9	1.9	cds	UL21	1489_Ba_trf
SSR Ba65028	65028	65058	12	80	10	43	-0.913891	CGCGCGTTCCCG	CGCGGTTCCCGGGCGCGTTCCCGCGCAGCGT	2.7	2.7	2.7	2.7	cds	UL21	1490_Ba_trf
SSR Ba65270	65270	65275	1	100	0	NULL	NULL	G	GGGGGG	6	6	6	6	promoter	UL21 UL20	1195_Ba_msat
SSR Ba65314	65314	65348	18	100	0	70	-1.00185	GGACGCGGCGGCGGACGT	GGACGCGGCGGCGGACGTGGACGCGGCGGCGGACG	1.9	1.9	1.9	1.9	cds	UL20	1491_Ba_trf
SSR Ba65545	65545	65554	2	100	0	NULL	NULL	CG	CGCGCGCGCG	5	5	5	5	cds	UL20	1196_Ba_msat
SSR Ba65825	65825	65830	1	100	0	NULL	NULL	C	CCCCCC	6	6	6	6	promoter	UL19	1197_Ba_msat
SSR Ba66914	66914	66925	3	100	0	NULL	NULL	TCG	TCGTCGTCGTCG	4	4	4	4	cds	UL19	1198_Ba_msat
SSR Ba67050	67050	67096	21	85	3	68	-0.844449	CGCCGGCAGCTACGCGCGCCA	CGCCGACCGCTACGCGCGCCACGCCGGCAGCTTCGCGCCCACGCCGG	2.3	2.3	2.3	2.3	cds	UL19	1493_Ba_trf
SSR Ba69461	69461	69487	14	85	7	42	-1.01974	CCGCGCCACCCCCA	CCGCGCACCCCCACCGCGCCACCGCCA	2	2	2	2	cds	UL19	1494_Ba_trf
SSR Ba69701	69701	69740	21	80	5	52	-0.953284	CCGGCGAGCTCGTCCAGGAC	CCGGCGAGCTCGTCGAGGACCCGTGCGCGCTCTTCCAGGA	2	2	2	2	cds	UL19	1495_Ba_trf
SSR Ba69875	69875	69901	8	89	0	40	-0.732823	CCGCAGGA	CCGCAGGACCGCGGGACCGCCGGACCG	NC	4.4	3.4	NC	promoter	UL18	1496_Ba_trf
SSR Ba69916	69916	69921	1	100	0	NULL	NULL	C	CCCCCC	9	10	6	9	promoter	UL18	1199_Ba_msat
SSR Ba70122	70122	70177	18	70	17	60	-1.06836	GACGCTGCGGCGGCACGCT	GACGCTGCGGCGGCACGCGACGCTGCGCGAGGTCGCGCTGCCCTGCGGCGGCGACG	3.1	3.1	3.1	3.1	cds	UL18	1497_Ba_trf
SSR Ba70480	70480	70506	13	92	7	49	-1.13354	CGCGGCGGGGCGCC	CGCGGCGGGGCGCCCGCGCGGGGCGCC	2	2	2	2	cds	UL18	1498_Ba_trf
SSR Ba70878	70878	70883	1	100	0	NULL	NULL	C	CCCCCC	6	6	6	6	cds	UL18	1200_Ba_msat
SSR Ba70890	70890	70896	1	100	0	NULL	NULL	C	CCCCCCC	7	7	7	7	cds	UL18	1201_Ba_msat
SSR Ba70967	70967	70973	1	100	0	NULL	NULL	C	CCCCCCC	8	8	7	8	intergenic		1202_Ba_msat
SSR Ba70999	70999	71005	1	100	0	NULL	NULL	A	AAAAAAA	6	6	7	6	intergenic		1203_Ba_msat
SSR Ba71102	71102	71107	1	100	0	NULL	NULL	G	GGGGGG	9	6	6	9	intergenic		1204_Ba_msat
SSR Ba71294	71294	71303	2	100	0	NULL	NULL	GC	GCGCGCGCGC	5	5	5	5	cds	UL15	1205_Ba_msat
SSR Ba71598	71598	71637	12	79	6	47	-0.700679	GCGCCACGCAGC	GCGCCAGCACGCGCGCCAGGCAGCGCACGACGCAGCGCGC	3.4	3.4	3.4	3.4	cds	UL15	1499_Ba_trf
SSR Ba72284	72284	72290	1	100	0	NULL	NULL	G	GGGGGGG	7	5	7	7	promoter	UL15 UL17	1206_Ba_msat
SSR Ba72567	72567	72572	1	100	0	NULL	NULL	G	GGGGGG	6	6	6	6	cds	UL17	1207_Ba_msat
SSR Ba72749	72749	72760	2	100	0	NULL	NULL	CG	CGCGCGCGCGCG	6	6	6	6	cds	UL17	1208_Ba_msat
SSR Ba72788	72788	72793	1	100	0	NULL	NULL	G	GGGGGG	6	6	6	6	cds	UL17	1209_Ba_msat
SSR Ba72869	72869	72906	16	74	22	45	-1.00646	CGACCGCGGCGACGC	CGACCCGGCGGCGCCGCACGCGCGGGACGCCGACCGCG	2.7	2.7	2.7	2.7	cds	UL17	1500_Ba_trf
SSR Ba73004	73004	73095	20	65	17	63	-0.901162	GCGGCGCGGCGGCGCACGAG	GCGGCGCGGCGGCGGAGGAGACGGCGCGGGGGCGCTCGAGGCGGCGGCGACGGTGCCGGCGCCCGCGGCGCGCGAGGACGCGAACGGCGGCG	4.9	4.9	4.9	4.9	cds	UL17	1502_Ba_trf
SSR Ba73169	73169	73208	18	81	0	52	-0.866402	CGCGGGCGACGACGCGCC	CGCGGGCTACGCCGCGCTCGCGGGCGGCGACGCGCCCGCG	2.2	2.2	2.2	2.2	cds	UL17	1503_Ba_trf
SSR Ba73180	73180	73230	24	78	7	62	-0.93513	CCGCGCACGCGTGGCGCCGACGGC	CCGCGCTCGCGGGCGGCGACGCGCCCGCGCACGTGTGGCGCCGGCGGCCCG	2.2	2.2	2.2	2.2	cds	UL17	1504_Ba_trf
SSR Ba73273	73273	73284	3	100	0	NULL	NULL	TCG	TCGTCGTCGTCG	4	4	4	4	cds	UL17	1210_Ba_msat
SSR Ba73313	73313	73345	12	80	4	45	-0.879115	CCGGCGCGAGCC	CCGGCGCGGGCCCCGGGGCGAGCCCCTGGCGCG	2.8	2.8	2.8	2.8	cds	UL17	1505_Ba_trf
SSR Ba73401	73401	73443	23	77	9	51	-0.980467	GCGGAGGCACGCCGAGCTGGT	GCGGAGGCGCGGCGGGAGCTGGTGCGGCGGCACGCCGAGCTGG	2	2	2	2	cds	UL17	1506_Ba_trf
SSR Ba73548	73548	73580	15	80	19	47	-0.907898	GCCGGCGTCCGCGA	GCCGGCGTCCGCGAGTCCGTGCGCCGCGAGCCG	2.4	2.4	2.4	2.4	cds	UL17	1507_Ba_trf
SSR Ba74111	74111	74116	1	100	0	NULL	NULL	G	GGGGGG	6	6	6	6	promoter	UL16	1211_Ba_msat
SSR Ba74209	74209	74310	24	63	22	61	-1.14725	CGCGCCTGGCCGCCGCGGGCG	CGCCCTCGCCGTCGTGGGCGCGCGCCTGGCCGCCGTGGCGCCCGGCGCCGCGACCGTCGCCGCGCGCGTCTACCTGACGCGCCCGCGGGCGCTGCGCCTGGC	5	5	5	5	cds	UL16	1509_Ba_trf
SSR Ba74456	74456	74549	48	89	0	153	0.279961	GACCTGCACGCCGCCGAGCCCGTGCCCGCCGCGCCGGCGGGCCGCCTG	GACCTGCCCGTCGCCGAGCCCGTGCCCGCCGCGCCGGCGGGCCGCCTGGACCTGGACGCCGCCGAGCCCGTGGCCGCGGCGCCGGCGGGCCGCC	2	NC	2	2	cds	UL16	1512_Ba_trf
SSR Ba74650	74650	74659	2	100	0	NULL	NULL	GC	GCGCGCGCGC	5	5	5	5	cds	UL16	1212_Ba_msat
SSR Ba74782	74782	74822	18	95	4	77	-1.01092	CGCCGCGCCGTGCCTGTGG	CGCCGCGCCGTGCCTGTGCGCCGCGCCGTGCCTGTGGCGCC	2.2	2.2	2.2	2.2	cds	UL16	1514_Ba_trf
SSR Ba75073	75073	75079	1	100	0	NULL	NULL	C	CCCCCCC	7	7	7	7	cds	UL16	1213_Ba_msat
SSR Ba75120	75120	75126	1	100	0	NULL	NULL	A	AAAAAAA	7	7	7	7	intergenic		1214_Ba_msat
SSR Ba75713	75713	75719	1	100	0	NULL	NULL	C	CCCCCCC	7	7	7	7	cds	UL15	1215_Ba_msat
SSR Ba75752	75752	75766	3	100	0	NULL	NULL	CCG	CCGCCGCCGCCGCCG	6	5	5	6	cds	UL15	1216_Ba_msat
SSR Ba75787	75787	75818	14	84	10	45	-0.906646	GCGCCGCGGAAGGA	GCGTCGCGGAAGGAGCGCCGCGACAGGAGCGC	2.4	2.4	2.4	2.4	cds	UL15	1515_Ba_trf
SSR Ba75960	75960	75969	2	100	0	NULL	NULL	CG	CGCGCGCGCG	5	5	5	5	cds	UL15	1217_Ba_msat
SSR Ba75960	75960	76048	27	67	17	75	-1.21255	CGCGCGCGCGAGCCCGGCGAAGACCG	CGCGCGCGCGAGCGCCGGGTCCACGGCGGCGCGGCCGCGCGCGCCCCCGAAGAGCGCGGCGCGCGCGAGCCCGGCGAAGATCCGCGCGC	3.5	3.5	3.5	3.5	cds	UL15	1517_Ba_trf
SSR Ba75988	75988	76039	26	85	7	76	-0.990415	GCGCGGCCGCGCGAGCCCCCGAAGA	GCGCGGCCGCGCGCGCCCCCGAAGAGCGCGGCGCGCGCGAGCCCGGCGAAGA	2.1	2.1	2.1	2.1	cds	UL15	1516_Ba_trf
SSR Ba76438	76438	76447	2	100	0	NULL	NULL	GC	GCGCGCGCGC	5	5	5	5	cds	UL14	1218_Ba_msat
SSR Ba76527	76527	76600	21	70	24	76	-0.840981	GGACGCGCTCGACGCCGCGGA	GGAGGCGCTCGACGCCGCGGAGGACGCGCTCGCGGCCGGCGAGGACCGGCTCGACGACGCGGCCGCGCTCGACG	3.8	3.8	3.8	3.8	cds	UL14	1518_Ba_trf
SSR Ba76549	76549	76635	33	76	15	91	-0.933268	GACGCGGCCGCGCCGACGAGGACTCGGCCGAC	GACGCGCTCGCGGCCGGCGAGGACCGGCTCGACGACGCGGCCGCGCTCGACGAGGACTGGGCCGGCGGCGGGGCGCCCGACGAGGAC	2.8	2.8	2.8	2.8	cds	UL14	1519_Ba_trf
SSR Ba76632	76632	76658	9	83	0	40	-0.869186	GGACGAGGC	GGACGAGGGGGAGGAGGCGGACGAGGC	3	3	3	3	cds	UL14	1520_Ba_trf
SSR Ba77493	77493	77504	3	100	0	NULL	NULL	CCG	CCGCCGCCGCCG	4	4	4	4	cds	UL13	1219_Ba_msat
SSR Ba77631	77631	77667	19	80	15	48	-0.930834	GTGCTCGCGCGGCCCTGC	GTGCTCGCGCGCCGCTGCGTGCTCTTCGCGGCCCTGC	2.1	2.1	2.1	2.1	cds	UL13	1521_Ba_trf
SSR Ba77658	77658	77698	22	81	18	60	-0.918759	GCGGCCCGCTCCCGCCGAGGCA	GCGGCCCTGCTCCCGCCGGGCAGCGGCCCCTCCGCCGAGGC	2	2	2	2	cds	UL13	1522_Ba_trf
SSR Ba77938	77938	77961	12	92	7	43	-1.11828	CCGCCTGGCGTA	CCGCTGGCGTACCGCCTGGCGTAC	2.1	2.1	2.1	2.1	cds	UL12	1523_Ba_trf
SSR Ba77996	77996	78090	44	75	11	105	-1.01725	GCCCGCCGCCCCCGCACGCGGCCGTCCCCGCCGCGGCGGCGCGC	GCCTCGCCGCCCCCGACGCGGCCGCGGCGGCCTTTGGCGGCGCGCGCCCGCCGCCCGCGCCCGCGGGCGTCCCCGCCGCGGCGGCGCGCGCCGCC	2.2	2.2	2.2	2.2	cds	UL12	1524_Ba_trf
SSR Ba78185	78185	78190	1	100	0	NULL	NULL	G	GGGGGG	6	6	6	6	cds	UL12	1220_Ba_msat
SSR Ba79489	79489	79607	12	99	0	231	0.887699	TGGGGGAGAGGA	TGGGGGAGAGGATGGGGGAGAGGATGGGGGAGAGGATGGGGGAGAGGATGGGGGAGAGGATGGGGGAGAGGATGGGGGAGAGGATGGGGGAGAGGATGGGGGAGAGGATGGGGGAAGAG	6.4	7.4	9.9	18.4	intergenic		1527_Ba_trf
SSR Ba79639	79639	79695	26	81	6	74	-0.902642	ACGGGCCGCAAAGCGGGACGAGGGCG	ACGGGCCGCAAAGTGGGACGATGGGGACGGGCCTCAACGCGGGACGAGGGCGGCGGG	2.2	2.2	2.2	2.2	intergenic		1528_Ba_trf
SSR Ba79982	79982	80010	15	85	0	44	-1.0292	CGATCAGCGACAGGG	CGATCATCGCCAGGGCGATCAGCGACAGG	1.9	1.9	1.9	1.9	cds	UL10	1529_Ba_trf
SSR Ba80296	80296	80330	15	80	0	49	-0.907898	ACGACCGCGCCCAGG	ACGGCCGCGCCCAGGCCGACCGCGCCGAGGACGAC	2.3	NC	2.3	2.3	cds	UL10	1530_Ba_trf
SSR Ba80374	80374	80379	1	100	0	NULL	NULL	G	GGGGGG	6	6	6	6	cds	UL10	1221_Ba_msat
SSR Ba80469	80469	80480	3	100	0	NULL	NULL	GGC	GGCGGCGGCGGC	4	4	4	4	cds	UL10	1222_Ba_msat
SSR Ba81511	81511	81542	11	85	9	52	-0.832511	CTGCTCGCGCGG	CTGCTCGCGCGGCTGCTGCGCGGCTGCCCGCG	2.8	2.8	2.8	2.8	cds	UL9	1531_Ba_trf
SSR Ba81576	81576	81601	12	100	0	52	-1.00761	GCTCGTGGAGCT	GCTCGTGGAGCTGCTCGTGGAGCTGC	2.2	2.2	2.2	2.2	cds	UL9	1532_Ba_trf
SSR Ba81700	81700	81826	3	63	21	53	-0.005975	GCG	GCGGCGGGCGCGGCGGGCGCGCGGGAGGACGGCGGCGGCGACGGGAGCGAGGACGCGGCGCGGGCCGGGAGCCCCGCCCCGACGACGGCGGCGGCGACGACGGCGGTGGAGGCGGCGGGGGCGGCGG	45	41.3	45	45	cds	UL9	1534_Ba_trf
SSR Ba81703	81703	81771	24	70	21	78	-1.01432	GCGAGGCGCGGCGGGCGCCGGGA	GCGGGCGCGGCGGGCGCGCGGGAGGACGGCGGCGGCGACGGGAGCGAGGACGCGGCGCGGGCCGGGAGC	3.2	3.2	3.2	3.2	cds	UL9	1535_Ba_trf
SSR Ba81973	81973	81978	1	100	0	NULL	NULL	C	CCCCCC	6	7	6	6	cds	UL9	1223_Ba_msat
SSR Ba82557	82557	82562	1	100	0	NULL	NULL	C	CCCCCC	6	6	6	6	cds	UL9	1224_Ba_msat
SSR Ba82960	82960	82971	3	100	0	NULL	NULL	GCG	GCGGCGGCGGCG	4	4	4	4	cds	UL9	1225_Ba_msat
SSR Ba83040	83040	83074	14	80	9	46	-0.940045	CGCGCGGCGCCCCGAG	CGCGCGGCGCCCCGTGCGCGCGGCCCTGAGCGCGC	2.3	2.3	2.3	2.3	cds	UL9	1537_Ba_trf
SSR Ba83315	83315	83320	1	100	0	NULL	NULL	G	GGGGGG	6	6	6	6	cds	UL9	1226_Ba_msat
SSR Ba83660	83660	83758	42	73	19	108	-1.10184	GGCCCGGCGCTGCGCGACGCGAGCGGCACGGGGGCGATGGC	GGCCGCGGCGCTGCGCGACGCGAGCGGCACGGGGGCGCTGGCGGACCCGGCGCTGTGGCGCGGCGCGCACGGCGCGGTCATGGCGGCCCTGCGCCGCGC	2.5	2.5	2.5	2.5	cds	UL8	1540_Ba_trf
SSR Ba83841	83841	83852	3	100	0	NULL	NULL	GGC	GGCGGCGGCGGC	4	3	4	4	cds	UL8	1227_Ba_msat
SSR Ba83847	83847	83903	27	76	14	64	-0.988434	GGCGGCGAAGAGGAGACGACGGCGAG	GGCGGCGAAGAGGAGACGACCGGGGAGGGCGGCGAGGAGGACGAGGACGAGGCCGGC	2.3	NC	2.3	2.3	cds	UL8	1541_Ba_trf
SSR Ba83957	83957	83966	2	100	0	NULL	NULL	CG	CGCGCGCGCG	5	5	5	5	cds	UL8	1228_Ba_msat
SSR Ba83983	83983	84022	17	76	8	47	-0.902551	GGCTGCGCGCACGCCC	GGCTGCCGCACGCCCAGCTGCGCGCCATGGCCGGCTGCGC	2.6	2.6	2.6	2.6	cds	UL8	1542_Ba_trf
SSR Ba84229	84229	84271	17	62	3	46	-1.61896	ACGCGGCCGCCGGTGGC	ACGCGGCGCTGGTGGCGCTCTACCGCCGGTGGCACGCGGCCGC	2.6	2.6	2.6	2.6	cds	UL8	1543_Ba_trf
SSR Ba84873	84873	84979	18	58	35	50	-0.695667	GCGGCCGCGCCGGAG	GCGGCCGCGCCGGAGGCGGCCGCCGCGGCCGCGGCCGAGCGCGTGCGCGTCGCCTGCGAGGCCGCCGCGGCGCGGCACCTGGCCGACGCGGGGGCCGCCGCGACGGA	1.9	7.7	7.7	1.9	cds	UL8	1544_Ba_trf
SSR Ba85101	85101	85202	51	75	21	114	-0.790362	GGCCGCGCCGCCAAGGCCGCGCGGACGCCCGCTGCGCGAGCCCGTCGAG	GGCCGCGCCGCCAAGGCCGCGCTGGACGCCCTGCTGCGCGAGGCCGTCGAGGGCCGCGCGGACGCCGAGGCCGCGCGCGCCGCCTGCGACGGCCTCGTCGAG	2.2	2.2	2.2	2.2	cds	UL8	1548_Ba_trf
SSR Ba85264	85264	85302	19	80	19	56	-0.930834	CCGCCGCGTGCGCAGGGGCGA	CCGCCGCGTGCGCAGGGGCGACCGCCGGGCGCGGCGGCG	2	2	2	2	cds	UL8	1549_Ba_trf
SSR Ba85292	85292	85338	19	73	23	60	-1.03908	GCGCGGCGGCTGCGCGCGCCT	GCGCGGCGGCGCGCGCTGCTCGCGGCGCTGCGTGCGCCTGCGCGGCG	2.4	2.4	2.4	2.4	cds	UL8	1550_Ba_trf
SSR Ba85367	85367	85372	1	100	0	NULL	NULL	C	CCCCCC	6	6	6	6	cds	UL8	1229_Ba_msat
SSR Ba85595	85595	85601	1	100	0	NULL	NULL	G	GGGGGGG	7	8	7	7	intergenic		1230_Ba_msat
SSR Ba85597	85597	85688	27	72	18	91	-0.798192	GGGGGAGGGGAGAGGGAGAGGAGGGT	GGGGGAGCGAGAGAGGGGGAGAGGGGGGGAGGGGTGAGGGAAGAGAGGGATGGGGAAGGGGAAGAGGGAGAGGAGGGTGGGGGGAGGAGGGG	3.5	4.4	3.5	3.5	intergenic		1555_Ba_trf
SSR Ba85619	85619	85625	1	100	0	NULL	NULL	G	GGGGGGG	7	8	7	7	intergenic		1231_Ba_msat
SSR Ba85675	85675	85680	1	100	0	NULL	NULL	G	GGGGGG	6	6	6	6	intergenic		1232_Ba_msat
SSR Ba85916	85916	85921	1	100	0	NULL	NULL	G	GGGGGG	6	6	6	6	cds	UL7	1233_Ba_msat
SSR Ba86065	86065	86076	2	100	0	NULL	NULL	GC	GCGCGCGCGCGC	6	6	6	6	cds	UL7	1234_Ba_msat
SSR Ba86339	86339	86389	27	88	4	81	-1.06552	CGCCGCCCTCGACGCGCGCGTCAGCG	CGCCGCTCTCGAGGCGCAGCGTCAGCGCGCCGCCCTCGACGCGCGCGTCAG	2	2	2	2	cds	UL7 UL6	1556_Ba_trf
SSR Ba86914	86914	86985	24	68	20	66	-1.17665	CGGCGGCGCCGTCCCGGCGGCGC	CGGCGGCTGGCCGTCCGCGGCGCCGGGCGCGCGCCCCCCGGCGGGGCCGGCGGCGCCGGTCCCGTCCGCGCC	3.3	3.3	3.3	3.3	cds	UL6	1559_Ba_trf
SSR Ba86947	86947	86952	1	100	0	NULL	NULL	C	CCCCCC	6	6	6	6	cds	UL6	1235_Ba_msat
SSR Ba86991	86991	87062	24	71	17	66	-0.874	GCGCAGGCGCGCACCTGCTC	GCGCGGCGCGCAGGGCCTGCTCGCGCAGGCGCCGCACCTCCTGCTCGCGCTCGCGCACCTGCTCGCGGAGGC	3.8	3.8	3.8	3.8	cds	UL6	1560_Ba_trf
SSR Ba87456	87456	87487	15	83	11	45	-0.949884	GCGCGTGGCACGCCA	GCGCGTGCTCGCGCAGCGCGTGGCACGCCAGC	2.2	2.2	2.2	2.2	cds	UL6	1561_Ba_trf
SSR Ba87784	87784	87789	1	100	0	NULL	NULL	C	CCCCCC	6	6	6	6	cds	UL6	1236_Ba_msat
SSR Ba87968	87968	88027	27	78	16	80	-0.915338	GCGCGCGCCTCGGCGCCGAGGCCGC	GCGGGCGCCTCGTCGCCGAAGCGCCGCGCCAGCGCCTCGGCGCCGAGGCCGCGCGCGCGC	2.4	2.4	2.4	2.4	cds	UL6	1563_Ba_trf
SSR Ba88017	88017	88026	2	100	0	NULL	NULL	CG	CGCGCGCGCG	5	5	5	5	cds	UL6	1237_Ba_msat
SSR Ba88286	88286	88340	15	72	2	61	-0.782982	CCGTCGCAGCCGCCG	CCGTCCGCAGCCGCCGCCGTCGCAGCCGCAGCCGACATGGCCGCCGCCGCCGCAG	NC	NC	3.7	NC	cds	UL6 UL5	1565_Ba_trf
SSR Ba88325	88325	88336	3	100	0	NULL	NULL	GCC	GCCGCCGCCGCC	5	5	4	5	cds	UL5	1238_Ba_msat
SSR Ba88408	88408	88450	11	68	20	43	-0.884916	GGAGCGCGCCG	GGAGCGCGTCCGGGAGCTCGCCGCGACGCCCGCGGAGGCGCCG	4.2	4.2	4.2	4.2	cds	UL5	1566_Ba_trf
SSR Ba88446	88446	88457	3	100	0	NULL	NULL	CGC	CGCCGCCGCCGC	4	4	4	4	cds	UL5	1239_Ba_msat
SSR Ba89069	89069	89080	2	100	0	NULL	NULL	GC	GCGCGCGCGCGC	6	6	6	6	cds	UL5	1240_Ba_msat
SSR Ba89651	89651	89684	16	80	15	46	-0.914938	GCGCTGCGCAGCGAGGC	GCGCTGCGCTGCGAGGCGCGCGCGCAGCAGGGCG	2.2	2.2	2.2	2.2	cds	UL5	1567_Ba_trf
SSR Ba89666	89666	89675	2	100	0	NULL	NULL	GC	GCGCGCGCGC	5	5	5	5	cds	UL5	1241_Ba_msat
SSR Ba90062	90062	90076	3	100	0	NULL	NULL	GAC	GACGACGACGACGAC	5	5	5	5	cds	UL5	1242_Ba_msat
SSR Ba90238	90238	90247	2	100	0	NULL	NULL	CG	CGCGCGCGCG	5	5	5	5	cds	UL5	1243_Ba_msat
SSR Ba90301	90301	90307	1	100	0	NULL	NULL	G	GGGGGGG	7	7	7	7	cds	UL5	1244_Ba_msat
SSR Ba90844	90844	90849	1	100	0	NULL	NULL	G	GGGGGG	6	6	6	6	promoter	UL4	1245_Ba_msat
SSR Ba91355	91355	91396	12	75	12	46	-0.730318	CGCCACCACCAT	CGCCATCACCATCGCCACCACCGTCACCATCCCCATCCCACC	4.7	4.7	3.7	4.7	intergenic		1568_Ba_trf
SSR Ba91511	91511	91516	1	100	0	NULL	NULL	G	GGGGGG	6	6	6	6	cds	UL3.5	1246_Ba_msat
SSR Ba91574	91574	91730	60	76	4	199	-0.0665947	GGCGGCCGTCGCCGAGGCGTGGACGCTGCGCTGGCGGGGCCGCGGCAGCTGGACCGCCGG	GGCGGCGTGGGCCGAGGCGTGGACGCTGCGCTGGCGGGGTCTCGGCAGCTGGGGCGTCGGGGCGGCCGTCGTCGAGGCGTTGATGCTCCGTTGCCGGGGCCGGGGCAGCTGGACCGCCGGGGCGGCCGTCGCCGAGGCGTGGACGCTGCCGCGGCGG	2.6	2.6	2.6	2.6	cds	UL3.5	1569_Ba_trf
SSR Ba91688	91688	91803	17	60	25	64	-0.618317	CGCCGCGGCGGCACGCT	CGCCGGGGCGGCCGTCGCCGAGGCGTGGACGCTGCCGCGGCGGCGCGGGGGTGCGGCCGCGCACGACTCGGGTCCGCCCGCGGCCGTCGCCGAGGCGTGCACGCTGCCGCGGCGGC	7.2	7.2	7.2	7.2	cds	UL3.5	1570_Ba_trf
SSR Ba91813	91813	91882	18	67	14	67	-0.966181	GCTGCTGCTGGTGGTGCT	GCTGCTGTTGTTGTTGCTGCTGCTGCTGCGGATGCTGAGAGCGGTGGTGGTGCTGCTGCTGCTGGTGGTG	4	NC	4	4	cds	UL3.5	1572_Ba_trf
SSR Ba91827	91827	91841	3	100	0	NULL	NULL	TGC	TGCTGCTGCTGCTGC	7	4	5	7	cds	UL3.5	1247_Ba_msat
SSR Ba91863	91863	91874	3	100	0	NULL	NULL	TGC	TGCTGCTGCTGC	3	2	4	3	cds	UL3.5	1248_Ba_msat
SSR Ba91875	91875	91886	3	100	0	NULL	NULL	TGG	TGGTGGTGGTGG	5	5	4	5	cds	UL3.5	1249_Ba_msat
SSR Ba91997	91997	92003	1	100	0	NULL	NULL	G	GGGGGGG	7	5	7	7	cds	UL3.5	1250_Ba_msat
SSR Ba92039	92039	92085	21	76	3	52	-0.9512	GCCGCGGACACGCGCCGGGAG	GCCGGCGGAGACGCGGCGGGAGGCCGCGGCCAGGCGCCGGGCGGCCG	2.2	2	2.2	2.2	cds	UL3.5	1573_Ba_trf
SSR Ba92367	92367	92404	12	77	11	52	-0.82169	GGCCGCGCGCGCG	GGCCGCGCCCGGGGGCGCCGCGCGGGCCGCGCGCGCGG	3.1	NC	3.1	3.1	cds	UL3	1575_Ba_trf
SSR Ba92394	92394	92403	2	100	0	NULL	NULL	CG	CGCGCGCGCG	5	4	5	5	cds	UL3	1251_Ba_msat
SSR Ba92444	92444	92471	12	83	11	42	-0.909027	CCGGCCAGGGC	CCGGCCAGGGCCGCGGCCAGGTCCCGGC	2.5	2.5	2.5	2.5	cds	UL3	1576_Ba_trf
SSR Ba92565	92565	92576	3	100	0	NULL	NULL	CCG	CCGCCGCCGCCG	4	5	4	4	cds	UL3	1252_Ba_msat
SSR Ba92589	92589	92595	1	100	0	NULL	NULL	C	CCCCCCC	7	7	7	7	cds	UL3	1253_Ba_msat
SSR Ba92594	92594	92692	51	75	18	115	-0.816385	CCGTCTTCCACGTCTCCCCTCTCCTCCTTCTCCGTCGCCTCCCCTCCTCG	CCGTCTTCCTCGTCTTCCGTCTCCTCCTTCTCCGTCGCCTTCCCCTCCTCGCCGTCTTCCACGTCCCCCTCTCCGTCTTCGCTCCCGCGCACCCCCTCC	1.5	1.5	1.5	1.5	cds	UL3	1579_Ba_trf
SSR Ba92871	92871	92876	1	100	0	NULL	NULL	C	CCCCCC	6	5	6	6	promoter	UL3	1254_Ba_msat
SSR Ba92878	92878	92884	1	100	0	NULL	NULL	C	CCCCCCC	6	6	7	6	promoter	UL3	1255_Ba_msat
SSR Ba93329	93329	93334	1	100	0	NULL	NULL	G	GGGGGG	6	6	6	6	cds	UL2	1256_Ba_msat
SSR Ba93484	93484	93532	24	81	14	69	-0.935568	CTCGGCCAGGCAGCAGGCGCGCGTA	CTCGGTCAGGCAGCGGCCGCGGTACTCGGCCAGCAGCAGGCGCGCGTAC	2.1	2.1	2.1	2.1	cds	UL2	1580_Ba_trf
SSR Ba93688	93688	93731	18	67	10	46	-1.37511	CTTCGAGGGCCGGGCGG	CTTCGCGGGCCGGGCGGCGGCGGAGGGTCGGGCCGGCTTCGAGG	2.6	2.6	2.6	2.6	cds	UL2	1581_Ba_trf
SSR Ba93794	93794	93805	3	100	0	NULL	NULL	GCG	GCGGCGGCGGCG	4	3	4	4	cds	UL2	1257_Ba_msat
SSR Ba93860	93860	93865	1	100	0	NULL	NULL	G	GGGGGG	6	6	6	6	cds	UL2 UL1	1258_Ba_msat
SSR Ba94183	94183	94207	13	91	0	43	-1.16064	GGGGAGCGCGGGT	GGGGAGCGCGGGTGGGGGGCGCGGG	1.9	NC	1.9	1.9	cds	UL1	1582_Ba_trf
SSR Ba94196	94196	94201	1	100	0	NULL	NULL	G	GGGGGG	6	6	6	6	cds	UL1	1259_Ba_msat
SSR Ba94288	94288	94294	1	100	0	NULL	NULL	A	AAAAAAA	7	7	7	7	cds	UL1	1260_Ba_msat
SSR Ba94425	94425	94431	1	100	0	NULL	NULL	G	GGGGGGG	6	7	7	6	promoter	UL1	1261_Ba_msat
SSR Ba94450	94450	94455	1	100	0	NULL	NULL	G	GGGGGG	6	6	6	6	promoter	UL1	1262_Ba_msat
SSR Ba94485	94485	94513	10	75	20	41	-1.0684	CGGGGCGCGAT	CGGGGCGCGATGGGGCGCATCGAGGCGCG	2.8	NULL	2.8	2.8	promoter	UL1	1583_Ba_trf
SSR Ba94524	94524	94584	11	100	0	122	0.0867097	GGGGGAGTCGG	GGGGGAGTCGGGGGGGAGTCGGGGGGGAGTCGGGGGGGAGTCGGGGGGGAGTCGGGGGGGA	NC	3.9	5.5	NC	promoter	UL1	1584_Ba_trf
SSR Ba94533	94533	94539	1	100	0	NULL	NULL	G	GGGGGGG	NULL	1	7	6	promoter	UL1	1263_Ba_msat
SSR Ba94544	94544	94550	1	100	0	NULL	NULL	G	GGGGGGG	6	7	7	6	promoter	UL1	1264_Ba_msat
SSR Ba94555	94555	94561	1	100	0	NULL	NULL	G	GGGGGGG	6	7	7	6	promoter	UL1	1265_Ba_msat
SSR Ba94566	94566	94572	1	100	0	NULL	NULL	G	GGGGGGG	6	7	7	6	promoter	UL1	1266_Ba_msat
SSR Ba94577	94577	94583	1	100	0	NULL	NULL	G	GGGGGGG	6	6	7	6	promoter	UL1	1267_Ba_msat
SSR Ba95117	95117	95128	4	100	0	NULL	NULL	GCCA	GCCAGCCAGCCA	3	3	3	3	intergenic		1268_Ba_msat
SSR Ba95118	95118	95155	13	80	3	50	-0.738228	CCAGCCGAGCCGA	CCAGCCAGCCAACCAGCCGAGCCGCCCAGCCGACCCGA	3	3	3	3	intergenic		1585_Ba_trf
SSR Ba95215	95215	95220	1	100	0	NULL	NULL	A	AAAAAA	6	6	6	6	intergenic		1269_Ba_msat
SSR Ba95227	95227	95233	1	100	0	NULL	NULL	T	TTTTTTT	7	7	7	7	intergenic		1270_Ba_msat
SSR Ba95259	95259	95377	12	65	9	83	0.30141	AGCAGGAGCGGG	AGCAGGAGCGGAGGTGGGTGCGGGGCCGGGAGCCGGAGCAGGACCGGGAACAGGAACAGGAACAGGAGTGGGGCCGGGAGCAGGAGCAGGAGCGGGAGCCGAAGTGGGGGCAGGAGCGG	11.2	9.3	10.2	11.2	intergenic		1588_Ba_trf
SSR Ba95305	95305	95322	6	100	0	NULL	NULL	GGAACA	GGAACAGGAACAGGAACA	5	6	3	5	intergenic		1271_Ba_msat
SSR Ba95476	95476	95481	1	100	0	NULL	NULL	G	GGGGGG	6	6	6	6	cds	EP0	1272_Ba_msat
SSR Ba95515	95515	95520	1	100	0	NULL	NULL	G	GGGGGG	6	6	6	6	cds	EP0	1273_Ba_msat
SSR Ba95716	95716	95783	30	70	18	66	-1.23406	CCGTCCGGCCGCGCCGCAGCACGGGT	CCGTCCGGCCGCGCCGCAGGCATCGGGTCCGTCTCTGCTCGCGCCTCAGCACGGCCGCCCGTCGGGCC	2.1	NC	2.1	NC	cds	EP0	1589_Ba_trf
SSR Ba96297	96297	96304	1	100	0	NULL	NULL	C	CCCCCCCC	8	8	8	8	cds	EP0	1274_Ba_msat
SSR Ba96562	96562	96573	3	100	0	NULL	NULL	GCG	GCGGCGGCGGCG	4	2	4	2	promoter	EP0	1275_Ba_msat
SSR Ba96681	96681	96686	1	100	0	NULL	NULL	T	TTTTTT	6	5	6	6	promoter	EP0	1276_Ba_msat
SSR Ba96740	96740	96784	20	84	4	62	-0.860496	TCCCCCCGCCCCCTCGGGCC	TCCGCCCGCCCCGTCGGGGCTCCCCCCGCCCCCTCGGGCCGTCCC	2.2	2.2	2.2	2.2	promoter	EP0	1590_Ba_trf
SSR Ba96761	96761	96766	1	100	0	NULL	NULL	C	CCCCCC	6	6	6	6	promoter	EP0	1277_Ba_msat
SSR Ba96928	96928	96964	15	79	12	48	-0.860505	AACCACCGGCACCAC	AACCCCCGGCCCACAACACACCGGCACCACCACCACC	2.5	2.3	2.5	2.5	promoter	EP0	1591_Ba_trf
SSR Ba96952	96952	96963	3	100	0	NULL	NULL	CAC	CACCACCACCAC	5	3	4	5	promoter	EP0	1278_Ba_msat
SSR Ba96973	96973	96978	1	100	0	NULL	NULL	C	CCCCCC	6	6	6	6	promoter	EP0	1279_Ba_msat
SSR Ba97086	97086	97091	1	100	0	NULL	NULL	G	GGGGGG	6	6	6	5	intergenic		1280_Ba_msat
SSR Ba97109	97109	97114	1	100	0	NULL	NULL	G	GGGGGG	6	7	6	6	intergenic		1281_Ba_msat
SSR Ba97123	97123	97133	1	100	0	NULL	NULL	G	GGGGGGGGGGG	8	7	11	8	intergenic		1282_Ba_msat
SSR Ba97294	97294	97299	1	100	0	NULL	NULL	C	CCCCCC	6	6	6	6	intergenic		1283_Ba_msat
SSR Ba97303	97303	97308	1	100	0	NULL	NULL	C	CCCCCC	6	6	6	6	intergenic		1284_Ba_msat
SSR Ba97397	97397	97403	1	100	0	NULL	NULL	G	GGGGGGG	7	7	7	7	intergenic		1285_Ba_msat
SSR Ba97491	97491	97498	1	100	0	NULL	NULL	C	CCCCCCCC	7	6	8	7	intergenic		1286_Ba_msat
SSR Ba97558	97558	97563	1	100	0	NULL	NULL	C	CCCCCC	6	6	6	6	intergenic		1287_Ba_msat
SSR Ba97560	97560	97586	11	88	5	40	-0.913883	CCCCGCTTCT	CCCCGCTTCTCCCCGCTCTCTCCGCGC	2.7	2.7	2.7	2.7	intergenic		1592_Ba_trf
SSR Ba97721	97721	97726	1	100	0	NULL	NULL	T	TTTTTT	6	6	6	6	intergenic		1288_Ba_msat
SSR Ba97801	97801	97815	3	100	0	NULL	NULL	ACC	ACCACCACCACCACC	5	4	5	5	intergenic		1289_Ba_msat
SSR Ba97843	97843	97890	23	74	18	53	-1.08908	CACCGCCACCCCACACCATCACCC	CACCGCCACCCCACACCATCCCCCACCCCCCCCGTCCACCCTCACCCC	2.2	1.4	2.2	2.2	intergenic		1593_Ba_trf
SSR Ba97868	97868	97875	1	100	0	NULL	NULL	C	CCCCCCCC	8	7	8	8	intergenic		1290_Ba_msat
SSR Ba97887	97887	97892	1	100	0	NULL	NULL	C	CCCCCC	6	5	6	6	intergenic		1291_Ba_msat
SSR Ba98026	98026	98095	25	66	21	73	-1.35294	TTTCCCCGTTCCCCTCCCCTTCGCA	TTTCCCCTTCCCCTCCCCTTCGCATCCCCGTTCCCCCCTGTTCCGCATTTCCCCGCTCCCTCCACCATCG	2.7	NC	2.7	2.7	intergenic		1595_Ba_trf
SSR Ba98058	98058	98063	1	100	0	NULL	NULL	C	CCCCCC	6	7	6	6	intergenic		1292_Ba_msat
SSR Ba98233	98233	98238	1	100	0	NULL	NULL	G	GGGGGG	6	6	6	6	intergenic		1293_Ba_msat
SSR Ba98349	98349	98354	1	100	0	NULL	NULL	G	GGGGGG	9	4	6	9	intergenic		1294_Ba_msat
SSR Ba98355	98355	98366	4	100	0	NULL	NULL	TGGG	TGGGTGGGTGGG	3	1	3	3	intergenic		1295_Ba_msat
SSR Ba98434	98434	98443	1	100	0	NULL	NULL	C	CCCCCCCCCC	6	6	10	6	intergenic		1296_Ba_msat
SSR Ba98711	98711	98717	1	100	0	NULL	NULL	G	GGGGGGG	7	10	7	7	intergenic		1297_Ba_msat
SSR Ba98855	98855	98866	4	100	0	NULL	NULL	TGGA	TGGATGGATGGA	3	3	3	3	intergenic		1298_Ba_msat
SSR Ba98989	98989	98995	1	100	0	NULL	NULL	C	CCCCCCC	13	7	7	11	intergenic		1299_Ba_msat
SSR Ba99028	99028	99037	1	100	0	NULL	NULL	C	CCCCCCCCCC	7	7	10	7	intergenic		1300_Ba_msat
SSR Ba99061	99061	99069	1	100	0	NULL	NULL	C	CCCCCCCCC	10	9	9	10	intergenic		1301_Ba_msat
SSR Ba99125	99125	99131	1	100	0	NULL	NULL	C	CCCCCCC	7	7	7	7	intergenic		1302_Ba_msat
SSR Ba99256	99256	99262	1	100	0	NULL	NULL	G	GGGGGGG	7	7	7	7	intergenic		1303_Ba_msat
SSR Ba99407	99407	99412	1	100	0	NULL	NULL	G	GGGGGG	6	6	6	6	intergenic		1304_Ba_msat
SSR Ba99576	99576	99581	1	100	0	NULL	NULL	C	CCCCCC	6	6	6	6	intergenic		1305_Ba_msat
SSR Ba99715	99715	99747	14	89	5	54	-0.952581	GAGGGGGAGGAGGAG	GAGGGGGGGGAGGAGAGGGGGAGGAGGAGGAGG	1.9	NC	2.3	1.9	intergenic		1597_Ba_trf
SSR Ba99717	99717	99724	1	100	0	NULL	NULL	G	GGGGGGGG	6	6	8	6	intergenic		1306_Ba_msat
SSR Ba99734	99734	99748	3	100	0	NULL	NULL	GGA	GGAGGAGGAGGAGGA	4	4	5	4	intergenic		1307_Ba_msat
SSR Ba99791	99791	99796	1	100	0	NULL	NULL	G	GGGGGG	6	6	6	6	intergenic		1308_Ba_msat
SSR Ba99866	99866	99943	33	87	6	120	-0.810899	ACGGCGCGCGAGGAGCTGGGGGAGGAGGAGGAG	ACGGCGCCCGGGGAGTTGGGGGAGGAGGAGACGGCGCGCGAGGAGCTGGGGGAGGAGGAGGAGACGGCGCGCGAGGAG	2.5	NC	2.5	2.5	intergenic		1599_Ba_trf
SSR Ba99916	99916	99927	3	100	0	NULL	NULL	GGA	GGAGGAGGAGGA	4	3	4	4	intergenic		1309_Ba_msat
SSR Ba100088	100088	100094	1	100	0	NULL	NULL	C	CCCCCCC	6	6	7	6	intergenic		1310_Ba_msat
SSR Ba100112	100112	100117	1	100	0	NULL	NULL	A	AAAAAA	6	6	6	6	intergenic		1311_Ba_msat
SSR Ba100115	100115	100144	16	93	6	55	-1.1322	AAAGGGGGCGGGGCTT	AAAGGGGGCGGGGCTTAAAGGGGGGGGGCT	1.9	1.9	1.9	1.9	intergenic		1602_Ba_trf
SSR Ba100134	100134	100142	1	100	0	NULL	NULL	G	GGGGGGGGG	10	9	9	9	intergenic		1312_Ba_msat
SSR Ba100145	100145	100174	10	95	0	53	-0.825997	AATTTGCATA	AATTTGCATAAATTTGCATACATTTGCATA	3	1.1	3	3	intergenic		1603_Ba_trf
SSR Ba100156	100156	100314	32	74	14	191	-0.384051	ATTTGCATACATTTGCATAGCCCCGCCCCCTC	ATTTGCATACATTTGCATAGCCCCGCCCCCTCATTTGCATAAATTAGCATGGCCCCTCCCCCTCATTTGCATGCATTTGCATAACCCCTCCCCCTGATCTGCATAACCCCACCCCCTCATTTGCATACATTTGCATAGCCCCGCCCCCTAATCTGCATA	5.6	1.7	5.3	6.3	intergenic		1604_Ba_trf
SSR Ba100233	100233	100424	22	82	11	265	0.486438	TGCATAACCCCTCCCCCTAATC	TGCATAACCCCTCCCCCTGATCTGCATAACCCCACCCCCTCATTTGCATACATTTGCATAGCCCCGCCCCCTAATCTGCATAACCCCTCCCCCTAATCTGCATAACCCCTCCCCCTAATCTGCATAACCCCTCCCCCTAATCTGCATAACCCCTCCCCCTAATCTGCATAACCCCTCCCCCTAATCTGCATA	3.3	2.3	8.7	5.3	intergenic		1605_Ba_trf
SSR Ba100404	100404	100550	52	79	10	188	-0.191941	CCCCCCCCCATTTGCATATGACCGCTTCCCCGGACGTGACGCTCGGGCCCCT	CCCCTCCCCCTAATCTGCATATGACAACTTCCTCCGGAAGTGACGCTCTGGCCCCTCCCCCCCCATTTAAATATGACCGCTTCCCCCGGACGTGACGCCGGGCTCCTCCCCCCCCCATTTGCATATGACCGCTTCCCGGACGTGACG	2	NC	2.9	NC	intergenic		1607_Ba_trf
SSR Ba100460	100460	100467	1	100	0	NULL	NULL	C	CCCCCCCC	6	4	8	6	intergenic		1313_Ba_msat
SSR Ba100511	100511	100519	1	100	0	NULL	NULL	C	CCCCCCCCC	9	8	9	13	intergenic		1314_Ba_msat
SSR Ba100967	100967	100993	3	91	0	40	0.581349	ACC	ACCACCACCACCAACAACACCACCACC	10	10	9	10	intergenic		1608_Ba_trf
SSR Ba100992	100992	101007	1	100	0	NULL	NULL	C	CCCCCCCCCCCCCCCC	16	7	16	16	intergenic		1316_Ba_msat
SSR Ba101086	101086	101092	1	100	0	NULL	NULL	T	TTTTTTT	7	7	7	7	intergenic		1317_Ba_msat
SSR Ba101090	101090	101109	8	100	0	40	-0.974639	TTTCTCTC	TTTCTCTCTTTCTCTCTTTC	2.5	2.5	2.5	2.5	intergenic		1609_Ba_trf
SSR Ba101109	101109	101114	1	100	0	NULL	NULL	C	CCCCCC	8	6	6	8	intergenic		1318_Ba_msat
SSR Ba101116	101116	101121	1	100	0	NULL	NULL	C	CCCCCC	6	6	6	6	intergenic		1319_Ba_msat
SSR Ba101158	101158	101184	9	84	15	42	-0.857725	CCGGGACCA	CCGGGACCACCGGGACCCTCGGGACCA	3.1	3.6	3.1	3.1	intergenic		1610_Ba_trf
SSR Ba101232	101232	101243	3	100	0	NULL	NULL	CCA	CCACCACCACCA	7	4	4	7	intergenic		1320_Ba_msat
SSR Ba101304	101304	101357	27	96	3	103	-0.945976	AGGGACCCCCATCTGCTAAGACCCACC	AGGGCCCCCATCTGCTAAGACCCACCAGGGACCCCCATCTGCTAAGACCCACCA	2	NC	2	NC	intergenic		1611_Ba_trf
SSR Ba101352	101352	101363	3	100	0	NULL	NULL	CCA	CCACCACCACCA	4	4	4	4	intergenic		1321_Ba_msat
SSR Ba101400	101400	101420	3	100	0	42	0.37134	CCA	CCACCACCACCACCACCACCA	5	5	7	5	intergenic		1612_Ba_trf
SSR Ba101558	101558	101563	1	100	0	NULL	NULL	A	AAAAAA	6	6	6	6	intergenic		1323_Ba_msat
SSR Ba101653	101653	101702	27	80	8	65	-1.00674	GGAGGAGAAGGAGAAGGGGACCGCG	GGAGGAGAAGGGGACCGGGGGACCGCGGGAGGAGGAGGAGAAGGGGACCG	NC	NC	2	NC	intergenic		1614_Ba_trf
SSR Ba101680	101680	101691	3	100	0	NULL	NULL	GGA	GGAGGAGGAGGA	3	2	4	3	intergenic		1324_Ba_msat
SSR Ba101713	101713	101797	3	70	7	67	0.636917	CCG	CCGCCGCCGAGCCCTCCGCCGCGGCCGCCGCCGCCGCTTCCACCACCGCCGCCACCTCCGCCGCCGCCGCAGCCACCTCCGGCCG	28.7	23.3	28.7	28.7	intergenic		1615_Ba_trf
SSR Ba101810	101810	101836	14	92	0	47	-1.15175	GGAGGAGAAGGAGA	GGAGGAGAAGGAGAGGAGGAGGAGGAG	1.5	1.9	1.9	1.5	intergenic		1617_Ba_trf
SSR Ba101822	101822	101836	3	100	0	NULL	NULL	GAG	GAGGAGGAGGAGGAG	3	5	5	3	intergenic		1327_Ba_msat
SSR Ba101846	101846	101879	15	94	0	61	-0.999469	GCCGGGGAGGCAGGC	GCCGGGGAGGCAGGCGCCGGGGAGGCAAGCGCCG	2.3	2.3	2.3	2.3	intergenic		1618_Ba_trf
SSR Ba101917	101917	101928	3	100	0	NULL	NULL	GAG	GAGGAGGAGGAG	4	4	4	4	intergenic		1328_Ba_msat
SSR Ba101920	101920	101965	18	85	0	64	-0.743296	GAGGACGAGGACCGGGAC	GAGGAGGAGGACGGGGACGAGGACGAGGACCGGGCCGAGGGCGAGG	2.8	2.8	2.6	2.8	intergenic		1619_Ba_trf
SSR Ba102015	102015	102032	6	100	0	NULL	NULL	AGAGTC	AGAGTCAGAGTCAGAGTC	3	3	3	3	intergenic		1329_Ba_msat
SSR Ba102309	102309	102344	18	84	10	53	-0.934221	CGGCCGGCGCGGCGCCCG	CGGCCGGCGGGGCGCCCGCGGCGGCGACGGCGCCCG	2.1	2.3	2.1	2.1	cds	IE180	1621_Ba_trf
SSR Ba102405	102405	102469	27	82	15	89	-0.91798	CGCGGAGCTCGGCCGGCAGGCCCTCGGGGC	CGCGCAGCTCGGCCGGCAGGCCCTCGGGGCCGCGGAGCTCGGCGAGGCCCCGGCGGCCGCAGGAG	NC	2.3	2.3	NC	cds	IE180	1622_Ba_trf
SSR Ba102945	102945	102971	5	86	4	40	-0.306124	GCCGC	GCCGGCGCCGCGCCGCGCCGAGCCGCG	5.4	5.4	5.4	5.4	cds	IE180	1623_Ba_trf
SSR Ba103273	103273	103321	8	69	21	43	-0.264409	GGCGGCGC	GGCGGCGCGGCGGCGGAGCGGGGCGCCCGCGGCCCCGCGGCGCGCGGCG	6.6	6.6	6.6	5.2	cds	IE180	1624_Ba_trf
SSR Ba103549	103549	103566	3	100	0	NULL	NULL	GGA	GGAGGAGGAGGAGGAGGA	7	10	6	7	cds	IE180	1331_Ba_msat
SSR Ba103713	103713	103741	15	86	13	46	-1.03895	CCCCGGGCGCGCGGG	CCCCGGGGCGGCGGGCCCCGGGCGCGCGG	2	2	2	2	cds	IE180	1625_Ba_trf
SSR Ba103785	103785	103824	9	75	6	40	-0.605214	CGGAGGAGC	CGGGGGAGCTGGCGTAGCCGGAGGAGCCGGAGAGGCCGGA	4.6	4.6	4.6	4.6	cds	IE180	1626_Ba_trf
SSR Ba103819	103819	103889	36	94	0	128	-0.502582	GCCGGACTCGGTGCCGGAGCTGGACTTGGTGCTGGA	GCCGGACTTGGTGCCGGAGCTGGACTTGGTGCTGGAGCCGGACTCGGTGCTGGAGCTGGACTTGGTGCTGG	NC	1.4	2	NC	cds	IE180	1628_Ba_trf
SSR Ba103932	103932	103943	3	100	0	NULL	NULL	CCG	CCGCCGCCGCCG	4	4	4	4	cds	IE180	1332_Ba_msat
SSR Ba103993	103993	104053	26	80	5	70	-0.877571	CAGGCCGCGCGGCGGCCTCCGCGGGCC	CAGGCCGGGCGCGGGCTCCGCGGGCCCGGGCCGCGCGGCGGCCTCGGCGAGCCGGGCCGCG	2.3	2	2.3	2.3	cds	IE180	1631_Ba_trf
SSR Ba104019	104019	104086	15	67	21	60	-0.675152	CGGGCCGCGGCGAG	CGGGCCGCGCGGCGGCCTCGGCGAGCCGGGCCGCGGCCACGTTGGCCGGGGCGAAGAGGGCCGCGGCG	5.1	5.1	5.1	5.1	cds	IE180	1632_Ba_trf
SSR Ba104260	104260	104309	25	80	8	67	-0.980061	GGCGGGCCGAGGGCAGCCGGAGCGCG	GGCGGGCCCGAGGGCGGCCGGGGCGCGGGCGGGCGCGGGCAGCCGGAGCG	2	2	2	2	cds	IE180	1636_Ba_trf
SSR Ba104271	104271	104350	18	68	15	60	-0.688879	GGGCGGGCGAGGGCAGCC	GGGCGGCCGGGGCGCGGGCGGGCGCGGGCAGCCGGAGCGGGCAGGGCAGCAGGCGCTCGAGGACGCCGCGGCAGGCCAGG	4.8	4.8	4.8	4.8	cds	IE180	1637_Ba_trf
SSR Ba105069	105069	105101	6	73	20	42	-0.437257	GGGGCC	GGGGCCGGGCGGGCTCCGGGGCCGGGGCCGGGG	5.8	5.8	5.8	5.8	cds	IE180	1638_Ba_trf
SSR Ba105088	105088	105155	15	69	18	62	-0.625964	GGCCGCGGCGGAGGA	GGCCGGGGCCGGGGAGGCCGCGGCGGAGGAGGAGGCGGAGGAGGCCGAGGGCCGCGGGGCCGCGGCGG	4.9	3	4.9	4.9	cds	IE180	1640_Ba_trf
SSR Ba105232	105232	105281	15	88	0	86	-0.57276	GGAGGAGGACGAGGA	GGAGGAGGACGAGGACGAGGAGGACGAGGAGGACGAGGACGAGGAGGAGG	3.9	3.3	3.3	3.9	cds	IE180	1642_Ba_trf
SSR Ba105277	105277	105341	23	73	15	73	-0.886499	GGAGGGCGAGCGGCCCGGGGGGC	GGAGGCCGAGCGCCGCGCGGCGGCGGCGGCGAGGGCCCGGGGGGCGGAGGGCGAGCGGGCCGGGG	2.9	3	3	2.9	cds	IE180	1644_Ba_trf
SSR Ba105293	105293	105307	3	100	0	NULL	NULL	GCG	GCGGCGGCGGCGGCG	4	6	5	4	cds	IE180	1334_Ba_msat
SSR Ba105315	105315	105320	1	100	0	NULL	NULL	G	GGGGGG	6	6	6	6	cds	IE180	1335_Ba_msat
SSR Ba105528	105528	105556	6	86	0	44	-0.377491	TGGAGT	TGGAGCTGGAGTTGGAGTTGGGGTTGGAG	4.8	4.7	4.8	4.8	cds	IE180	1645_Ba_trf
SSR Ba105678	105678	105689	3	100	0	NULL	NULL	CGC	CGCCGCCGCCGC	4	4	4	4	cds	IE180	1336_Ba_msat
SSR Ba105715	105715	105722	1	100	0	NULL	NULL	G	GGGGGGGG	5	5	8	5	cds	IE180	1337_Ba_msat
SSR Ba105863	105863	105910	21	80	16	65	-0.829736	GAGGGGCCGGGGGAGGCCGAG	GAGGGGCCGGGGGAGCCGGAGGAGGAGGCCGGGGAGGCCGCGGAGGGG	NC	NC	2.4	NC	cds	IE180	1647_Ba_trf
SSR Ba105886	105886	105941	9	66	22	41	-0.385932	GGAGGCCGC	GGAGGCCGGGGAGGCCGCGGAGGGGGACGAGCGCCCGGGGCCGCCGGGGGCCCCGG	NC	NC	6.6	NC	cds	IE180	1648_Ba_trf
SSR Ba105973	105973	106007	17	83	0	49	-0.907436	CGGCCCGGGACCGGAGC	CGGCCGGGGCCCGGAGCCGGCCCGGGACCGGGGCC	2.1	2.1	2.1	2.1	cds	IE180	1651_Ba_trf
SSR Ba106140	106140	106151	3	100	0	NULL	NULL	GCT	GCTGCTGCTGCT	5	5	4	5	cds	IE180	1338_Ba_msat
SSR Ba106206	106206	106223	6	100	0	NULL	NULL	CGGCCT	CGGCCTCGGCCTCGGCCT	2	3	3	2	cds	IE180	1339_Ba_msat
SSR Ba106279	106279	106309	15	82	17	45	-0.98924	GGAGCCCTGGCTGCCG	GGAGCCGCGGCGCCGGGAGCCCTGGCTGCCG	2.1	2.1	2.1	2.1	cds	IE180	1652_Ba_trf
SSR Ba106346	106346	106357	3	100	0	NULL	NULL	GCG	GCGGCGGCGGCG	4	4	4	3	cds	IE180	1340_Ba_msat
SSR Ba106473	106473	106523	26	80	3	67	-0.96371	GCGGCCGGAGGAGAAGAAGAAGAAG	GCGGGCGGCGGAGAAGAAGGAGGAAGGCGGCCGGAGGAGGAGAAGAAGAAG	2	NC	2	2	promoter	IE180	1653_Ba_trf
SSR Ba106513	106513	106524	3	100	0	NULL	NULL	AGA	AGAAGAAGAAGA	4	3	4	4	promoter	IE180	1341_Ba_msat
SSR Ba106856	106856	107115	83	83	8	357	0.29115	CGGCCAATGGGATTTCTCTCGCCCACTTCCTCTCGCGTCTACTTTGCATGCCCGGCCCCCGCGGCGGCCATCTTGCCCCTCGA	CGGCCAATGGGATTTCGCGAGGAACTTCCTCGCGAGGACCATTTGCATGCCCGGCCCCCGCGGCGGCCATCTTGCCCACTCGACGGCCAATGGGATTTCTCTCGCCCACTTCCTCTCGCGTCTACTTTGCATGTCCGGCCCCGAGGGCGCCATCTTGGCCCCTCGACGGCCAATGGGATTTCTCTCGCCCACTTCCTCTCGCGTCTACTTTGCATGCCCGGCCCCCGCGGCGGCCATCTCGGCCCGCCCGGGCCAATGGG	NC	NC	3.2	NC	promoter	IE180	1654_Ba_trf
SSR Ba106856	106856	107220	83	75	11	345	0.0777503	CGGCCAATGGGATTTCTCTCGCACACTCCCTCGCGCGTCTACTTTGCATGCCCGGCCCCCGCGGCGGCCATCTTGGCCCTCGA	CGGCCAATGGGATTTCGCGAGGAACTTCCTCGCGAGGACCATTTGCATGCCCGGCCCCCGCGGCGGCCATCTTGCCCACTCGACGGCCAATGGGATTTCTCTCGCCCACTTCCTCTCGCGTCTACTTTGCATGTCCGGCCCCGAGGGCGCCATCTTGGCCCCTCGACGGCCAATGGGATTTCTCTCGCCCACTTCCTCTCGCGTCTACTTTGCATGCCCGGCCCCCGCGGCGGCCATCTCGGCCCGCCCGGGCCAATGGGCGCGCGGAGGCGTCTCCCGCGCGCCTCTGATTTGCATGCCCGGCCCGCTCTGCGGCCATCTTGGCCGCGGGCGGCCAATGAGATTGTCCGAAAATCCCTCGCGCG	NC	NC	4.6	NC	promoter	IE180	1655_Ba_trf
SSR Ba107383	107383	107557	36	96	2	306	0.610276	GTGGTCCGCATGTGTTGTGTGGTGGTCTCTGTGTTGTG	GTGGTCCGCATGTGTTGTGGTGGTCTCTGTGTTGTGGTGGTCCGCATGTGTTGTGTGGTGGTCTCTGTGTTGTGGTGGTCCGCATGTGTTGTGTGGTGGTCTCTGTGTTGTGGTGGTCTCTGTGTTGTGTGGTGGTCTCTGTGTTGTGGTGGTCTCTGTGTTGTGTGGTGGTCTC	NC	2.3	4.8	NC	intergenic		1657_Ba_trf
SSR Ba107579	107579	107649	9	69	18	61	0.108096	CGAGACCCC	CGAGACCCCGAGACCCCCGTTTCCCCCTCCCCGAGACCCCTGAGACCCCCGAGACCCTCCCGCGACCCCCG	8.4	8.4	8.4	8.4	intergenic		1660_Ba_trf
SSR Ba107584	107584	107628	23	81	0	62	-0.925714	CCCCGAGACCCCCGAGACCCCCT	CCCCGAGACCCCCGTTTCCCCCTCCCCGAGACCCCTGAGACCCCC	NC	2	2	NC	intergenic		1659_Ba_trf
SSR Ba107789	107789	107828	6	69	25	44	-0.261003	CCGGAC	CCGGACCCGAACCTCGAGCCCGGACCCGCCCGGACCCGGA	7.2	7.2	7.2	7.2	intergenic		1662_Ba_trf
SSR Ba107869	107869	107906	17	80	14	52	-0.92659	CCCACCCACCCCCTCATCT	CCCACCCACCCCCTCCTCTCCCCCCCCCCCTCTATCTC	2.1	2.1	2.1	2.1	intergenic		1664_Ba_trf
SSR Ba107888	107888	107898	1	100	0	NULL	NULL	C	CCCCCCCCCCC	5	10	11	5	intergenic		1342_Ba_msat
SSR Ba107903	107903	107912	2	100	0	NULL	NULL	TC	TCTCTCTCTC	5	4	5	5	intergenic		1343_Ba_msat
SSR Ba107918	107918	107923	1	100	0	NULL	NULL	C	CCCCCC	6	6	6	6	intergenic		1344_Ba_msat
SSR Ba107953	107953	107959	1	100	0	NULL	NULL	A	AAAAAAA	10	7	7	10	intergenic		1345_Ba_msat
SSR Ba108016	108016	108027	4	100	0	NULL	NULL	CGGG	CGGGCGGGCGGG	3	3	3	3	intergenic		1346_Ba_msat
SSR Ba108072	108072	108077	1	100	0	NULL	NULL	G	GGGGGG	6	6	6	6	intergenic		1347_Ba_msat
SSR Ba108091	108091	108135	24	77	4	55	-1.01523	TGGCGACGGGGAGTGGCGGGGCG	TGGCGACGGGGCGTGGCGGGGCGTGGCAGAGGGGGAGGGGGGGGG	2	2	2	2	intergenic		1666_Ba_trf
SSR Ba108127	108127	108136	1	100	0	NULL	NULL	G	GGGGGGGGGG	9	9	10	9	intergenic		1348_Ba_msat
SSR Ba108160	108160	108168	1	100	0	NULL	NULL	G	GGGGGGGGG	7	8	9	7	intergenic		1349_Ba_msat
SSR Ba108404	108404	108410	1	100	0	NULL	NULL	G	GGGGGGG	7	8	7	7	intergenic		1350_Ba_msat
SSR Ba108419	108419	108426	1	100	0	NULL	NULL	G	GGGGGGGG	8	8	8	8	intergenic		1351_Ba_msat
SSR Ba108459	108459	108470	2	100	0	NULL	NULL	CT	CTCTCTCTCTCT	4	4	6	4	intergenic		1352_Ba_msat
SSR Ba108474	108474	108507	16	83	0	47	-0.925759	GGAGGGTCGGGAGGAC	GGAGGGTCGGGAGGACGGATGGTCGGTCGGACGG	2.1	2.1	2.1	2.1	intergenic		1667_Ba_trf
SSR Ba108513	108513	108586	28	72	12	77	-1.08273	GCGGGGAGCGTGTCGTATGTGGGGCTGTGC	GCGGGGAGGGTGTCGTCTGTGTGTCTGTGCGCGGGGAGCGTGTGATGTGGGGGTGTGCGAGAGAGAGCGTGCGT	NC	NC	2.6	NC	intergenic		1668_Ba_trf
SSR Ba108579	108579	108590	4	100	0	NULL	NULL	GCGT	GCGTGCGTGCGT	2	2	3	2	intergenic		1353_Ba_msat
SSR Ba108595	108595	108656	18	71	16	70	-0.835269	GTGGGTGTGAGGGCCGT	GTGGGTGTGAGGGCCGGTGCGAGTATGGGGGCCGGTGCGGGTGTGAGGGTCCGTGTGGGTGT	3.7	NC	3.7	3.8	intergenic		1669_Ba_trf
SSR Ba108716	108716	108733	6	100	0	NULL	NULL	TCTCCG	TCTCCGTCTCCGTCTCCG	3	3	3	3	intergenic		1354_Ba_msat
SSR Ba108754	108754	108760	1	100	0	NULL	NULL	G	GGGGGGG	6	10	7	6	intergenic		1355_Ba_msat
SSR Ba108791	108791	108828	12	78	14	54	-0.7596	TCGCCTCCTCCTC	TCGCCTCCTCCTTCTCCTCCTCTCTCGCCTCTCCTCTC	3.2	3.2	3.2	3.2	intergenic		1671_Ba_trf
SSR Ba108824	108824	108833	2	100	0	NULL	NULL	CT	CTCTCTCTCT	5	5	5	5	intergenic		1356_Ba_msat
SSR Ba108828	108828	108885	24	73	15	69	-1.02724	CTCTCTCCGCGTGTCTCGCGCGC	CTCTCTCCGCGTGTGTGCGCGCGCCTCTCCCCGTGCGTGTCTCGCTCGCCCTCTCCGC	2.6	2.6	2.6	2.6	intergenic		1672_Ba_trf
SSR Ba108911	108911	108952	14	96	3	79	-0.716164	CTCTCCTCCGTCTC	CTCTCCTCCGTCTCCTCTCCTCCGTCTCCTCTCCTCCTCTCC	2.7	2.1	3.1	2.7	intergenic		1676_Ba_trf
SSR Ba108951	108951	108978	6	100	0	56	-0.21207	CCCCGC	CCCCGCCCCCGCCCCCGCCCCCGCCCCC	2.7	2.7	4.7	2.7	intergenic		1677_Ba_trf
SSR Ba108951	108951	109003	18	73	13	50	-0.899483	CCCCGCCCCCGTCCCGC	CCCCGCCCCCGCCCCCGCCCCCGCCCCCTGTCCCGGTCCCGGTCCCGGTCCCG	1.3	1.3	3.1	1.3	intergenic		1678_Ba_trf
SSR Ba108976	108976	109020	6	97	0	83	0.453072	CCCGGT	CCCTGTCCCGGTCCCGGTCCCGGTCCCGGTCCCGGTCCCGGTCCC	3.5	3.5	7.5	3.5	intergenic		1679_Ba_trf
SSR Ba109022	109022	109031	2	100	0	NULL	NULL	CG	CGCGCGCGCG	5	4	5	5	intergenic		1359_Ba_msat
SSR Ba109140	109140	109145	1	100	0	NULL	NULL	C	CCCCCC	6	6	6	6	intergenic		1360_Ba_msat
SSR Ba109165	109165	109170	1	100	0	NULL	NULL	C	CCCCCC	5	4	6	5	intergenic		1361_Ba_msat
SSR Ba109168	109168	109203	11	75	24	43	-0.829551	CCCGACACTCG	CCCGACCCGCCTCGCACTCGCCCGACACTCGGCCCG	3.5	3.5	3.5	3.5	intergenic		1680_Ba_trf
SSR Ba109230	109230	109235	1	100	0	NULL	NULL	C	CCCCCC	6	6	6	6	intergenic		1362_Ba_msat
SSR Ba109253	109253	109258	1	100	0	NULL	NULL	C	CCCCCC	5	5	6	5	intergenic		1363_Ba_msat
SSR Ba109286	109286	109292	1	100	0	NULL	NULL	C	CCCCCCC	7	6	7	7	intergenic		1364_Ba_msat
SSR Ba109306	109306	109345	7	78	0	45	-0.254089	CAGCCAA	CAGCCAACGGCCAACAGCCGACAACCCACAGCCGACAGCC	5.4	2.7	5.7	5.4	intergenic		1681_Ba_trf
SSR Ba109373	109373	109379	1	100	0	NULL	NULL	A	AAAAAAA	7	7	7	7	intergenic		1365_Ba_msat
SSR Ba109490	109490	109495	1	100	0	NULL	NULL	C	CCCCCC	6	6	6	6	intergenic		1366_Ba_msat
SSR Ba109500	109500	109511	2	100	0	NULL	NULL	TC	TCTCTCTCTCTC	6	12	6	6	intergenic		1367_Ba_msat
SSR Ba109510	109510	109535	12	100	0	52	-1.00761	TCTTCTTCCGCG	TCTTCTTCCGCGTCTTCTTCCGCGTC	2.2	2.2	2.2	2.2	intergenic		1683_Ba_trf
SSR Ba109544	109544	109549	1	100	0	NULL	NULL	C	CCCCCC	6	6	6	6	intergenic		1368_Ba_msat
SSR Ba109580	109580	109702	46	76	12	129	-0.75984	GGGGAAGGAACAGACGGGGGGGGGGAAAGAAGAAACGGGGAAAC	GGGGAAGGAAGAGGGGACGGGGGGGGGAAGAAGAAGAAACGGGGAAGCGGGGGAAGGAACAGACGGGGAAGGGGGGAAAGGGAAACGGGGAAACGGGGAAGGGGCCGGCGGGGGGGGGGGAAG	2.4	NC	2.8	2.4	intergenic		1686_Ba_trf
SSR Ba109598	109598	109606	1	100	0	NULL	NULL	G	GGGGGGGGG	7	5	9	7	intergenic		1369_Ba_msat
SSR Ba109650	109650	109655	1	100	0	NULL	NULL	G	GGGGGG	6	7	6	6	intergenic		1370_Ba_msat
SSR Ba109689	109689	109699	1	100	0	NULL	NULL	G	GGGGGGGGGGG	6	5	11	6	intergenic		1371_Ba_msat
SSR Ba109728	109728	109753	13	92	0	45	-1.13354	CGCTTCCCCCTCC	CGCTTCCCCTTCCCGCTTCCCCCTCC	2	2	2	2	intergenic		1689_Ba_trf
SSR Ba109804	109804	109810	1	100	0	NULL	NULL	A	AAAAAAA	7	7	7	7	intergenic		1372_Ba_msat
SSR Ba109837	109837	109911	3	73	17	81	0.849016	GTA	GTAGTAGTCATAGTAGTAGTCATAGTAGTAGTCATAGTAATATAGTAGGAGTAGGAGTAGTAGGAGTAGTAGTAG	21.7	21	26.3	21.7	intergenic		1690_Ba_trf
SSR Ba110045	110045	110059	3	100	0	NULL	NULL	GGA	GGAGGAGGAGGAGGA	4	4	5	4	intergenic		1373_Ba_msat
SSR Ba110050	110050	110073	12	91	8	43	-1.18811	AGGAGGAGGAAGA	AGGAGGAGGAAGAAGGAGAGGAAG	1.9	NC	1.9	1.9	intergenic		1692_Ba_trf
SSR Ba110075	110075	110083	1	100	0	NULL	NULL	A	AAAAAAAAA	8	8	9	8	intergenic		1374_Ba_msat
SSR Ba110092	110092	110103	3	100	0	NULL	NULL	GCG	GCGGCGGCGGCG	4	4	4	4	intergenic		1375_Ba_msat
SSR Ba110163	110163	110193	16	88	11	52	-0.975703	AAGGCGGGTGCGGAGG	AAGGCGGGCGGAGGAAGGCGGGTGCGGAGGA	2.3	2.3	2.1	2.3	intergenic		1693_Ba_trf
SSR Ba110212	110212	110269	26	82	14	82	-0.90395	CGCGTCTCTCTCCCCCTGTCCCCCTCTC	CGCTCTCTCTCCCCCTGTCCCCCTCTCCGCGTCTCTTCCCCGCGTCCCCTCTCTGCGT	NC	2.2	2.2	NC	intergenic		1695_Ba_trf
SSR Ba110290	110290	110318	12	88	0	44	-0.955959	GGCGGCTGCAGA	GGCGGCTGCAGAGGCGGCTGCGGACGCGG	2.4	2.4	2.4	2.4	intergenic		1697_Ba_trf
SSR Ba110320	110320	110325	1	100	0	NULL	NULL	G	GGGGGG	6	6	6	6	intergenic		1376_Ba_msat
SSR Ba110383	110383	110441	31	80	13	82	-1.05779	CCCGCGTCCCCGTGACGCAGCACGCGGGACCC	CCCGCGTCCCCGGCGTCATCACGCGGGACCCCCCGGTCCCCGTGACGCAGGACGCGGGA	1.9	NC	1.9	1.9	intergenic		1698_Ba_trf
SSR Ba110411	110411	110416	1	100	0	NULL	NULL	C	CCCCCC	6	6	6	6	intergenic		1377_Ba_msat
SSR Ba110432	110432	110498	19	69	20	65	-0.954827	GGAGGCGGGGGGAAGAGGG	GGACGCGGGAGGGGAGGGGGGTCGGGGGGAAGGGAGGGAGGGGGGGGGAATGAGGGGGAGAGCGGGG	NC	NC	3.7	NC	intergenic		1700_Ba_trf
SSR Ba110447	110447	110452	1	100	0	NULL	NULL	G	GGGGGG	4	4	6	4	intergenic		1378_Ba_msat
SSR Ba110455	110455	110460	1	100	0	NULL	NULL	G	GGGGGG	4	4	6	4	intergenic		1379_Ba_msat
SSR Ba110462	110462	110473	4	100	0	NULL	NULL	AGGG	AGGGAGGGAGGG	1	1	3	1	intergenic		1380_Ba_msat
SSR Ba110474	110474	110479	1	100	0	NULL	NULL	G	GGGGGG	6	9	9	6	intergenic		1381_Ba_msat
SSR Ba110532	110532	110543	3	100	0	NULL	NULL	GGA	GGAGGAGGAGGA	5	4	4	5	intergenic		1382_Ba_msat
SSR Ba110567	110567	110609	20	80	15	57	-0.86109	GCCGCCGCAGGCGCGTCCCC	GCCGCCCGGCGCGCGCCCGCCGCCGCAGGCGCGTCCCCGGCGC	2.3	2.3	2.3	2.3	intergenic		1702_Ba_trf
SSR Ba110567	110567	110626	20	71	19	54	-0.913606	GCCGCCCGGCGCGTCCCC	GCCGCCCGGCGCGCGCCCGCCGCCGCAGGCGCGTCCCCGGCGCGGGCGCCTCTCCACGCC	3.4	2.4	3.4	3.4	intergenic		1703_Ba_trf
SSR Ba110774	110774	110780	1	100	0	NULL	NULL	C	CCCCCCC	7	11	7	7	intergenic		1383_Ba_msat
SSR Ba110814	110814	110820	1	100	0	NULL	NULL	A	AAAAAAA	7	7	7	7	intergenic		1384_Ba_msat
SSR Ba110837	110837	110864	12	87	0	42	-0.985658	CTCCCTCGCCGT	CTCCCTCTCCGTCTCCCTCGCCTTCTCC	2.3	2.3	2.3	2.3	intergenic		1704_Ba_trf
SSR Ba110870	110870	110875	1	100	0	NULL	NULL	G	GGGGGG	6	6	6	6	intergenic		1385_Ba_msat
SSR Ba110920	110920	110956	6	87	12	47	0.181974	CCCCTT	CCCCGTCCCCCCCCCCCCTTCCCCTTCCCCTTCCCCT	4.8	4.8	6.8	4.8	intergenic		1705_Ba_trf
SSR Ba110926	110926	110937	1	100	0	NULL	NULL	C	CCCCCCCCCCCC	7	9	12	7	intergenic		1386_Ba_msat
SSR Ba110928	110928	110970	12	71	6	44	-0.913704	CCCCCCCCCCTT	CCCCCCCCCCTTCCCCTTCCCCTTCCCCTCGCCCCGGCCCCCC	NC	1.8	3.6	NC	intergenic		1706_Ba_trf
SSR Ba110965	110965	110970	1	100	0	NULL	NULL	C	CCCCCC	6	6	6	6	intergenic		1388_Ba_msat
SSR Ba111000	111000	111043	20	76	11	55	-0.926093	GCGCGGACCGGGGTCGGGC	GCGCGGACCGGGGTCGGGCCCGCGGCGCCGAGGGTGGGCGCGCG	2.4	2.4	2.4	2.4	intergenic		1707_Ba_trf
SSR Ba111104	111104	111129	4	90	0	45	0.0792673	GCTC	GCTCGCCCGCTCGCTCGCTCGCTCGC	5.5	NC	6.5	5.5	intergenic		1708_Ba_trf
SSR Ba111339	111339	111393	6	76	6	47	0.305385	CCCCCT	CCCCCTTCCTCCCTCCTCCTCCCCGTCCCCGTCCCCGTCCCCCGCCCGCTCTCCC	9.2	8.5	9.2	9.2	intergenic		1709_Ba_trf
SSR Ba111340	111340	111380	6	86	10	49	0.140953	CCCCGT	CCCCTTCCTCCCTCCTCCTCCCCGTCCCCGTCCCCGTCCCC	7	3.8	7	7	intergenic		1710_Ba_trf
SSR Ba111402	111402	111452	14	76	23	68	-0.543469	GCGATACCGCGCGG	GCGATACCGCGCGGGCGATACCGCGCGGGCCGCCCGCGGGCGCTACCGCGC	3.9	3.9	3.9	4	intergenic		1711_Ba_trf
SSR Ba111473	111473	111478	1	100	0	NULL	NULL	C	CCCCCC	6	5	6	6	intergenic		1391_Ba_msat
SSR Ba111477	111477	111539	29	78	13	76	-0.971847	CCTCGCTCCTCGCCGCCCACGCAACTCCT	CCTCCTCCTCCGCCGCCGCCGCCAGTCCTCCTCGCTCCTCTCCGCCCACGCAACTCCTCCCGC	2.1	NC	2.3	2.1	intergenic		1714_Ba_trf
SSR Ba111486	111486	111497	3	100	0	NULL	NULL	CCG	CCGCCGCCGCCG	4	3	4	4	intergenic		1392_Ba_msat
SSR Ba111657	111657	111666	1	100	0	NULL	NULL	C	CCCCCCCCCC	7	7	10	7	intergenic		1393_Ba_msat
SSR Ba111815	111815	111897	18	69	18	59	-0.5018	GGGGGCGAGAGGGCGC	GGGGAGCGGGGGTGCGGGGCGGGGGCGCGGGCGAGTGAGCGTGCGCGAAGGGGGGAGAGGGCGCGTGGGCGAGAGGGGCGGGG	5.6	5.6	5.6	5.6	intergenic		1716_Ba_trf
SSR Ba111864	111864	111869	1	100	0	NULL	NULL	G	GGGGGG	4	4	6	5	intergenic		1394_Ba_msat
SSR Ba111904	111904	111909	1	100	0	NULL	NULL	G	GGGGGG	6	7	6	6	intergenic		1395_Ba_msat
SSR Ba111919	111919	111954	12	80	8	46	-0.776841	CTCCCCTCCGTC	CTCGCCCTCCGTCCTCCCCTCCTTCCTCTCCCCGTC	3.1	3.1	3.1	3.1	intergenic		1717_Ba_trf
SSR Ba112013	112013	112024	3	100	0	NULL	NULL	CGC	CGCCGCCGCCGC	4	3	4	4	intergenic		1396_Ba_msat
SSR Ba112072	112072	112077	1	100	0	NULL	NULL	C	CCCCCC	6	6	6	6	intergenic		1397_Ba_msat
SSR Ba112160	112160	112202	23	81	13	60	-0.9563	CCCGCCCTCCCCGACTCTCTCA	CCCGGCCTCCCCGACCTCTCTCACCCGCCCTCCCGCGCTCTCT	2	2	2	2	intergenic		1718_Ba_trf
SSR Ba112207	112207	112216	2	100	0	NULL	NULL	CA	CACACACACA	4	9	5	4	intergenic		1398_Ba_msat
SSR Ba112295	112295	112302	1	100	0	NULL	NULL	T	TTTTTTTT	7	7	8	7	intergenic		1399_Ba_msat
SSR Ba112308	112308	112360	25	92	7	96	-1.05801	CTCACTCCTCCTCCCCCCTCCTGCCTC	CTCACTCCTCCTCCCCCCTCCTCCTCCTCCTCCTCCTCCCCCCTCCTGCCTCC	NC	NC	2	NC	intergenic		1720_Ba_trf
SSR Ba112320	112320	112325	1	100	0	NULL	NULL	C	CCCCCC	6	6	6	6	intergenic		1400_Ba_msat
SSR Ba112326	112326	112346	3	100	0	NULL	NULL	TCC	TCCTCCTCCTCCTCCTCCTCC	2	3	7	2	intergenic		1401_Ba_msat
SSR Ba112427	112427	112438	4	100	0	NULL	NULL	GATG	GATGGATGGATG	3	3	3	3	intergenic		1402_Ba_msat
SSR Ba112557	112557	112568	3	100	0	NULL	NULL	ACC	ACCACCACCACC	4	5	4	4	intergenic		1403_Ba_msat
SSR Ba112622	112622	112630	1	100	0	NULL	NULL	T	TTTTTTTTT	8	7	9	8	intergenic		1404_Ba_msat
SSR Ba112681	112681	112751	15	70	16	59	-0.656076	CCCCCACTTCCCCCAC	CCCCCACCCCGCCCCGCCCCCCTTCCTCCTCCCCCCATTTCCCCCACCCCCAATTCCCCCACTCCTCCCAC	4.2	4.2	4.7	4	intergenic		1721_Ba_trf
SSR Ba112697	112697	112702	1	100	0	NULL	NULL	C	CCCCCC	6	6	6	11	intergenic		1405_Ba_msat
SSR Ba112711	112711	112716	1	100	0	NULL	NULL	C	CCCCCC	6	6	6	6	intergenic		1406_Ba_msat
SSR Ba112806	112806	112811	1	100	0	NULL	NULL	T	TTTTTT	6	6	6	6	intergenic		1407_Ba_msat
SSR Ba112886	112886	113031	16	58	24	57	-0.0757	CCTCTCCCCGCGCC	CCTCTCCCGGCGCGCCCGCTCCCTCCGCGTCCCCTCTCCCCGCCGCCCCCCGCGGCCACACCGAGCCTTCTCCGCGCGGTCCCGCCTCTCCTCTCCTCTCCCCCCATCCCGCCCCGCTCCCCGCCCCCTCTCCCCCCCCCTCTCCC	11.1	9.7	10.8	11.1	intergenic		1724_Ba_trf
SSR Ba112931	112931	112936	1	100	0	NULL	NULL	C	CCCCCC	6	6	6	6	intergenic		1408_Ba_msat
SSR Ba112965	112965	113034	12	74	19	81	-0.209985	TCCCGCCCCCTC	TCCCGCCTCTCCTCTCCTCTCCCCCCATCCCGCCCCGCTCCCCGCCCCCTCTCCCCCCCCCTCTCCCGCC	5.7	4.5	6	5.7	intergenic		1725_Ba_trf
SSR Ba112970	112970	112984	5	100	0	NULL	NULL	CCTCT	CCTCTCCTCTCCTCT	3	2	3	3	intergenic		1409_Ba_msat
SSR Ba112985	112985	112990	1	100	0	NULL	NULL	C	CCCCCC	6	6	6	6	intergenic		1410_Ba_msat
SSR Ba113017	113017	113025	1	100	0	NULL	NULL	C	CCCCCCCCC	10	2	9	10	intergenic		1411_Ba_msat
SSR Ba113042	113042	113099	26	75	12	64	-1.03678	TCCCACGCCCACACTCACTGACTCCCC	TCCCACGCCCACACTCACTTTCTCCGCTCCCACCCCACCCTCCTGACTCACCCGTCCC	2.2	2.2	2.2	2.2	intergenic		1726_Ba_trf
SSR Ba113473	113473	113500	14	85	7	42	-1.05721	CCGGGGACCCGCCT	CCGGGGCACCCGCCTCCGGGGACGCGCC	NULL	NULL	2	NC	intergenic		1727_Ba_trf
SSR Ba114026	114026	114037	3	100	0	NULL	NULL	CGA	CGACGACGACGA	4	4	4	4	intergenic		1412_Ba_msat
SSR Ba114118	114118	114123	1	100	0	NULL	NULL	C	CCCCCC	6	6	6	6	intergenic		1413_Ba_msat
SSR Ba114230	114230	114235	1	100	0	NULL	NULL	G	GGGGGG	6	6	6	6	promoter	US1	1414_Ba_msat
SSR Ba114252	114252	114258	1	100	0	NULL	NULL	C	CCCCCCC	4	4	7	4	promoter	US1	1415_Ba_msat
SSR Ba114252	114252	114276	12	92	7	43	-1.07811	CCCCCCCTCCC	CCCCCCCTCCCCCCTCCCCTCCCCC	NC	NC	2.3	NC	promoter	US1	1728_Ba_trf
SSR Ba114260	114260	114265	1	100	0	NULL	NULL	C	CCCCCC	6	6	6	6	promoter	US1	1416_Ba_msat
SSR Ba114365	114365	114374	1	100	0	NULL	NULL	C	CCCCCCCCCC	12	10	10	11	promoter	US1	1417_Ba_msat
SSR Ba114409	114409	114433	9	93	0	43	-0.930228	CCATCCAAT	CCATTCAATCCATCCAATCCATCCA	2.8	2.8	2.8	2.8	promoter	US1	1729_Ba_trf
SSR Ba114494	114494	114614	39	66	23	96	-1.30585	CCACCCCCCGACCCCCGTCCCACCCCAGCCCCCCCCA	CCACCCACCCGGCCCCCGTCCCAGCCCAGCCCCCCCCACGCCCCCATCGCACCCCCTCCCACCCCACCCCGTTCCCACCACCCCGCCGACCCCCCGCTCGACCGCCCGCCCCCGACCCACC	NC	NC	2.6	NC	promoter	US1	1732_Ba_trf
SSR Ba114523	114523	114530	1	100	0	NULL	NULL	C	CCCCCCCC	7	8	8	26	promoter	US1	1418_Ba_msat
SSR Ba114575	114575	114629	26	80	12	72	-0.934766	CCCGCCGACCCACCGCGACCGCCGCG	CCCGCCGACCCCCCGCTCGACCGCCCGCCCCCGACCCACCGCGTCCGCCGCGCCC	2.2	2.2	2.2	2.2	promoter	US1	1735_Ba_trf
SSR Ba114583	114583	114588	1	100	0	NULL	NULL	C	CCCCCC	6	6	6	6	promoter	US1	1419_Ba_msat
SSR Ba114734	114734	114739	1	100	0	NULL	NULL	C	CCCCCC	6	6	6	6	cds	US1	1420_Ba_msat
SSR Ba114762	114762	114767	1	100	0	NULL	NULL	C	CCCCCC	6	6	6	6	cds	US1	1421_Ba_msat
SSR Ba115078	115078	115101	12	91	8	43	-1.18811	CGCTGCGCGAGCG	CGCTGCGCAGCGCGCTGCGCGAGC	1.9	1.9	1.9	1.9	cds	US1	1736_Ba_trf
SSR Ba115094	115094	115133	15	77	14	44	-0.882803	GCGCGACGTCAACGAC	GCGCGAGCTCAACGAGCGCGACGTCTACGACCCGCGCGTC	2.7	2.7	2.7	2.7	cds	US1	1737_Ba_trf
SSR Ba115250	115250	115705	6	62	19	171	1.59863	CGAGGA	CGAGGACGACGGGGAGGACGAGGACGAAGAGGAAGACGGGGAGGAGGAAGACGAGGACGAGGAGGGGGAAGAGGAAGAAGACGAGGAGGAAGAGGAAGACGAGGACGAGGAGGAAGAGGAAGGGGACGAGGACGGGGAGACGGACGTGTACGAGGAGGACGACGAGGACGAGGACGGGCTCTGTGAGGACGAGGCCGAGGACGAGGAGGACGAGGAGGACGGGGACGACTTTGACGGGGCCAGCGTGGGCGACGACGACGTGTTTGAGCCCCCCGAGGACGGCTCGGACGGAGAGGGCTCGGGCTCGGACGACGGCGGGGACGGGGAAGAGGAAGACGAAGATGAAGACGAGGACGAGGACGATGGAGAGGACGAGGAGGACGAGGAAGAGGAGGACGG…	72.8	63.8	80.2	72.8	cds	US1	1739_Ba_trf
SSR Ba115250	115250	115477	18	70	14	190	0.815854	CGAGGACGAGGAGGAGGA	CGAGGACGACGGGGAGGACGAGGACGAAGAGGAAGACGGGGAGGAGGAAGACGAGGACGAGGAGGGGGAAGAGGAAGAAGACGAGGAGGAAGAGGAAGACGAGGACGAGGAGGAAGAGGAAGGGGACGAGGACGGGGAGACGGACGTGTACGAGGAGGACGACGAGGACGAGGACGGGCTCTGTGAGGACGAGGCCGAGGACGAGGAGGACGAGGAGGACGGGGACGA	10	6.9	13.1	10	cds	US1	1738_Ba_trf
SSR Ba115518	115518	115523	1	100	0	NULL	NULL	C	CCCCCC	6	6	6	6	cds	US1	1422_Ba_msat
SSR Ba115647	115647	115653	1	100	0	NULL	NULL	G	GGGGGGG	7	NULL	7	7	cds	US1	1423_Ba_msat
SSR Ba115733	115733	115766	10	76	20	46	-0.93808	GACGCGCGCCCC	GACGCGCGCCCCGACGCGGCCCGCCGCCGCCCCG	3.1	3.1	3.1	3.1	cds	US1	1743_Ba_trf
SSR Ba115802	115802	115814	1	100	0	NULL	NULL	C	CCCCCCCCCCCCC	7	7	13	8	intergenic		1425_Ba_msat
SSR Ba115923	115923	115928	1	100	0	NULL	NULL	T	TTTTTT	6	6	6	6	intergenic		1426_Ba_msat
SSR Ba115943	115943	115991	18	78	12	60	-0.791156	GTGGGGAGAGGGAGACGGG	GTGGGGAAGGGAGATGGGGTGGGGGAGAGGGGGACGGTGGGGGAGAGGG	NC	20.4	2.7	NC	intergenic		1744_Ba_trf
SSR Ba115963	115963	116004	8	71	21	44	-0.584359	GGGGGAGA	GGGGGAGAGGGGGACGGTGGGGGAGAGGGGTGGAGGGAGAGA	NC	49.6	5.4	NC	intergenic		1745_Ba_trf
SSR Ba116067	116067	116073	1	100	0	NULL	NULL	G	GGGGGGG	3	3	7	3	intergenic		1427_Ba_msat
SSR Ba116069	116069	116168	10	95	0	172	0.871573	GGGGGAGTCC	GGGGGAGTCCGGGGGAGTCCGGGGGAGTCAGGGGGAGTCAGGGGGAGTCCGGGGGAGTCAGGGGGAGTCAGGGGGAGTCCGGGGGAGTCCGGGGGAGTCC	8.6	3	10	8.6	intergenic		1747_Ba_trf
SSR Ba116149	116149	116240	43	69	25	102	-1.31398	GGGGGAGTGCCGGGGGAGTCCTCGGCGGCTAGGAGATGGTGCAA	GGGGGAGTCCGGGGGAGTCCTCGGCGGCTAGGAGATGGTGCAAGGAGTGGGGGGGTGAGGTCCTCGGCGGCTATTGGTGGGAAGGGGGAGTG	NC	2.3	2.3	NC	promoter	US3	1748_Ba_trf
SSR Ba116197	116197	116203	1	100	0	NULL	NULL	G	GGGGGGG	1	7	7	1	promoter	US3	1428_Ba_msat
SSR Ba116254	116254	116259	1	100	0	NULL	NULL	G	GGGGGG	10	1	6	11	promoter	US3	1429_Ba_msat
SSR Ba116254	116254	116279	11	100	0	52	-0.949889	GGGGGGAAAGG	GGGGGGAAAGGGGGGGGAAAGGGGGG	NC	1.4	2.4	NC	promoter	US3	1749_Ba_trf
SSR Ba116263	116263	116270	1	100	0	NULL	NULL	G	GGGGGGGG	6	5	8	6	promoter	US3	1430_Ba_msat
SSR Ba116274	116274	116279	1	100	0	NULL	NULL	G	GGGGGG	5	6	6	5	promoter	US3	1431_Ba_msat
SSR Ba116324	116324	116330	1	100	0	NULL	NULL	G	GGGGGGG	8	7	7	8	promoter	US3	1432_Ba_msat
SSR Ba116327	116327	116365	19	80	0	50	-0.898596	GGGGAGGGAGGACGGCCGC	GGGGCGGGCGGGCGGCCGCGGGGAGGGAGGACGGGCGCG	NC	2.1	2.1	NC	promoter	US3	1750_Ba_trf
SSR Ba116801	116801	116806	1	100	0	NULL	NULL	G	GGGGGG	6	6	6	6	cds	US3	1433_Ba_msat
SSR Ba117722	117722	117731	2	100	0	NULL	NULL	AC	ACACACACAC	5	5	5	5	promoter	US4	1434_Ba_msat
SSR Ba118460	118460	118483	12	91	0	41	-1.14737	CCGACGACTACG	CCGACGACTACGCCGACTACTACG	2	2	2	2	cds	US4	1751_Ba_trf
SSR Ba118554	118554	118581	12	87	0	42	-0.985658	CGAGGAGGAGAC	CGAGGAGGTGACCGAGGAGGAGGCCGAG	2.3	2.3	2.3	2.3	cds	US4	1752_Ba_trf
SSR Ba118778	118778	118783	1	100	0	NULL	NULL	C	CCCCCC	6	6	6	5	cds	US4	1435_Ba_msat
SSR Ba119088	119088	119099	3	100	0	NULL	NULL	CAC	CACCACCACCAC	4	4	4	4	cds	US4	1436_Ba_msat
SSR Ba119284	119284	119291	1	100	0	NULL	NULL	C	CCCCCCCC	9	7	8	7	promoter	US6	1437_Ba_msat
SSR Ba119519	119519	119524	1	100	0	NULL	NULL	C	CCCCCC	6	6	6	6	cds	US6	1438_Ba_msat
SSR Ba120238	120238	120285	12	72	15	53	-0.66621	GGCCCAGGCCCC	GGCCCAGGCCCCGGCCCCGGCCCCGGCCGAAGCCCGAGCCCGCCCCGG	4.2	NC	4.2	4.2	cds	US6	1754_Ba_trf
SSR Ba120244	120244	120261	6	100	0	NULL	NULL	GGCCCC	GGCCCCGGCCCCGGCCCC	3	3	3	3	cds	US6	1439_Ba_msat
SSR Ba120253	120253	120319	21	70	14	70	-1.00378	CCCGCCCCGGCCGAAGCCCGAG	CCCGGCCCCGGCCGAAGCCCGAGCCCGCCCCGGTGACGCCCGCGCCCCCCGGCCGCCTGCCCGAGCC	3.2	3.2	3.2	3.2	cds	US6	1755_Ba_trf
SSR Ba120297	120297	120302	1	100	0	NULL	NULL	C	CCCCCC	6	6	6	6	cds	US6	1440_Ba_msat
SSR Ba120565	120565	120570	1	100	0	NULL	NULL	G	GGGGGG	6	6	6	6	cds	US6	1441_Ba_msat
SSR Ba120706	120706	120740	15	85	4	58	-0.848979	CCTCGCCGCCCTGAC	CCTCGCCGCCCTGACCCTGGCCGCCCTGACCCCGC	2.4	2.4	2.4	2.4	cds	US7	1756_Ba_trf
SSR Ba120737	120737	120777	15	66	14	44	-1.38963	CCGGCGTCAGGGGCGT	CCGCGCGTCGGGGGCGTCCTCTTCAGGGGCGCCGGCGTCAG	2.7	2.7	2.7	2.7	cds	US7	1757_Ba_trf
SSR Ba120994	120994	120999	1	100	0	NULL	NULL	C	CCCCCC	6	6	6	6	cds	US2	1442_Ba_msat
SSR Ba121205	121205	121242	12	70	22	42	-1.20398	CCCGGCGCGCGCCGA	CCCGGCGCCCCGACGGGCGCGCGCCTGACCCGGCGGCG	2.8	1.9	2.8	2.8	cds	US2	1758_Ba_trf
SSR Ba121488	121488	121494	1	100	0	NULL	NULL	C	CCCCCCC	6	7	7	6	intergenic		1443_Ba_msat
SSR Ba121495	121495	121501	1	100	0	NULL	NULL	A	AAAAAAA	7	7	7	7	intergenic		1444_Ba_msat
SSR Ba121570	121570	121594	11	100	0	50	-0.989948	CCCCCTTTCCC	CCCCCTTTCCCCCCCCTTTCCCCCC	NC	1.4	2.3	NC	intergenic		1759_Ba_trf
SSR Ba121578	121578	121585	1	100	0	NULL	NULL	C	CCCCCCCC	7	7	8	7	intergenic		1445_Ba_msat
SSR Ba121589	121589	121594	1	100	0	NULL	NULL	C	CCCCCC	10	6	6	11	intergenic		1446_Ba_msat
SSR Ba121645	121645	121651	1	100	0	NULL	NULL	C	CCCCCCC	NULL	7	7	NULL	intergenic		1447_Ba_msat
SSR Ba121680	121680	121779	10	95	0	172	0.871573	GGACTCCCCC	GGACTCCCCCGGACTCCCCCGGACTCCCCCTGACTCCCCCTGACTCCCCCGGACTCCCCCTGACTCCCCCTGACTCCCCCGGACTCCCCCGGACTCCCCC	9	3	10	9	intergenic		1760_Ba_trf
SSR Ba121775	121775	121781	1	100	0	NULL	NULL	C	CCCCCCC	7	7	7	7	intergenic		1448_Ba_msat
SSR Ba121856	121856	121905	18	79	11	62	-0.736872	CCCCTCTCCCCACACCATC	CCCCTCTCCCCCACCGTCCCCCTCTCCCCCACCCCATCTCCCTTCCCCAC	NC	NC	2.7	NC	intergenic		1764_Ba_trf
SSR Ba121920	121920	121925	1	100	0	NULL	NULL	A	AAAAAA	6	6	6	6	intergenic		1449_Ba_msat
SSR Ba122034	122034	122046	1	100	0	NULL	NULL	G	GGGGGGGGGGGGG	7	7	13	8	intergenic		1450_Ba_msat
SSR Ba122082	122082	122115	10	76	20	46	-0.93808	CGGGGCGCGCGT	CGGGGCGGCGGCGGGCCGCGTCGGGGCGCGCGTC	3.1	3.1	3.1	3.1	cds	US1prime	1766_Ba_trf
SSR Ba122084	122084	122130	10	63	5	40	-0.781477	GGGCCGCGGC	GGGCGGCGGCGGGCCGCGTCGGGGCGCGCGTCCCCCGGCGGGCGGCG	4.8	4.8	4.8	4.8	cds	US1prime	1765_Ba_trf
SSR Ba122141	122141	122598	24	59	15	154	1.49547	CCTCCTCGTCCTCTCCTCGTCCTCGT	CCTCCTCGCCCTCTCCGTCTTCGTCTTCGTCTTCTTCACCGTCTTCGCCGTCTTCCCCCCCGTCCTCCTCTTCCTCGTCCTCCTCGTCCTCTCCATCGTCCTCGTCCTCGTCTTCATCTTCGTCTTCCTCTTCCCCGTCCCCGCCGTCGTCCGAGCCCGAGCCCTCTCCGTCCGAGCCGTCCTCGGGGGGCTCAAACACGTCGTCGTCGCCCACGCTGGCCCCGTCAAAGTCGTCCCCGTCCTCCTCGTCCTCCTCGTCCTCGGCCTCGTCCTCACAGAGCCCGTCCTCGTCCTCGTCGTCCTCCTCGTACACGTCCGTCTCCCCGTCCTCGTCCCCTTCCTCTTCCTCCTCGTCCTCGTCTTCCTCTTCCTCCTCGTCTTCTTCCTCTTCCCCCTCCT…	16.5	14.8	18.5	16.5	cds	US1prime	1770_Ba_trf
SSR Ba122156	122156	122173	6	100	0	NULL	NULL	CGTCTT	CGTCTTCGTCTTCGTCTT	3	4	3	3	cds	US1prime	1451_Ba_msat
SSR Ba122195	122195	122201	1	100	0	NULL	NULL	C	CCCCCCC	7	7	7	7	cds	US1prime	1452_Ba_msat
SSR Ba122325	122325	122330	1	100	0	NULL	NULL	G	GGGGGG	6	6	6	6	cds	US1prime	1453_Ba_msat
SSR Ba122371	122371	122598	6	68	12	166	1.20256	TCGTCC	TCGTCCCCGTCCTCCTCGTCCTCCTCGTCCTCGGCCTCGTCCTCACAGAGCCCGTCCTCGTCCTCGTCGTCCTCCTCGTACACGTCCGTCTCCCCGTCCTCGTCCCCTTCCTCTTCCTCCTCGTCCTCGTCTTCCTCTTCCTCCTCGTCTTCTTCCTCTTCCCCCTCCTCGTCCTCGTCTTCCTCCTCCCCGTCTTCCTCTTCGTCCTCGTCCTCCCCGTCGTCCTCG	30.8	22.3	39.5	30.8	cds	US1prime	1772_Ba_trf
SSR Ba122715	122715	122754	15	77	14	42	-0.850375	GACGTCGCGCTCGTA	GACGCGCGGGTCGTAGACGTCGCGCTCGTTGAGCTCGCGC	2.8	2.8	2.8	2.8	cds	US1prime	1773_Ba_trf
SSR Ba122747	122747	122770	12	91	8	43	-1.18811	GCTCGCGCAGCGC	GCTCGCGCAGCGCGCTGCGCAGCG	1.9	1.9	1.9	1.9	cds	US1prime	1774_Ba_trf
SSR Ba123081	123081	123086	1	100	0	NULL	NULL	G	GGGGGG	6	6	6	6	cds	US1prime	1454_Ba_msat
SSR Ba123109	123109	123114	1	100	0	NULL	NULL	G	GGGGGG	6	6	6	6	cds	US1prime	1455_Ba_msat
SSR Ba123219	123219	123273	26	80	12	74	-0.934766	GGGCGCGGCGGACAGCGGGGGGTCGGC	GGGCGCGGCGGACGCGGTGGGTCGGGGGCGGGCGGTCGAGCGGGGGGTCGGCGGG	2.1	2.1	2.1	2.1	promoter	US1prime	1776_Ba_trf
SSR Ba123260	123260	123265	1	100	0	NULL	NULL	G	GGGGGG	6	6	6	6	promoter	US1prime	1456_Ba_msat
SSR Ba123261	123261	123354	38	69	22	94	-1.31381	GGGGGTCGGGGGGTGGTGGGCGGGGCTGGGCTGGGA	GGGGGTCGGCGGGGTGGTGGGAACGGGGTGGGGTGGGAGGGGGTGCGATGGGGGCGTGGGGGGGGCTGGGCTGGGACGGGGGCCGGGTGGGTGG	NC	NC	2.7	NC	promoter	US1prime	1780_Ba_trf
SSR Ba123318	123318	123325	1	100	0	NULL	NULL	G	GGGGGGGG	7	8	8	26	promoter	US1prime	1457_Ba_msat
SSR Ba123415	123415	123439	9	93	0	43	-0.930228	TGGATGGAT	TGGATGGATTGGATGGATTGAATGG	2.8	2.8	2.8	2.8	promoter	US1prime	1782_Ba_trf
SSR Ba123474	123474	123483	1	100	0	NULL	NULL	G	GGGGGGGGGG	12	10	10	11	promoter	US1prime	1458_Ba_msat
SSR Ba123572	123572	123596	12	92	7	43	-1.07811	GGGGGAGGGGG	GGGGGAGGGGAGGGGGGAGGGGGGG	NC	1.6	2.3	NC	promoter	US1prime	1783_Ba_trf
SSR Ba123583	123583	123588	1	100	0	NULL	NULL	G	GGGGGG	6	6	6	6	promoter	US1prime	1459_Ba_msat
SSR Ba123590	123590	123596	1	100	0	NULL	NULL	G	GGGGGGG	4	6	7	4	promoter	US1prime	1460_Ba_msat
SSR Ba123613	123613	123618	1	100	0	NULL	NULL	C	CCCCCC	6	6	6	6	promoter	US1prime	1461_Ba_msat
SSR Ba123725	123725	123730	1	100	0	NULL	NULL	G	GGGGGG	6	6	6	6	intergenic		1462_Ba_msat
SSR Ba123811	123811	123822	3	100	0	NULL	NULL	TCG	TCGTCGTCGTCG	4	4	4	4	intergenic		1463_Ba_msat
SSR Ba124348	124348	124375	14	85	7	42	-1.05721	GGCGCGTCCCCGGA	GGCGCGTCCCCGGAGGCGGGTGCCCCGG	NULL	NULL	2	1.3	intergenic		1784_Ba_trf
SSR Ba124814	124814	124883	12	74	19	81	-0.209985	GGCGGGAGAGGG	GGCGGGAGAGGGGGGGGGAGAGGGGGCGGGGAGCGGGGCGGGATGGGGGGAGAGGAGAGGAGAGGCGGGA	NC	4.5	6	NC	intergenic		1785_Ba_trf
SSR Ba124823	124823	124831	1	100	0	NULL	NULL	G	GGGGGGGGG	10	3	9	10	intergenic		1464_Ba_msat
SSR Ba124858	124858	124863	1	100	0	NULL	NULL	G	GGGGGG	6	6	6	6	intergenic		1465_Ba_msat
SSR Ba124864	124864	124878	5	100	0	NULL	NULL	AGAGG	AGAGGAGAGGAGAGG	3	2	3	3	intergenic		1466_Ba_msat
SSR Ba124912	124912	124917	1	100	0	NULL	NULL	G	GGGGGG	6	6	6	6	intergenic		1467_Ba_msat
SSR Ba124914	124914	124962	15	69	13	53	-1.08468	GGGGCGCGCAGGGAGA	GGGGCGGCGGGGAGAGGGGACGCGGAGGGAGCGGGCGCGCCGGGAGAGG	3.2	3.4	3.2	3.2	intergenic		1786_Ba_trf
SSR Ba125037	125037	125042	1	100	0	NULL	NULL	A	AAAAAA	6	6	6	6	intergenic		1468_Ba_msat
SSR Ba125098	125098	125156	16	76	10	64	-0.530817	TGGGGGGTGGGGGAA	TGGGAGGAGTGGGGGAATTGGGGGTGGGGGAAATGGGGGGAGGAGGAAGGGGGGCGGGG	4	4.1	4	5.1	intergenic		1789_Ba_trf
SSR Ba125132	125132	125137	1	100	0	NULL	NULL	G	GGGGGG	6	6	6	6	intergenic		1469_Ba_msat
SSR Ba125146	125146	125151	1	100	0	NULL	NULL	G	GGGGGG	6	6	6	12	intergenic		1470_Ba_msat
SSR Ba125218	125218	125226	1	100	0	NULL	NULL	A	AAAAAAAAA	8	7	9	8	intergenic		1471_Ba_msat
SSR Ba125280	125280	125291	3	100	0	NULL	NULL	GGT	GGTGGTGGTGGT	4	5	4	4	intergenic		1472_Ba_msat
SSR Ba125407	125407	125418	4	100	0	NULL	NULL	ATCC	ATCCATCCATCC	3	3	3	3	intergenic		1473_Ba_msat
SSR Ba125488	125488	125540	25	92	7	96	-1.05801	GGAGGCAGGAGGGGGGAGGAGGAGTGA	GGAGGCAGGAGGGGGGAGGAGGAGGAGGAGGAGGAGGGGGGAGGAGGAGTGAG	NC	1.6	2	NC	intergenic		1791_Ba_trf
SSR Ba125498	125498	125503	1	100	0	NULL	NULL	G	GGGGGG	6	6	6	6	intergenic		1474_Ba_msat
SSR Ba125504	125504	125524	3	100	0	NULL	NULL	AGG	AGGAGGAGGAGGAGGAGGAGG	2	3	7	2	intergenic		1475_Ba_msat
SSR Ba125546	125546	125553	1	100	0	NULL	NULL	A	AAAAAAAA	7	7	8	7	intergenic		1476_Ba_msat
SSR Ba125632	125632	125641	2	100	0	NULL	NULL	TG	TGTGTGTGTG	4	9	5	4	intergenic		1477_Ba_msat
SSR Ba125646	125646	125688	23	81	13	62	-0.9563	AGAGAGGTCGGGGAGGCCGGGTG	AGAGAGCGCGGGAGGGCGGGTGAGAGAGGTCGGGGAGGCCGGG	2	2	2	2	intergenic		1792_Ba_trf
SSR Ba125771	125771	125776	1	100	0	NULL	NULL	G	GGGGGG	6	6	6	6	intergenic		1478_Ba_msat
SSR Ba125823	125823	125834	3	100	0	NULL	NULL	GGC	GGCGGCGGCGGC	4	3	4	4	intergenic		1479_Ba_msat
SSR Ba125894	125894	125929	12	80	8	46	-0.776841	GACGGAGGGGAG	GACGGGGAGAGGAAGGAGGGGAGGACGGAGGGCGAG	3.1	3.1	3.1	3.1	intergenic		1793_Ba_trf
SSR Ba125929	125929	125940	3	100	0	NULL	NULL	GCC	GCCGCCGCCGCC	4	3	4	4	intergenic		1480_Ba_msat
SSR Ba125930	125930	126033	6	62	19	46	0.298185	CCGCCC	CCGCCGCCGCCCCCCACCCCACCCCGCCCCTCTCGCCCACGCGCCCTCTCCCCCCTTCGCGCACGCTCACTCGCCCGCGCCCCCGCCCCGCACCCCCGCTCCCC	17.8	17.8	17.8	5.3	intergenic		1795_Ba_trf
SSR Ba125936	125936	125982	17	78	12	56	-0.744127	CCGCCCCTCTCCCCACC	CCGCCCCCCACCCCACCCCGCCCCTCTCGCCCACGCGCCCTCTCCCC	2.9	3.2	2.9	2.9	intergenic		1794_Ba_trf
SSR Ba125979	125979	125984	1	100	0	NULL	NULL	C	CCCCCC	6	7	6	6	intergenic		1481_Ba_msat
SSR Ba126182	126182	126191	1	100	0	NULL	NULL	G	GGGGGGGGGG	7	7	10	7	intergenic		1482_Ba_msat
SSR Ba126309	126309	126400	29	71	14	85	-0.996807	GCGAGGAGGAGTGGCGGCGGCGGAGAGGA	GCGGGAGGAGTTGCGTGGGCGGAGAGGAGCGAGGAGGACTGGCGGCGGCGGCGGAGGAGGAGGGGGGAAGAGGCGGCGAGCGGAGCGGCGCG	3	2.2	3	3	intergenic		1796_Ba_trf
SSR Ba126349	126349	126360	3	100	0	NULL	NULL	GGC	GGCGGCGGCGGC	4	3	4	4	intergenic		1483_Ba_msat
SSR Ba126370	126370	126375	1	100	0	NULL	NULL	G	GGGGGG	6	5	6	6	intergenic		1484_Ba_msat
SSR Ba126384	126384	126451	25	73	15	68	-0.95268	GCGGCGGACCGCGCGGTAGCGCCC	GCGAGCGGAGCGGCGCGGTAGCGCCCGCGGGCGGCCCGCGCGGTATCGCCCGCGCGGTATCGCGGCGG	2.9	2.9	2.9	2.8	intergenic		1799_Ba_trf
SSR Ba126468	126468	126508	6	86	10	49	0.140953	GGGGAC	GGGGACGGGGACGGGGACGGGGAGGAGGAGGGAGGAAGGGG	7	3.8	7	7	intergenic		1800_Ba_trf
SSR Ba126719	126719	126744	4	90	0	45	0.0792673	GCGA	GCGAGCGAGCGAGCGAGCGGGCGAGC	5.5	NC	6.5	5.5	intergenic		1801_Ba_trf
SSR Ba126878	126878	126883	1	100	0	NULL	NULL	G	GGGGGG	6	6	6	6	intergenic		1487_Ba_msat
SSR Ba126892	126892	126928	6	87	12	47	0.181974	AGGGGA	AGGGGAAGGGGAAGGGGAAGGGGGGGGGGGGACGGGG	4.8	4.8	6.8	4.8	intergenic		1802_Ba_trf
SSR Ba126911	126911	126922	1	100	0	NULL	NULL	G	GGGGGGGGGGGG	8	9	12	8	intergenic		1489_Ba_msat
SSR Ba126973	126973	126978	1	100	0	NULL	NULL	C	CCCCCC	6	6	6	6	intergenic		1490_Ba_msat
SSR Ba126984	126984	127011	12	87	0	42	-0.985658	GGAGAAGGAGAG	GGAGAAGGCGAGGGAGACGGAGAGGGAG	2.3	2.3	2.3	2.3	intergenic		1803_Ba_trf
SSR Ba127028	127028	127034	1	100	0	NULL	NULL	T	TTTTTTT	7	7	7	7	intergenic		1491_Ba_msat
SSR Ba127068	127068	127074	1	100	0	NULL	NULL	G	GGGGGGG	7	11	7	7	intergenic		1492_Ba_msat
SSR Ba127222	127222	127281	20	71	19	54	-0.913606	GGCGGGGACGCGCCGGGC	GGCGTGGAGAGGCGCCCGCGCCGGGGACGCGCCTGCGGCGGCGGGCGCGCGCCGGGCGGC	3.4	2.4	3.4	3.4	intergenic		1804_Ba_trf
SSR Ba127239	127239	127281	20	80	15	57	-0.86109	GCGGCGGGGACGCGCCTGCG	GCGCCGGGGACGCGCCTGCGGCGGCGGGCGCGCGCCGGGCGGC	2.3	2.3	2.3	2.3	intergenic		1806_Ba_trf
SSR Ba127271	127271	127327	27	70	11	62	-1.26662	CGCCGGGCGTCCTCCTCCTCCCTCAC	CGCCGGGCGGCTTTCCTCCTTCACCGCCGCCGCGTCCTCCTCCTCCCTCCCCGCCGG	NC	2.3	2.3	NC	intergenic		1807_Ba_trf
SSR Ba127305	127305	127316	3	100	0	NULL	NULL	TCC	TCCTCCTCCTCC	5	4	4	5	intergenic		1493_Ba_msat
SSR Ba127359	127359	127410	20	80	13	64	-0.679374	CCCCCTCCCTTCCCCCCC	CCCCCTCATTCCCCCCCCCTCCCTCCCTTCCCCCCGACCCCCCTCCCCTCCC	2.8	3.7	2.9	2.8	intergenic		1809_Ba_trf
SSR Ba127369	127369	127377	1	100	0	NULL	NULL	C	CCCCCCCCC	6	6	9	6	intergenic		1494_Ba_msat
SSR Ba127388	127388	127393	1	100	0	NULL	NULL	C	CCCCCC	4	4	6	4	intergenic		1495_Ba_msat
SSR Ba127396	127396	127401	1	100	0	NULL	NULL	C	CCCCCC	4	4	6	4	intergenic		1496_Ba_msat
SSR Ba127407	127407	127465	31	80	13	82	-1.05779	TCCCGCGTCATGCGTCACGGGGACGCGGGGGG	TCCCGCGTCCTGCGTCACGGGGACCGGGGGGTCCCGCGTGATGACGCCGGGGACGCGGG	1.9	NC	1.9	1.9	intergenic		1810_Ba_trf
SSR Ba127432	127432	127437	1	100	0	NULL	NULL	G	GGGGGG	6	6	6	6	intergenic		1497_Ba_msat
SSR Ba127523	127523	127528	1	100	0	NULL	NULL	C	CCCCCC	6	6	6	6	intergenic		1498_Ba_msat
SSR Ba127530	127530	127569	12	79	6	47	-0.700679	CCGCCTCCGCAG	CCGCGTCCGCAGCCGCCTCTGCAGCCGCCGCCCGCGCCGC	3.4	3.4	3.4	3.4	intergenic		1811_Ba_trf
SSR Ba127579	127579	127645	26	72	20	79	-1.01291	ACGCAGAGAGGGGACGCGGGGAGAG	ACGCAGAGAGGGGACGCGGGGAAGAGACGCGGAGAGGGGGACAGGGGGAGAGAGAGCGAGGGGCGCG	2.8	2.8	2.8	2.8	intergenic		1812_Ba_trf
SSR Ba127655	127655	127685	14	88	11	50	-1.01355	TCCTCCGACCCGCCT	TCCTCCGCACCCGCCTTCCTCCGCCCGCCTT	2.4	2.4	2.1	2.4	intergenic		1813_Ba_trf
SSR Ba127744	127744	127755	3	100	0	NULL	NULL	CCG	CCGCCGCCGCCG	4	4	4	4	intergenic		1499_Ba_msat
SSR Ba127765	127765	127773	1	100	0	NULL	NULL	T	TTTTTTTTT	8	8	9	8	intergenic		1500_Ba_msat
SSR Ba127773	127773	127803	9	82	8	45	-0.778662	TCCTTCCTCC	TCCTTCCTCTCCTTCTTCCTCCTCCTCCTCC	3.5	2.4	3.3	3.5	intergenic		1815_Ba_trf
SSR Ba127789	127789	127803	3	100	0	NULL	NULL	TCC	TCCTCCTCCTCCTCC	4	4	5	4	intergenic		1501_Ba_msat
SSR Ba127937	127937	128011	3	73	17	81	0.849016	CTA	CTACTACTACTCCTACTACTCCTACTCCTACTATATTACTATGACTACTACTATGACTACTACTATGACTACTAC	21.7	21	26.3	21.7	intergenic		1816_Ba_trf
SSR Ba128038	128038	128044	1	100	0	NULL	NULL	T	TTTTTTT	7	7	7	7	intergenic		1502_Ba_msat
SSR Ba128095	128095	128120	13	92	0	45	-1.13354	GGAAGGGGAAGCG	GGAGGGGGAAGCGGGAAGGGGAAGCG	2	2	2	2	intergenic		1817_Ba_trf
SSR Ba128146	128146	128268	46	76	12	129	-0.75984	CTTTCCCCCCCCCCGTCTGTTCCTTCCCCCGCTTCCCCGTTTCC	CTTCCCCCCCCCCCGCCGGCCCCTTCCCCGTTTCCCCGTTTCCCTTTCCCCCCTTCCCCGTCTGTTCCTTCCCCCGCTTCCCCGTTTCTTCTTCTTCCCCCCCCCGTCCCCTCTTCCTTCCCC	2.4	NC	2.8	2.4	intergenic		1821_Ba_trf
SSR Ba128149	128149	128159	1	100	0	NULL	NULL	C	CCCCCCCCCCC	6	5	11	6	intergenic		1503_Ba_msat
SSR Ba128193	128193	128198	1	100	0	NULL	NULL	C	CCCCCC	6	7	6	6	intergenic		1504_Ba_msat
SSR Ba128225	128225	128283	25	66	30	47	-1.48689	CCCCGTCTCTTCCTTCCCCCACG	CCCCGTTTCTTCTTCTTCCCCCCCCCGTCCCCTCTTCCTTCCCCACACGCCCCGCTCTC	3.7	3.7	3.7	3.7	intergenic		1822_Ba_trf
SSR Ba128231	128231	128242	3	100	0	NULL	NULL	TTC	TTCTTCTTCTTC	3	4	4	3	intergenic		1505_Ba_msat
SSR Ba128243	128243	128250	1	100	0	NULL	NULL	C	CCCCCCCC	7	5	9	7	intergenic		1506_Ba_msat
SSR Ba128299	128299	128304	1	100	0	NULL	NULL	G	GGGGGG	6	6	6	6	intergenic		1507_Ba_msat
SSR Ba128313	128313	128338	12	100	0	52	-1.00761	GACGCGGAAGAA	GACGCGGAAGAAGACGCGGAAGAAGA	2.2	2.2	2.2	2.2	intergenic		1823_Ba_trf
SSR Ba128336	128336	128347	2	100	0	NULL	NULL	AG	AGAGAGAGAGAG	6	12	6	6	intergenic		1508_Ba_msat
SSR Ba128353	128353	128358	1	100	0	NULL	NULL	G	GGGGGG	6	6	6	6	intergenic		1509_Ba_msat
SSR Ba128469	128469	128475	1	100	0	NULL	NULL	T	TTTTTTT	7	7	7	7	intergenic		1510_Ba_msat
SSR Ba128503	128503	128542	7	78	0	45	-0.254089	GGCTGTC	GGCTGTCGGCTGTGGGTTGTCGGCTGTTGGCCGTTGGCTG	NC	NC	5.7	NC	intergenic		1824_Ba_trf
SSR Ba128556	128556	128562	1	100	0	NULL	NULL	G	GGGGGGG	7	6	7	7	intergenic		1511_Ba_msat
SSR Ba128590	128590	128595	1	100	0	NULL	NULL	G	GGGGGG	5	5	6	5	intergenic		1512_Ba_msat
SSR Ba128613	128613	128618	1	100	0	NULL	NULL	G	GGGGGG	6	6	6	6	intergenic		1513_Ba_msat
SSR Ba128645	128645	128680	11	75	24	43	-0.829551	CGGGCGAGTGT	CGGGCCGAGTGTCGGGCGAGTGCGAGGCGGGTCGGG	3.5	3.5	3.5	3.5	intergenic		1825_Ba_trf
SSR Ba128678	128678	128683	1	100	0	NULL	NULL	G	GGGGGG	5	4	6	5	intergenic		1514_Ba_msat
SSR Ba128703	128703	128708	1	100	0	NULL	NULL	G	GGGGGG	6	6	6	6	intergenic		1515_Ba_msat
SSR Ba128816	128816	128825	2	100	0	NULL	NULL	GC	GCGCGCGCGC	5	4	5	5	intergenic		1516_Ba_msat
SSR Ba128828	128828	128872	6	97	0	83	0.453072	GGGACC	GGGACCGGGACCGGGACCGGGACCGGGACCGGGACCGGGACAGGG	3.5	3.5	7.5	3.5	intergenic		1826_Ba_trf
SSR Ba128828	128828	128897	18	81	9	56	-0.357116	GGGACGGGGGCGGGGCC	GGGACCGGGACCGGGACCGGGACCGGGACCGGGACCGGGACAGGGGGCGGGGGCGGGGGCGGGGGCGGGG	1.6	1.6	4.1	1.6	intergenic		1828_Ba_trf
SSR Ba128870	128870	128893	6	100	0	NULL	NULL	GGGGGC	GGGGGCGGGGGCGGGGGCGGGGGC	2	2	4	2	intergenic		1518_Ba_msat
SSR Ba128896	128896	128937	14	96	3	79	-0.716164	GGAGACGGAGGAGA	GGAGAGGAGGAGAGGAGACGGAGGAGAGGAGACGGAGGAGAG	2.7	2.1	3.1	2.7	intergenic		1831_Ba_trf
SSR Ba128949	128949	129020	24	71	15	71	-0.977862	GGCGAGCGACACACGCGGAGAGA	GGCGGAGGACAGAGGCGGAGAGGGCGAGCGAGACACGCACGGGGAGAGGCGCGCGCACACACGCGGAGAGAG	3.2	3.2	3.2	3.2	intergenic		1835_Ba_trf
SSR Ba129013	129013	129053	9	77	17	48	-0.401197	GGAGAGAGA	GGAGAGAGAGAGGAGAGGCGAGAGAGGAGGAGAAGGAGGAG	5	5	5	5	intergenic		1836_Ba_trf
SSR Ba129014	129014	129023	2	100	0	NULL	NULL	GA	GAGAGAGAGA	5	5	5	5	intergenic		1519_Ba_msat
SSR Ba129088	129088	129094	1	100	0	NULL	NULL	C	CCCCCCC	6	10	7	6	intergenic		1520_Ba_msat
SSR Ba129115	129115	129132	6	100	0	NULL	NULL	CGGAGA	CGGAGACGGAGACGGAGA	3	3	3	3	intergenic		1521_Ba_msat
SSR Ba129192	129192	129253	18	71	16	70	-0.835269	ACACCCACACGGCCCTC	ACACCCACACGGACCCTCACACCCGCACCGGCCCCCATACTCGCACCGGCCCTCACACCCAC	3.7	4.9	3.7	NC	intergenic		1838_Ba_trf
SSR Ba129251	129251	129335	30	71	13	80	-1.05569	CACACACACAGACGACACGCTCCCCGCGCA	CACCCACACGCACGCACGCTCTCTCTCGCACACCCCCACATCACACGCTCCCCGCGCACAGACACACAGACGACACCCTCCCCGC	3	NC	3	3	intergenic		1839_Ba_trf
SSR Ba129257	129257	129268	4	100	0	NULL	NULL	CACG	CACGCACGCACG	2	2	3	2	intergenic		1522_Ba_msat
SSR Ba129341	129341	129374	16	83	0	47	-0.925759	CCGTCCGACCGACCAT	CCGTCCGACCGACCATCCGTCCTCCCGACCCTCC	2.1	2.1	2.1	2.1	intergenic		1840_Ba_trf
SSR Ba129377	129377	129388	2	100	0	NULL	NULL	GA	GAGAGAGAGAGA	4	4	6	4	intergenic		1523_Ba_msat
SSR Ba129422	129422	129429	1	100	0	NULL	NULL	C	CCCCCCCC	8	8	8	8	intergenic		1524_Ba_msat
SSR Ba129438	129438	129444	1	100	0	NULL	NULL	C	CCCCCCC	7	8	7	7	intergenic		1525_Ba_msat
SSR Ba129680	129680	129688	1	100	0	NULL	NULL	C	CCCCCCCCC	7	8	9	7	intergenic		1526_Ba_msat
SSR Ba129712	129712	129721	1	100	0	NULL	NULL	C	CCCCCCCCCC	9	9	10	9	intergenic		1527_Ba_msat
SSR Ba129731	129731	129751	10	100	0	42	-1.09502	GCCACGCCCC	GCCACGCCCCGCCACGCCCCG	2.1	2.1	2.1	2.1	intergenic		1841_Ba_trf
SSR Ba129771	129771	129776	1	100	0	NULL	NULL	C	CCCCCC	6	6	6	6	intergenic		1528_Ba_msat
SSR Ba129821	129821	129832	4	100	0	NULL	NULL	CCCG	CCCGCCCGCCCG	3	3	3	3	intergenic		1529_Ba_msat
SSR Ba129889	129889	129895	1	100	0	NULL	NULL	T	TTTTTTT	10	7	7	10	intergenic		1530_Ba_msat
SSR Ba129925	129925	129930	1	100	0	NULL	NULL	G	GGGGGG	6	6	6	6	intergenic		1531_Ba_msat
SSR Ba129936	129936	129945	2	100	0	NULL	NULL	GA	GAGAGAGAGA	5	4	5	5	intergenic		1532_Ba_msat
SSR Ba129947	129947	129975	15	86	6	46	-1.00183	AGAGGAGGGGGTGGG	AGAGGGGGGGGGGGAGAGGAGGGGGTGGG	1.8	2.1	2	1.8	intergenic		1842_Ba_trf
SSR Ba129950	129950	129960	1	100	0	NULL	NULL	G	GGGGGGGGGGG	5	10	11	5	intergenic		1533_Ba_msat
SSR Ba130020	130020	130059	6	69	25	44	-0.261003	TCCGGG	TCCGGGTCCGGGCGGGTCCGGGCTCGAGGTTCGGGTCCGG	7.2	7.2	7.2	7.2	intergenic		1843_Ba_trf
SSR Ba130170	130170	130215	23	78	4	59	-0.957245	CGACCGCGCAGGTCGCGGGAGGGG	CGAGCGCGCAGGCGCGGGTGGGGCGACCGCGGGGGTCGCGGGAGGG	2	2	2	2	intergenic		1845_Ba_trf
SSR Ba130199	130199	130269	9	69	20	61	0.108096	CGGGGGTCT	CGGGGGTCGCGGGAGGGTCTCGGGGGTCTCAGGGGTCTCGGGGAGGGGGAAACGGGGGTCTCGGGGTCTCG	8.4	8.4	8.4	8.4	intergenic		1846_Ba_trf
SSR Ba130291	130291	130465	36	96	2	306	0.610276	GAGACCACCACACAACACATGCGGACCACCACAACACA	GAGACCACCACACAACACAGAGACCACCACAACACAGAGACCACCACACAACACAGAGACCACCACAACACAGAGACCACCACACAACACATGCGGACCACCACAACACAGAGACCACCACACAACACATGCGGACCACCACAACACAGAGACCACCACAACACATGCGGACCAC	NC	NC	4.8	NC	intergenic		1849_Ba_trf
SSR Ba130648	130648	131064	83	74	10	396	0.075293	AATCCCATTGGCCGTCGAGCGGGCCAAGATGGCCGCCGCGGGGGCCGGGCATGCAAAGTAGACGCGAGAGGAAGTGGGCGAGAGA	AATCTCATTGGCCGCCCGCGGCCAAGATGGCCGCAGAGCGGGCCGGGCATGCAAATCAGAGGCGCGCGGGAGACGCCTCCGCGCGCCCATTGGCCCGGGCGGGCCGAGATGGCCGCCGCGGGGGCCGGGCATGCAAAGTAGACGCGAGAGGAAGTGGGCGAGAGAAATCCCATTGGCCGTCGAGGGGCCAAGATGGCGCCCTCGGGGCCGGACATGCAAAGTAGACGCGAGAGGAAGTGGGCGAGAGAAATCCCATTGGCCGTCGAGTGGGCAAGATGGCCGCCGCGGGGGCCGGGCATGCAAATGGTCCTCGCGAGGAAGTTCCTCGCGAAATCCCATTGGCCGGCGGCCGCCATCTTGGGCCGGGCATGCAAAGCAGACGCGAGAGGAAGCGGGCGA…	NC	NC	5.2	NC	promoter	IE180prime	1850_Ba_trf
SSR Ba131324	131324	131335	3	100	0	NULL	NULL	TCT	TCTTCTTCTTCT	4	3	4	4	promoter	IE180prime	1534_Ba_msat
SSR Ba131489	131489	131500	3	100	0	NULL	NULL	GCC	GCCGCCGCCGCC	4	4	4	3	cds	IE180prime	1535_Ba_msat
SSR Ba131539	131539	131569	15	82	17	45	-0.98924	CGGCAGCCAGGGCTCC	CGGCAGCCAGGGCTCCCGGCGCCGCGGCTCC	2.1	2.1	2.1	2.1	cds	IE180prime	1851_Ba_trf
SSR Ba131614	131614	131677	21	71	10	66	-0.940999	CGAGGCCGCCGAGCCACGAGGC	CGACGCCGCCGAGGCCGAGGCCGAGGCCGCCGTCCTCGCGGCCGCGGCCGGAGCCACGAGGCCG	2.4	3.1	3.1	2.4	cds	IE180prime	1853_Ba_trf
SSR Ba131621	131621	131638	6	100	0	NULL	NULL	GCCGAG	GCCGAGGCCGAGGCCGAG	2	3	3	2	cds	IE180prime	1536_Ba_msat
SSR Ba131696	131696	131707	3	100	0	NULL	NULL	CAG	CAGCAGCAGCAG	5	5	4	5	cds	IE180prime	1537_Ba_msat
SSR Ba131841	131841	131875	17	83	0	49	-0.907436	GGCCCCGGGCCCCGGCC	GGCCCCGGTCCCGGGCCGGCTCCGGGCCCCGGCCG	2.1	2.1	2.1	2.1	cds	IE180prime	1855_Ba_trf
SSR Ba131913	131913	131986	26	64	16	59	-1.50527	CCCCCGGCGGCCCCGGGCCTCGTC	CCCCCGGCGGCCCCGGGCGCTCGTCCCCCTCCGCGGCCTCCCCGGCCTCCTCCTCCGGCTCCCCCGGCCCCTCG	1.2	NC	2.8	1.2	cds	IE180prime	1856_Ba_trf
SSR Ba131938	131938	131985	21	80	16	63	-0.829736	CCCCTCCGCGGCCTCCCCGG	CCCCTCCGCGGCCTCCCCGGCCTCCTCCTCCGGCTCCCCCGGCCCCTC	NC	NC	2.5	NC	cds	IE180prime	1857_Ba_trf
SSR Ba132126	132126	132133	1	100	0	NULL	NULL	C	CCCCCCCC	5	5	8	5	cds	IE180prime	1538_Ba_msat
SSR Ba132157	132157	132168	3	100	0	NULL	NULL	CGG	CGGCGGCGGCGG	4	4	4	4	cds	IE180prime	1539_Ba_msat
SSR Ba132292	132292	132320	6	86	0	44	-0.377491	CTCCAA	CTCCAACCCCAACTCCAACTCCAGCTCCA	4.8	4.7	4.8	4.8	cds	IE180prime	1859_Ba_trf
SSR Ba132507	132507	132550	23	82	8	64	-0.926832	CCCCGGCCCGCTCGCCCGCCGCC	CCCCGGCCCGCTCGCCCTCCGCCCCCCGGGCCCTCGCCGCCGCC	2	2.8	2	2	cds	IE180prime	1860_Ba_trf
SSR Ba132528	132528	132533	1	100	0	NULL	NULL	C	CCCCCC	6	6	6	6	cds	IE180prime	1540_Ba_msat
SSR Ba132541	132541	132555	3	100	0	NULL	NULL	CGC	CGCCGCCGCCGCCGC	4	6	5	4	cds	IE180prime	1541_Ba_msat
SSR Ba132567	132567	132616	15	88	0	86	-0.57276	CCTCCTCCTCGTCCT	CCTCCTCCTCGTCCTCGTCCTCCTCGTCCTCCTCGTCCTCGTCCTCCTCC	3.9	3.3	3.3	3.9	cds	IE180prime	1862_Ba_trf
SSR Ba132683	132683	132779	12	62	27	49	0.0112182	CCGCGGCCCCG	CCGCCGGCGCCCGCCGCGGCCCCGCGGCCCTCGGCCTCCTCCGCCTCCTCCTCCGCCGCGGCCTCCCCGGCCCCGGCCCCGGAGCCCGCCCGGCCCC	9.5	9.9	9.5	9.5	cds	IE180prime	1864_Ba_trf
SSR Ba132693	132693	132760	15	69	18	62	-0.625964	CCGCCGCGGCCTCCT	CCGCCGCGGCCCCGCGGCCCTCGGCCTCCTCCGCCTCCTCCTCCGCCGCGGCCTCCCCGGCCCCGGCC	4.9	3	4.9	4.9	cds	IE180prime	1866_Ba_trf
SSR Ba132747	132747	132764	6	100	0	NULL	NULL	CCCCGG	CCCCGGCCCCGGCCCCGG	3	3	3	3	cds	IE180prime	1542_Ba_msat
SSR Ba133523	133523	133588	25	74	13	64	-0.932289	CGCCCGCGCCCGCCCCGCCCCGGC	CGCCTGCTGCCCTGCCCGCTCCGGCTGCCCGCGCCCGCCCGCGCCCCGGCCGCCCTCGGGCCCGCC	2.8	2.8	2.8	2.8	cds	IE180prime	1872_Ba_trf
SSR Ba133762	133762	133828	15	68	12	49	-0.650608	CGCCGCGGCCCACT	CGCCGCGGCCCTCTTCGCCCCGGCCAACGTGGCCGCGGCCCGGCTCGCCGAGGCCGCCGCGCGGCCC	5	5	5	5	cds	IE180prime	1874_Ba_trf
SSR Ba133793	133793	133883	26	71	13	69	-0.916717	GCCCGGCCCGCCCCCGCCGAGCCCGCC	GCCGCGGCCCGGCTCGCCGAGGCCGCCGCGCGGCCCGGGCCCGCGGAGCCCGCGCCCGGCCTGCCCCCGCTCTGGCCCGAGCAGCCCGGCC	3.5	2.9	3.5	3.5	cds	IE180prime	1877_Ba_trf
SSR Ba133795	133795	133853	26	82	5	78	-0.87474	CGCGGCCCGGGCCCGCCGAGCCCGCG	CGCGGCCCGGCTCGCCGAGGCCGCCGCGCGGCCCGGGCCCGCGGAGCCCGCGCCCGGCC	2.3	2.2	2.3	2.3	cds	IE180prime	1875_Ba_trf
SSR Ba133905	133905	133916	3	100	0	NULL	NULL	CGG	CGGCGGCGGCGG	4	4	4	4	cds	IE180prime	1543_Ba_msat
SSR Ba133959	133959	134029	36	94	0	128	-0.502582	CCAGCACCAAGTCCAGCTCCAGCACCAAGTCCGGCT	CCAGCACCAAGTCCAGCTCCAGCACCGAGTCCGGCTCCAGCACCAAGTCCAGCTCCGGCACCAAGTCCGGC	1.5	NC	2	1.5	cds	IE180prime	1881_Ba_trf
SSR Ba134024	134024	134063	9	75	6	40	-0.605214	TCCGGCTCC	TCCGGCCTCTCCGGCTCCTCCGGCTACGCCAGCTCCCCCG	4.6	4.6	4.6	4.6	cds	IE180prime	1882_Ba_trf
SSR Ba134107	134107	134135	15	86	13	46	-1.03895	CCGCCGCCCCGGGGC	CCGCGCGCCCGGGGCCCGCCGCCCCGGGG	2	2	2	2	cds	IE180prime	1883_Ba_trf
SSR Ba134282	134282	134299	3	100	0	NULL	NULL	TCC	TCCTCCTCCTCCTCCTCC	7	10	6	7	cds	IE180prime	1544_Ba_msat
SSR Ba134527	134527	134575	8	69	19	43	-0.264409	CGCCGCGC	CGCCGCGCGCCGCGGGGCCGCGGGCGCCCCGCTCCGCCGCCGCGCCGCC	6.6	6.6	6.6	5.2	cds	IE180prime	1884_Ba_trf
SSR Ba134877	134877	134903	5	86	4	40	-0.306124	CGCGG	CGCGGCTCGGCGCGGCGCGGCGCCGGC	5.4	5.4	5.4	5.4	cds	IE180prime	1885_Ba_trf
SSR Ba135379	135379	135443	27	82	15	87	-0.91798	CTCCGCGGCCGCCGGGGCCTCCGGCCGAG	CTCCTGCGGCCGCCGGGGCCTCGCCGAGCTCCGCGGCCCCGAGGGCCTGCCGGCCGAGCTGCGCG	2.1	2.3	2.3	2.1	cds	IE180prime	1886_Ba_trf
SSR Ba135504	135504	135539	18	84	10	53	-0.934221	CGGGCGCCCCGCCGGCCG	CGGGCGCCGTCGCCGCCGCGGGCGCCCCGCCGGCCG	2.1	2.3	2.1	2.1	cds	IE180prime	1887_Ba_trf
SSR Ba135816	135816	135833	6	100	0	NULL	NULL	GACTCT	GACTCTGACTCTGACTCT	3	3	3	3	intergenic		1546_Ba_msat
SSR Ba135883	135883	135928	18	85	0	64	-0.743296	CCTCGTCCTCGGCCCCGT	CCTCGCCCTCGGCCCGGTCCTCGTCCTCGTCCCCGTCCTCCTCCTC	3.3	2.6	2.6	3.3	intergenic		1888_Ba_trf
SSR Ba135918	135918	135929	3	100	0	NULL	NULL	TCC	TCCTCCTCCTCC	4	4	4	4	intergenic		1547_Ba_msat
SSR Ba135958	135958	136017	18	68	17	60	-1.10314	CCTCGGCCCGGCGGCTGCCT	CCTCGGCCCGGCGGCGCTTGCCTCCCCGGCGCCTGCCTCCCCGGCCCGGTGGCCCTCCTC	3.2	3.2	3.2	3.2	intergenic		1890_Ba_trf
SSR Ba135969	135969	136002	15	94	0	61	-0.999469	CGGCGCCTGCCTCCC	CGGCGCTTGCCTCCCCGGCGCCTGCCTCCCCGGC	2.3	2.3	2.3	2.3	intergenic		1891_Ba_trf
SSR Ba136011	136011	136025	3	100	0	NULL	NULL	CCT	CCTCCTCCTCCTCCT	3	5	5	3	intergenic		1548_Ba_msat
SSR Ba136012	136012	136038	14	92	0	47	-1.15175	CTCCTCCTCCTCCT	CTCCTCCTCCTCCTCTCCTTCTCCTCC	NC	1.9	1.9	NC	intergenic		1893_Ba_trf
SSR Ba136051	136051	136135	3	72	5	67	0.800106	CGG	CGGCCGGAGGTGGCTGCGGCGGCGGCGGAGGTGGCGGCGGTGGTGGAAGCGGCGGCGGCGGCCGCGGCGGAGGGCTCGGCGGCGG	28.7	23.3	28.7	28.7	intergenic		1894_Ba_trf
SSR Ba136149	136149	136202	9	63	23	42	-0.3887	TCCCCTTC	TCCCCTTCTCCTCCTCCTCCCGCGGTCCCCCGGTCCCCTTCTCCTCCTTCTCCC	2.6	2.6	7	2.6	intergenic		1895_Ba_trf
SSR Ba136156	136156	136167	3	100	0	NULL	NULL	CTC	CTCCTCCTCCTC	3	2	4	3	intergenic		1551_Ba_msat
SSR Ba136285	136285	136290	1	100	0	NULL	NULL	T	TTTTTT	6	6	6	6	intergenic		1552_Ba_msat
SSR Ba136428	136428	136448	3	100	0	42	0.37134	TGG	TGGTGGTGGTGGTGGTGGTGG	5	5	7	5	intergenic		1896_Ba_trf
SSR Ba136485	136485	136496	3	100	0	NULL	NULL	TGG	TGGTGGTGGTGG	4	3	4	4	intergenic		1554_Ba_msat
SSR Ba136491	136491	136544	27	96	3	101	-0.945976	TGGTGGGTCTTAGCAGATGGGGGCCC	TGGTGGGTCTTAGCAGATGGGGGTCCCTGGTGGGTCTTAGCAGATGGGGGCCCT	NC	NC	2.1	NC	intergenic		1897_Ba_trf
SSR Ba136605	136605	136616	3	100	0	NULL	NULL	TGG	TGGTGGTGGTGG	7	4	4	7	intergenic		1555_Ba_msat
SSR Ba136664	136664	136690	9	84	15	42	-0.857725	TGGTCCCGG	TGGTCCCGAGGGTCCCGGTGGTCCCGG	3.1	3.6	3.1	3.1	intergenic		1898_Ba_trf
SSR Ba136727	136727	136732	1	100	0	NULL	NULL	G	GGGGGG	6	6	6	6	intergenic		1556_Ba_msat
SSR Ba136734	136734	136739	1	100	0	NULL	NULL	G	GGGGGG	8	6	6	8	intergenic		1557_Ba_msat
SSR Ba136739	136739	136758	8	100	0	40	-0.974639	GAAAGAGA	GAAAGAGAGAAAGAGAGAAA	2.5	2.5	2.5	2.5	intergenic		1899_Ba_trf
SSR Ba136756	136756	136762	1	100	0	NULL	NULL	A	AAAAAAA	7	7	7	7	intergenic		1558_Ba_msat
SSR Ba136841	136841	136856	1	100	0	NULL	NULL	G	GGGGGGGGGGGGGGGG	16	7	16	16	intergenic		1559_Ba_msat
SSR Ba136855	136855	136881	3	91	0	40	0.581349	GGT	GGTGGTGGTGTTGTTGGTGGTGGTGGT	10	10	9	10	intergenic		1900_Ba_trf
SSR Ba137298	137298	137444	52	81	7	186	0.0347921	CGTCACGTCCGGGGAAGCGGTCATATGCAAATGGGGGGGGAGGGGCCAGG	CGTCACGTCCGGGAAGCGGTCATATGCAAATGGGGGGGGGAGGAGCCCGGCGTCACGTCCGGGGGAAGCGGTCATATTTAAATGGGGGGGGAGGGGCCAGAGCGTCACTTCCGGAGGAAGTTGTCATATGCAGATTAGGGGGAGGGG	NC	NC	3	NC	intergenic		1901_Ba_trf
SSR Ba137329	137329	137337	1	100	0	NULL	NULL	G	GGGGGGGGG	9	8	9	13	intergenic		1561_Ba_msat
SSR Ba137381	137381	137388	1	100	0	NULL	NULL	G	GGGGGGGG	1	4	8	6	intergenic		1562_Ba_msat
SSR Ba137424	137424	137615	22	83	11	272	0.491535	TATGCAGATTAGGGGGAGGGGT	TATGCAGATTAGGGGGAGGGGTTATGCAGATTAGGGGGAGGGGTTATGCAGATTAGGGGGAGGGGTTATGCAGATTAGGGGGAGGGGTTATGCAGATTAGGGGGAGGGGTTATGCAGATTAGGGGGCGGGGCTATGCAAATGTATGCAAATGAGGGGGTGGGGTTATGCAGATCAGGGGGAGGGGTTATGCA	3.7	2.3	8.7	5.2	intergenic		1902_Ba_trf
SSR Ba137512	137512	137692	54	81	7	229	0.25254	TATGCAAATGAGGGGGAGGGGTTATGCAGATCAGGGGGCGGGGCTATGCAAATG	TATGCAGATTAGGGGGAGGGGTTATGCAGATTAGGGGGCGGGGCTATGCAAATGTATGCAAATGAGGGGGTGGGGTTATGCAGATCAGGGGGAGGGGTTATGCAAATGCATGCAAATGAGGGGGAGGGGCCATGCTAATTTATGCAAATGAGGGGGCGGGGCTATGCAAATGTATGCAAAT	3	NC	3.4	3	intergenic		1905_Ba_trf
SSR Ba137674	137674	137703	10	95	0	53	-0.825997	TATGCAAATT	TATGCAAATGTATGCAAATTTATGCAAATT	3	2.7	3	3	intergenic		1906_Ba_trf
SSR Ba137704	137704	137733	16	93	6	55	-1.1322	AGCCCCGCCCCCTTTA	AGCCCCCCCCCTTTAAGCCCCGCCCCCTTT	1.9	1.9	1.9	1.9	intergenic		1907_Ba_trf
SSR Ba137706	137706	137714	1	100	0	NULL	NULL	C	CCCCCCCCC	10	9	9	9	intergenic		1563_Ba_msat
SSR Ba137731	137731	137736	1	100	0	NULL	NULL	T	TTTTTT	6	6	6	6	intergenic		1564_Ba_msat
SSR Ba137754	137754	137760	1	100	0	NULL	NULL	G	GGGGGGG	6	6	7	6	intergenic		1565_Ba_msat
*MsatFinder does not calculate an alignment score on repeating units.

## Sheet: NC_006151
SSR ID (strain and start position)	start position on genome	end position on genome	repeat unit length	purity (% match)	% indels	TRF alignment score*	VarScore*	repeat unit consensus	full SSR sequence	# repeat units in Kaplan	# repeat units in Becker	# repeat units in Bartha	# repeat units in NC_006151	genomic region	Genes	SSR search ID (msat=MsatFinder, trf=Tandem Repeat Finder)
SSR NC34	34	42	1	100	0	NULL	NULL	A	AAAAAAAAA	9	9	9	9	intergenic		1566_NC_msat
SSR NC152	152	249	34	93	4	175	-0.421127	TACCTGGCTCCCTGCCAACCCCAATCCCCCTCC	TACCTGGCTCCCTGCCAACCCCAATCCCCCTCCTACCTTGGCTCCCTGCCAACCCCAATCCCCCTCCTACCCTGGCACCCTGCCAACCCCAATCCCCC	NC	NC	3	3	intergenic		1908_NC_trf
SSR NC484	484	492	1	100	0	NULL	NULL	T	TTTTTTTTT	9	9	9	9	intergenic		1567_NC_msat
SSR NC505	505	654	41	88	8	241	0.00635124	CGGGGGAGAGCTGGGCCCCAGACCAGAGAGTTGTGGGGGGGCC	CGGGGGAGAGCTGGGCCCCAGACCAGAGAGTTGTGGGGGGGCCCGGGGGAGAGCTGGGCCCCCGGCCAGAGAGTTGTGGGGGCCCGGGGGAGAGCTGGGCCCCAGACCAGAGAGTTGTGGGGGGGGGGGGCCCGGGGGAGAGCTGGGCCC	NC	NC	3.5	3.5	intergenic		1910_NC_trf
SSR NC541	541	547	1	100	0	NULL	NULL	G	GGGGGGG	11	9	7	7	intergenic		1568_NC_msat
SSR NC625	625	636	1	100	0	NULL	NULL	G	GGGGGGGGGGGG	5	8	12	12	intergenic		1569_NC_msat
SSR NC744	744	961	26	99	0	429	0.824806	CCTTTCCCCCAACCCCCTCGTTCCCC	CCTTCCCCCCAACCCCCTCGTTCCCCCCTTTCCCCCAACCCCCTCGTTCCCCCCTTTCCCCCAACCCCCTCGTTCCCCCCTTTCCCCCAACCCCCTCGTTCCCCCCTTTCCCCCAACCCCCTCGTTCCCCCCTTTCCCCCAACCCCCTCGTTCCCCCCTTTCCCCCAACCCCCTCGTTCCCCCCTTTCCCCCAACCCCCTCGTTCCCCCCTTTCCCCC	NC	NC	2.3	8.4	intergenic		1911_NC_trf
SSR NC750	750	755	1	100	0	NULL	NULL	C	CCCCCC	1	1	1	6	intergenic		1570_NC_msat
SSR NC768	768	773	1	100	0	NULL	NULL	C	CCCCCC	NULL	NULL	NULL	6	intergenic		1571_NC_msat
SSR NC794	794	799	1	100	0	NULL	NULL	C	CCCCCC	NULL	NULL	NULL	6	intergenic		1572_NC_msat
SSR NC820	820	825	1	100	0	NULL	NULL	C	CCCCCC	NULL	NULL	NULL	6	intergenic		1573_NC_msat
SSR NC846	846	851	1	100	0	NULL	NULL	C	CCCCCC	NULL	NULL	NULL	6	intergenic		1574_NC_msat
SSR NC872	872	877	1	100	0	NULL	NULL	C	CCCCCC	NULL	NULL	NULL	6	intergenic		1575_NC_msat
SSR NC898	898	903	1	100	0	NULL	NULL	C	CCCCCC	4	4	4	6	intergenic		1576_NC_msat
SSR NC924	924	929	1	100	0	NULL	NULL	C	CCCCCC	1	2	6	6	intergenic		1577_NC_msat
SSR NC950	950	955	1	100	0	NULL	NULL	C	CCCCCC	6	4	6	6	intergenic		1578_NC_msat
SSR NC1086	1086	1152	18	61	11	57	-1.40404	GGACGAGCCCATGGAGGT	GGAAGAGCCGATGGAGGTGGACGAGCACGTCGAGCCCGAGTCGGAGCCCATGGAGGTGGACGAGCCC	3.7	3.7	3.7	3.7	promoter	ORF-1	1913_NC_trf
SSR NC1485	1485	1540	24	72	6	65	-1.10821	GAACCGGCCCGCGTCCCCGGGACA	GAACCGGCCCGTGCCCTCGGGGCGGGACCGACCCGCGTCCCCGGGACAGAACCGGC	2.4	2.4	2.4	2.4	promoter	ORF-1	1914_NC_trf
SSR NC1726	1726	1731	1	100	0	NULL	NULL	G	GGGGGG	6	6	6	6	cds	ORF-1	1579_NC_msat
SSR NC2180	2180	2187	1	100	0	NULL	NULL	G	GGGGGGGG	8	7	8	8	cds	ORF-1	1580_NC_msat
SSR NC2318	2318	2680	21	100	0	726	1.27731	GGGGAGATGGGGAGAGGAGAT	GGGGAGATGGGGAGAGGAGATGGGGAGATGGGGAGAGGAGATGGGGAGATGGGGAGAGGAGATGGGGAGATGGGGAGAGGAGATGGGGAGATGGGGAGAGGAGATGGGGAGATGGGGAGAGGAGATGGGGAGATGGGGAGAGGAGATGGGGAGATGGGGAGAGGAGATGGGGAGATGGGGAGAGGAGATGGGGAGATGGGGAGAGGAGATGGGGAGATGGGGAGAGGAGATGGGGAGATGGGGAGAGGAGATGGGGAGATGGGGAGAGGAGATGGGGAGATGGGGAGAGGAGATGGGGAGATGGGGAGAGGAGATGGGGAGATGGGGAGAGGAGATGGGGAGATGGGGAGAGGAGATGGGGAG	8.3	NC	6	17.3	intergenic		1915_NC_trf
SSR NC2921	2921	2945	11	85	14	40	-1.09498	AGCACGCAGCTCG	AGCACGCAGCTCGAGCCGCGCTCGA	2.1	2.1	2.1	2.1	cds	UL54	1916_NC_trf
SSR NC3508	3508	3517	2	100	0	NULL	NULL	GC	GCGCGCGCGC	5	5	5	5	cds	UL54	1581_NC_msat
SSR NC3534	3534	3539	1	100	0	NULL	NULL	G	GGGGGG	6	6	6	6	cds	UL54	1582_NC_msat
SSR NC3571	3571	3631	12	72	7	54	-0.417505	CTGGCGCTGCTG	CTGTCGCCGCCGCTGGTGCTGCTGCTGGCGCTGCTGCTGCTGTTGCTGCCGCCGCCGCTGC	5.2	5.2	5.2	5.2	cds	UL54	1918_NC_trf
SSR NC3602	3602	3613	3	100	0	NULL	NULL	GCT	GCTGCTGCTGCT	4	4	4	4	cds	UL54	1583_NC_msat
SSR NC3720	3720	3726	1	100	0	NULL	NULL	G	GGGGGGG	7	7	7	7	cds	UL54	1584_NC_msat
SSR NC4007	4007	4109	30	69	26	94	-1.05209	CGCGCCGCGGAGCGCGCGAGGGCGGCGCGT	CGCGCCGCAGACGCCGAGGGCGGCGCGTCCGCCGTCGGAGCGCGCGGGCGTGGCCGTCGCGCCGGAGACGCGCGCGATGTGCGGCAGCGTCGCCGCCAGGAGC	3.4	3.4	NC	3.4	cds	UL53	1921_NC_trf
SSR NC4312	4312	4348	15	78	13	43	-0.91885	CGCGGCTGAGCGCGAG	CGCGGCTGAGCGCGGCGCGGCGCGTCGCGAGCTCGGC	2.4	2.4	2.4	2.4	cds	UL53	1923_NC_trf
SSR NC4323	4323	4337	5	100	0	NULL	NULL	GCGCG	GCGCGGCGCGGCGCG	3	3	3	3	cds	UL53	1585_NC_msat
SSR NC5279	5279	5285	1	100	0	NULL	NULL	C	CCCCCCC	7	7	7	7	cds	UL52	1586_NC_msat
SSR NC5561	5561	5596	19	83	5	53	-0.953937	ACCGCGTACGGCGACGGCC	ACCGTGTCGGCGCCGGCCACCGCGTACGGCGACGGC	1.9	1.9	1.9	1.9	cds	UL52	1924_NC_trf
SSR NC5731	5731	5742	3	100	0	NULL	NULL	TCG	TCGTCGTCGTCG	4	4	4	4	cds	UL52	1587_NC_msat
SSR NC5890	5890	5901	3	100	0	NULL	NULL	GCG	GCGGCGGCGGCG	4	4	4	4	cds	UL52	1588_NC_msat
SSR NC5908	5908	5913	1	100	0	NULL	NULL	C	CCCCCC	6	6	6	6	cds	UL52	1589_NC_msat
SSR NC6168	6168	6197	15	87	12	48	-1.01443	GCGCCGTCGCGCGCC	GCGCCGCGTCGCGCCGCGCCGTCGCGCGCC	2.1	2.1	2.1	2.1	cds	UL52	1926_NC_trf
SSR NC6271	6271	6276	1	100	0	NULL	NULL	G	GGGGGG	6	6	6	6	cds	UL52	1590_NC_msat
SSR NC6298	6298	6346	20	73	23	60	-1.00094	GGCGCCCAGCGCCCGGCGC	GGCGCCCAGCGCCGTGCGCGCGCGCCCGCCGCCCGGCGCGGCGGCCAGC	2.7	2.7	2.7	2.7	cds	UL52	1927_NC_trf
SSR NC6315	6315	6324	2	100	0	NULL	NULL	GC	GCGCGCGCGC	5	5	5	5	cds	UL52	1591_NC_msat
SSR NC6331	6331	6380	9	67	19	43	-0.478198	CGGCGCAGG	CGGCGCGGCGGCCAGCTCCAGCAGGCGGCGCAGGACGGCGCCGTCGGCGC	5.9	5.9	NC	5.9	cds	UL52	1928_NC_trf
SSR NC6386	6386	6397	3	100	0	NULL	NULL	GCT	GCTGCTGCTGCT	4	4	4	4	cds	UL52	1592_NC_msat
SSR NC6453	6453	6508	16	71	28	64	-0.969344	CGCGGCGCGTCGAGGCCG	CGCGGCGCGCGAGGCCGGCGGCCGCGTCGCAGAGCCCGCGCGGCGCGTCGGCCGCG	3.3	3.3	3.3	3.3	cds	UL52	1929_NC_trf
SSR NC6842	6842	6932	15	60	18	46	-0.894744	GCGCGCTCGGCGCGCA	GCGCGGTCGGCGCGCACGCGCTCGTCGACGTAGCGCGCGGCGTGCGCCGCCGCGGGGCCCCGCGCGTAGCCGCTCAGGCAGCAGAAGCGCG	5.8	5.8	5.8	5.8	cds	UL52	1930_NC_trf
SSR NC6961	6961	7000	21	81	13	56	-0.915379	GGGGTCCACGCCGCGGGGTT	GGGGTCCAGGCCGCTGGGGTTGGGGTCCACGCGCGGGTTG	2.1	2.1	2.1	2.1	cds	UL52	1931_NC_trf
SSR NC7847	7847	7897	21	72	15	55	-1.05129	CTGGCGCGCACCTACCAGGC	CTGGCGCGCACCTACCAGGCCTGCCAGCGCAACCTGGAGTGCCTGGCGCGC	2.6	2.6	2.6	2.6	cds	UL51	1932_NC_trf
SSR NC8137	8137	8183	15	75	21	56	-0.86009	GCCGGCGCCCGTCCGG	GCCGGCGCCCGTCCGGGCCGCGCCCGCCGGGCTGGGTCTGCCCGTCC	3.1	3.1	3.1	3.1	cds	UL51	1933_NC_trf
SSR NC8178	8178	8240	27	75	22	79	-0.91421	CCGCCCCCGCCCGCCCGGCCCCG	CCGTCCCCGCCCAGCCCGCCCCGCGCGCTACCGCCGCCCGCCCGGCCCCGCCGCCCCCGCCCG	2.8	2.8	2.8	2.8	cds	UL51	1935_NC_trf
SSR NC8302	8302	8308	1	100	0	NULL	NULL	C	CCCCCCC	7	7	7	7	cds	UL51	1593_NC_msat
SSR NC8890	8890	8895	1	100	0	NULL	NULL	G	GGGGGG	6	6	6	6	cds	UL50	1594_NC_msat
SSR NC9263	9263	9307	12	74	17	47	-0.588023	CTCTCGCCGCG	CTCCGCCGGGCTCTCGCTGACGCTCGTCGCCGCGCTCTGCGCGCT	4.4	6	4.4	4.4	cds	UL50 UL49.5	1937_NC_trf
SSR NC9497	9497	9524	12	87	6	44	-1.02397	CACCCGGACGCTG	CACCCGGACGTGCACCCGGATGCTGCAC	2.2	2.2	2.2	2.2	cds	UL49.5	1938_NC_trf
SSR NC9762	9762	9798	18	89	0	60	-0.977005	CTACGACGACGATGGCTA	CTACGACGACGATGGCTACTACGGCTACGATGGCTAC	2.1	NC	NC	2.1	cds	UL49	1939_NC_trf
SSR NC9814	9814	9819	1	100	0	NULL	NULL	C	CCCCCC	6	6	6	6	cds	UL49	1595_NC_msat
SSR NC9853	9853	9915	21	73	13	67	-0.826992	GCCTCGACCGGGCCAAGACC	GCCTCGACCGGGGCCAAGAGCGCCTCGGCCGCCAAGACCCCCGCGTCCGCGGCCAAGACCGCC	3.2	3.1	3.1	3.2	cds	UL49	1941_NC_trf
SSR NC9860	9860	9944	18	68	20	65	-0.821818	CCGCGGCCAAGACCCCCGCGG	CCGGGGCCAAGAGCGCCTCGGCCGCCAAGACCCCCGCGTCCGCGGCCAAGACCGCCCGCTCGGCCCCGGCCGCCGCCCCGGCCGC	4.4	4.4	4.4	4.4	cds	UL49	1942_NC_trf
SSR NC9874	9874	9933	21	66	20	67	-1.44961	GCCCCGGCCGCCAAGACCGCCCGCCG	GCCTCGGCCGCCAAGACCCCCGCGTCCGCGGCCAAGACCGCCCGCTCGGCCCCGGCCGCC	2.5	2.5	2.5	2.5	cds	UL49	1943_NC_trf
SSR NC9911	9911	9996	12	71	17	52	-0.0460152	CCGGCCGCCGCC	CCGCCCGCTCGGCCCCGGCCGCCGCCCCGGCCGCCACCACCACCACCACCACCACCGCCGCCGCGGAACCGGCCGCCCGGCGCGCC	7.4	5.6	6.7	7.4	cds	UL49	1944_NC_trf
SSR NC9946	9946	9966	3	100	0	NULL	NULL	CCA	CCACCACCACCACCACCACCA	7	3	6	7	cds	UL49	1596_NC_msat
SSR NC10193	10193	10198	1	100	0	NULL	NULL	C	CCCCCC	6	6	6	6	cds	UL49	1597_NC_msat
SSR NC10388	10388	10394	1	100	0	NULL	NULL	G	GGGGGGG	7	7	7	7	promoter	UL48	1598_NC_msat
SSR NC10448	10448	10453	1	100	0	NULL	NULL	G	GGGGGG	6	6	6	6	cds	UL48	1599_NC_msat
SSR NC10449	10449	10503	14	69	19	53	-0.853451	GGGCGGCCGCCCGC	GGGCGCGGCCCCGGGCCGGCCGCCCGTGGTGGCCGTCCCGCGGGCGGCCAGCCCG	4.1	4.1	4.1	4.1	cds	UL48	1948_NC_trf
SSR NC10814	10814	10890	21	67	26	60	-1.04194	CGCGCAGGCGCGCTACTGC	CGCGCGAGGAGCGCTACGCGCGCCTGCTGGACGCCTACTGCCGCGCGGTGCTGCGCTACCTGCACGCGCAGGCGCGC	4.2	4.2	4.2	4.2	cds	UL48	1950_NC_trf
SSR NC10829	10829	10882	22	75	21	63	-0.958526	ACGCGCGCTGCTGCGCTACCTGC	ACGCGCGCCTGCTGGACGCCTACTGCCGCGCGGTGCTGCGCTACCTGCACGCGC	2.4	2.4	2.4	2.4	cds	UL48	1949_NC_trf
SSR NC11719	11719	11725	1	100	0	NULL	NULL	G	GGGGGGG	7	7	7	7	promoter	UL47	1600_NC_msat
SSR NC11902	11902	11913	3	100	0	NULL	NULL	GAG	GAGGAGGAGGAG	4	4	4	4	cds	UL47	1601_NC_msat
SSR NC11930	11930	12047	3	71	17	80	0.924002	GAG	GAGGAGGAGGAAGAGGGGGGGGCGGAGGAGGAGAGGACGAGCGGGGGCCGGCGCGGGGGTGAGGAGGGGGACGACGACGGGGACGAGGAGGAGGAGGAGGAGGAGGAGGAGAGCGAGG	41.3	42.3	36.3	41.3	cds	UL47	1951_NC_trf
SSR NC11946	11946	11953	1	100	0	NULL	NULL	G	GGGGGGGG	8	8	8	8	cds	UL47	1602_NC_msat
SSR NC12048	12048	12053	1	100	0	NULL	NULL	G	GGGGGG	6	6	6	6	cds	UL47	1604_NC_msat
SSR NC12100	12100	12170	18	69	0	58	-0.842544	GGACGAGGATGAGGACGA	GGACGCGGAAGAGGAGGAGGACGAGGATGGGGACGAGGATGGGGATGATGACTATGACGATGACGACGACG	3.9	3.3	3.3	3.9	cds	UL47	1955_NC_trf
SSR NC12106	12106	12144	12	89	7	59	-0.672057	GGACGAGGATGG	GGAAGAGGAGGAGGACGAGGATGGGGACGAGGATGGGGA	3.3	NC	NC	3.3	cds	UL47	1954_NC_trf
SSR NC12180	12180	12222	20	82	13	64	-0.914181	GCCGCGGCGCCGCGGCCCCCCGC	GCCGCGGCGCCGCGGCCTCCCGCGCCGCGGCCGGGCCCCCCGC	2	NC	NC	2	cds	UL47	1957_NC_trf
SSR NC12217	12217	12222	1	100	0	NULL	NULL	C	CCCCCC	6	3	3	6	cds	UL47	1605_NC_msat
SSR NC12355	12355	12446	15	65	11	53	-0.52062	GCCCCCGCCGCCCCC	GCCCCCGCGCCCGCGCGACCCCCCGCCGCCCCCGCCCCCGCGGGCCCGGCCACCGACGACGGCGACGGCCGCCGCCTCCACCGCCGCCGCCC	6.2	2.8	7.1	6.2	cds	UL47	1958_NC_trf
SSR NC12375	12375	12380	1	100	0	NULL	NULL	C	CCCCCC	6	6	6	6	cds	UL47	1606_NC_msat
SSR NC12900	12900	13042	2	57	31	49	0.807171	GC	GCGCGCCCGCGCTCGCGGGCGAGGCGCTGGCCTTCGCGCTGGACGCCGCGGCGCGCGCGGCCGTCAACCACGACGCCGCGGCGCGCGAGCTCCCCGAGCGCGCGGCGCGCGCGCTCCGCGCCGTCGGCCGGCGCGCGCCCGCG	80.5	80.5	81.5	80.5	cds	UL47	1959_NC_trf
SSR NC12941	12941	13037	24	76	18	95	-0.559367	GACGCCGCGGCGCGCGCGGCTCCCC	GACGCCGCGGCGCGCGCGGCCGTCAACCACGACGCCGCGGCGCGCGAGCTCCCCGAGCGCGCGGCGCGCGCGCTCCGCGCCGTCGGCCGGCGCGCGC	4	4	4.2	4	cds	UL47	1960_NC_trf
SSR NC12973	12973	13064	24	73	20	85	-0.565054	CGCCGCGGCGCGCGCGCTCCG	CGCCGCGGCGCGCGAGCTCCCCGAGCGCGCGGCGCGCGCGCTCCGCGCCGTCGGCCGGCGCGCGCCCGCGGCCTCGGGGCCGCGCGCCGGCC	4.2	4.2	4.2	4.2	cds	UL47	1961_NC_trf
SSR NC13346	13346	13381	15	81	18	50	-0.927828	GCCGTGCGCTCGCTGGT	GCCGTGCGCTCGCGCGTGCCGGCGTCGCTGGTGCCG	2.3	2.3	2.3	2.3	cds	UL47	1962_NC_trf
SSR NC13791	13791	13797	1	100	0	NULL	NULL	C	CCCCCCC	7	7	7	7	cds	UL47	1608_NC_msat
SSR NC14289	14289	14298	2	100	0	NULL	NULL	CG	CGCGCGCGCG	5	5	5	5	cds	UL46	1609_NC_msat
SSR NC14919	14919	14957	9	75	15	42	-0.664527	CCGTCGTGGA	CCGTCGTGGCCGCCGTGGACCTCGTGACCTTCGTGCACC	4.2	4.2	NC	4.2	cds	UL46	1963_NC_trf
SSR NC15253	15253	15341	3	63	13	55	-0.468479	CGC	CGCCCCCGCGCAGCCGCCGCTGCCGCCGCTGCCGCGGGCGTCGCAGACGCCGTCGCCGCCGCCCCGCGACCGCGACGCGGAGCCGCCGC	31.3	31.3	31.3	31.3	cds	UL46	1964_NC_trf
SSR NC15770	15770	15781	3	100	0	NULL	NULL	ACG	ACGACGACGACG	4	4	4	4	cds	UL46	1610_NC_msat
SSR NC15930	15930	15960	9	77	0	41	-0.858552	CCGCGGCCC	CCGCGGCCCCCGCCACCCCCGCGGTCCCCGC	3.4	6.2	3.4	3.4	cds	UL46	1965_NC_trf
SSR NC16111	16111	16116	1	100	0	NULL	NULL	C	CCCCCC	6	6	6	6	intergenic		1611_NC_msat
SSR NC16129	16129	16134	1	100	0	NULL	NULL	C	CCCCCC	6	6	6	6	intergenic		1612_NC_msat
SSR NC16160	16160	16166	1	100	0	NULL	NULL	T	TTTTTTT	7	7	7	7	intergenic		1613_NC_msat
SSR NC16210	16210	16804	15	99	0	1183	1.69402	GGGACGGAGGGGAGA	GGGACGGAGGGGAGAGGGACGGAGGGGAGAGGGACGGAGGGGAGAGGGACGGAGGGGAGAGGGACGGAGGGGAGAGGGACGGAGGGGAGAGGGACGGAGGGGAGAGGGACGGAGGGGAGAGGGACGGAGGGGAGAGGGACGGAGGGGAGAGGGACGGAGGGGAGAGGGACGGAGGGGAGAGGGACGGAGGGGAGAGGGACGGAGGGGAGAGGGACGGAGGGGAGAGGGACGGAGGGGAGAGGGACGGAGGGGAGAGGGACGGAGGGGAGAGGGACGGAGGGGAGAGGGACGGAGGGGAGAGGGACGGAGGGGAGAGGGACGGAGGGGAGAGGGACGGAGGGGAGAGGGACGGAGGGGAGAGGGACGGAGGGGAGAGGGACGGAGGGGAGAGGGACGGAG…	13.7	59	18.4	39.7	intergenic		1966_NC_trf
SSR NC17817	17817	17858	13	74	25	44	-0.767876	CGCCGAGCGCG	CGCCGAGCATGCGCGCCGAGACGCGCTGGCCGAGCGCGGCCG	3.9	3.9	3.9	3.9	cds	UL27	1967_NC_trf
SSR NC18077	18077	18124	9	70	20	51	-0.528755	GGGCCGCGG	GGGCCGGGGGAGCGCCGGGCCCGACGGGCGGCCGCGGGGGCCGCGGGG	NC	5.6	NC	5.6	cds	UL27	1968_NC_trf
SSR NC19452	19452	19463	3	100	0	NULL	NULL	CAG	CAGCAGCAGCAG	4	4	4	4	cds	UL27	1614_NC_msat
SSR NC19520	19520	19572	21	74	22	52	-0.975284	CCGGGCCATGCCCCCGGGGC	CCGAGGCCAGCACCGCCGTGGTGCCCGGGCCGATGCCCCCGGGGCCCGCGCCA	NC	2.7	NC	2.7	cds	UL27 UL28	1969_NC_trf
SSR NC19886	19886	19891	1	100	0	NULL	NULL	G	GGGGGG	6	6	6	6	cds	UL28	1615_NC_msat
SSR NC20063	20063	20072	2	100	0	NULL	NULL	CG	CGCGCGCGCG	5	5	5	5	cds	UL28	1616_NC_msat
SSR NC20174	20174	20218	12	71	23	45	-0.793376	GCTCGCGCCGC	GCTCGCGCCGCTGCTCGCGCACGCACTGCGCCAGGCTCGCCGCCG	4.3	4.3	4.3	4.3	cds	UL28	1970_NC_trf
SSR NC20247	20247	20403	15	59	24	61	0.121534	GCGTCGCCGGCGTCC	GCGCCGCCGGCGCTCGGCGTCGCGCAGCGCCGCGGCCGGCAGGTCCGCCCACGCCACGGCGTCCGCCGGCGGGGGCGCGCCGGGCCCGTCTTCGTCGCCGACGCCCCCGTCGCCGGCGTCCGCGCCCCCCGCGGCGCCGCCGTCGGCGTCCGCGTCG	11.1	11.1	11.1	11.1	cds	UL28	1974_NC_trf
SSR NC20339	20339	20415	24	74	7	74	-0.765575	CGTCGGCGCCCCCCGCGTCGCCGC	CGTCGCCGACGCCCCCGTCGCCGGCGTCCGCGCCCCCCGCGGCGCCGCCGTCGGCGTCCGCGTCGTCGCCGCCCTCG	3.3	3.3	3.3	3.3	cds	UL28	1975_NC_trf
SSR NC20373	20373	20378	1	100	0	NULL	NULL	C	CCCCCC	6	6	6	6	cds	UL28	1617_NC_msat
SSR NC20628	20628	20667	18	78	4	45	-0.884992	CGCGCGCACCACGGCGC	CGCGAGCTCCACGGCCGCCGCGCGCACCTCGGCGCGGCGC	2.4	2.4	2.4	2.4	cds	UL28	1976_NC_trf
SSR NC20813	20813	20951	6	61	26	54	0.121782	GCGCGCC	GCGCGTCCGCGCGCCGGCGCGCCGTCTCGCCCGCGTCCCCGGCCTCGGCGCCCGCCGCCGCCGTGGACGCCGCCTCCGCCTCCCGGGCCTCGGCGGCGTCCACGGCGGCGAGCGCCGCCAGCGCGCGCCCGCGGCGCGC	21.4	21.9	21.4	21.9	cds	UL28	1977_NC_trf
SSR NC20866	20866	20877	3	100	0	NULL	NULL	CCG	CCGCCGCCGCCG	NC	4	NC	4	cds	UL28	1618_NC_msat
SSR NC21422	21422	21460	12	72	13	45	-0.968382	GCGCGCACGCGA	GCGCGTACGCGAGCGCCAGGCGCAGCGCGCACGTGAGCG	3.3	3.3	3.3	3.3	cds	UL28	1981_NC_trf
SSR NC21662	21662	21668	1	100	0	NULL	NULL	C	CCCCCCC	3	7	3	7	promoter	UL28	1619_NC_msat
SSR NC21867	21867	21872	1	100	0	NULL	NULL	C	CCCCCC	6	6	6	6	cds	UL29	1620_NC_msat
SSR NC22520	22520	22563	16	68	25	49	-1.22517	CGCGCGCGGCGCGCGTC	CGCGCGCGGCGCGCTCCGCGTCGGCCGCGTCCGCCAGCGGGCGC	NC	NC	NC	2.9	cds	UL29	1982_NC_trf
SSR NC22856	22856	22885	14	81	18	43	-1.06733	GGCTCTGCCCGCGGGC	GGCTCTGCCCGCCGGGCGGCTTGCCGCGGG	2	2	2	2	cds	UL29	1984_NC_trf
SSR NC23760	23760	23811	12	62	33	42	-1.00842	GCGGTGGCGCAG	GCGGTGGCGCAGGCGGTGCAGGGTTGTGTGCGCGCAGGCGGGGCGCGAGGCG	4.8	4.8	4.8	4.7	cds	UL29	1985_NC_trf
SSR NC24241	24241	24282	18	76	8	49	-0.916931	GCCGCGCCCGCGAGACG	GCCGCGGCCTGCGAGACGGGCGCGCCCGCGGAGGCGGCCGCG	1.6	1.6	1.6	2.5	cds	UL29	1986_NC_trf
SSR NC24338	24338	24343	1	100	0	NULL	NULL	G	GGGGGG	6	6	6	6	cds	UL29	1621_NC_msat
SSR NC24431	24431	24462	11	80	4	43	-0.889364	CGCCGCCGCCG	CGCCGGCGGCCGCGTCGCCGCCGCGCCGCCGC	3.3	3.3	3.3	2.9	cds	UL29	1988_NC_trf
SSR NC25400	25400	25425	13	85	14	42	-1.05265	TCCGGGCGGACGGG	TCCGGGCGGACGGGTCCGGCGGCGGG	2	2	NC	2	promoter	UL29 UL30	1990_NC_trf
SSR NC26040	26040	26128	15	63	24	54	-0.567534	TCGACGCGCGCGCCG	TCGCGCGCGCGCTGTCGGCGGCGGCCGCGCGCGGCCCGCGCCTCGGGCCCGCCGACGTGGACGCGCGCGTCGTCGACGCCGCGCCCGTC	6.5	6.5	6.5	6.5	cds	UL30	1991_NC_trf
SSR NC26043	26043	26052	2	100	0	NULL	NULL	CG	CGCGCGCGCG	5	5	5	5	cds	UL30	1622_NC_msat
SSR NC26144	26144	26149	1	100	0	NULL	NULL	C	CCCCCC	6	6	6	6	cds	UL30	1623_NC_msat
SSR NC27736	27736	27769	15	84	0	47	-0.879676	GCGCGACCTGCCCGA	GCGCGAGCTGCTCGAGCGCGACCTGCCCGCGCGC	2.3	2.3	2.3	2.3	cds	UL30	1992_NC_trf
SSR NC27751	27751	27778	12	87	6	44	-1.02397	GCGCGACCCGCCC	GCGCGACCTGCCCGCGCGCCCGCCCGCG	2.2	2.2	2.2	2.2	cds	UL30	1993_NC_trf
SSR NC27912	27912	27918	1	100	0	NULL	NULL	C	CCCCCCC	7	7	7	7	cds	UL30	1624_NC_msat
SSR NC28125	28125	28134	2	100	0	NULL	NULL	CG	CGCGCGCGCG	5	5	5	5	cds	UL30	1625_NC_msat
SSR NC28275	28275	28280	1	100	0	NULL	NULL	C	CCCCCC	6	6	6	6	cds	UL30	1626_NC_msat
SSR NC28414	28414	28447	13	86	9	49	-0.835532	CGCCCGGGCCTCG	CGCCGGGGCCGTGCGCCCGGGCCTCGCGCCCGGG	2.7	2.7	2.7	2.7	cds	UL30	1994_NC_trf
SSR NC28683	28683	28688	1	100	0	NULL	NULL	G	GGGGGG	6	6	6	6	cds	UL30 UL31	1627_NC_msat
SSR NC29399	29399	29445	22	80	7	61	-0.893697	GCGCGTCAGCGTCGCGCGCCGC	GCGCGTAGCGATCGCGGGCCGCGCGCGTCAGCGTCTTGCGCCGCGCG	2.2	2.2	2.2	2.2	cds	UL31	1995_NC_trf
SSR NC29416	29416	29463	21	82	10	65	-0.851673	GCCGCGCGCGCCAGCGACTTGC	GCCGCGCGCGTCAGCGTCTTGCGCCGCGCGGCCGACGACTTGCGCCGC	2.3	2.3	2.3	2.3	cds	UL31	1996_NC_trf
SSR NC29792	29792	29831	18	81	9	54	-0.899229	GCGCGCATCACGCCACGAA	GCGCGCATCAGCGCCAGGAAGCGCGCGTCCGCCACGAAGC	2.2	2.2	2.2	2.2	cds	UL32	1997_NC_trf
SSR NC30343	30343	30348	1	100	0	NULL	NULL	C	CCCCCC	6	6	6	6	cds	UL32	1628_NC_msat
SSR NC30359	30359	30368	2	100	0	NULL	NULL	GC	GCGCGCGCGC	5	5	5	5	cds	UL32	1629_NC_msat
SSR NC30491	30491	30538	12	73	18	48	-0.805391	ACGCGCGCTGAGCG	ACGAGCGTGAGCACGCGCGTGGCGAAGGCGCGCTGCAGCGACGCGCGC	3.7	3.7	3.7	3.7	cds	UL32	1998_NC_trf
SSR NC30607	30607	30612	1	100	0	NULL	NULL	G	GGGGGG	6	6	6	6	cds	UL32	1630_NC_msat
SSR NC30895	30895	30937	14	80	12	55	-0.737546	GCGCGGCGGCGATCG	GCGCGGCGGCGGCGGCGCGGCGGTCGATCTGCGCGCGGCGATC	3	3	2.9	3	cds	UL33	2000_NC_trf
SSR NC30899	30899	30913	3	100	0	NULL	NULL	GCG	GCGGCGGCGGCGGCG	5	5	6	5	cds	UL33	1631_NC_msat
SSR NC31289	31289	31300	4	100	0	NULL	NULL	CCGC	CCGCCCGCCCGC	3	3	3	3	promoter	UL32 UL34	1632_NC_msat
SSR NC31326	31326	31337	3	100	0	NULL	NULL	CGC	CGCCGCCGCCGC	4	4	4	4	promoter	UL32 UL34	1633_NC_msat
SSR NC31381	31381	31395	3	100	0	NULL	NULL	CGA	CGACGACGACGACGA	5	6	5	5	promoter	UL32 UL34	1634_NC_msat
SSR NC31440	31440	31445	1	100	0	NULL	NULL	G	GGGGGG	6	6	6	6	cds	UL34	1635_NC_msat
SSR NC31490	31490	31495	1	100	0	NULL	NULL	C	CCCCCC	6	5	6	6	cds	UL34	1636_NC_msat
SSR NC31672	31672	31677	1	100	0	NULL	NULL	C	CCCCCC	6	6	6	6	cds	UL34	1637_NC_msat
SSR NC32060	32060	32065	1	100	0	NULL	NULL	C	CCCCCC	6	6	6	6	cds	UL34	1638_NC_msat
SSR NC32194	32194	32203	2	100	0	NULL	NULL	CG	CGCGCGCGCG	5	5	5	5	promoter	UL35	1639_NC_msat
SSR NC32531	32531	32558	13	86	0	42	-0.982634	GCCCTAGCCCCCC	GCCCTCGCCCCCCGCCCTAGCCCCGCGC	2.2	2.2	2.2	2.2	cds	UL35	2001_NC_trf
SSR NC32540	32540	32545	1	100	0	NULL	NULL	C	CCCCCC	6	6	6	6	cds	UL35	1640_NC_msat
SSR NC32672	32672	32888	10	90	9	370	0.830435	CCCCAAGTCC	CCCCAATCCCCCCAAGTCCCCCCAAGTCCCCCCAAGTCCCCCCAAGTCCCCCCAAGTCCCCCCAAGTCCCCCCAAGTCCCCCCAAGTCCCCCCAAGTCCCCCCAAGTCCCCCAATCCCCCCAAGTCCCCCCAAGTCCCCCAAGTCCCCCCAAGTCCCCCCAAGTCCCCCAATCCCCCCAAGTCCCCCAATCCCCCCCAAGTCCCCCAATCCCCGCCA	10.7	5.3	9.3	22.7	intergenic		2002_NC_trf
SSR NC32672	32672	32974	20	80	13	295	0.955188	CCCCAAGTTCCCCCAATCC	CCCCAATCCCCCCAAGTCCCCCCAAGTCCCCCCAAGTCCCCCCAAGTCCCCCCAAGTCCCCCCAAGTCCCCCCAAGTCCCCCCAAGTCCCCCCAAGTCCCCCCAAGTCCCCCAATCCCCCCAAGTCCCCCCAAGTCCCCCAAGTCCCCCCAAGTCCCCCCAAGTCCCCCAATCCCCCCAAGTCCCCCAATCCCCCCCAAGTCCCCCAATCCCCGCCACCAAGTCTTTGGGCCCGGACTCGGGCCCCGAGCTCCCCCAAGTCCCACAAGTTCCCCAATCCCCCCAATTCCCCCCGATCTCCCCA	10.2	6	9.2	16.4	intergenic		2004_NC_trf
SSR NC32681	32681	32686	1	100	0	NULL	NULL	C	CCCCCC	6	6	6	6	intergenic		1641_NC_msat
SSR NC32691	32691	32696	1	100	0	NULL	NULL	C	CCCCCC	6	NULL	5	6	intergenic		1642_NC_msat
SSR NC32701	32701	32706	1	100	0	NULL	NULL	C	CCCCCC	6	NULL	2	6	intergenic		1643_NC_msat
SSR NC32711	32711	32716	1	100	0	NULL	NULL	C	CCCCCC	6	NULL	5	6	intergenic		1644_NC_msat
SSR NC32721	32721	32726	1	100	0	NULL	NULL	C	CCCCCC	5	NULL	5	6	intergenic		1645_NC_msat
SSR NC32731	32731	32736	1	100	0	NULL	NULL	C	CCCCCC	NULL	NULL	NULL	6	intergenic		1646_NC_msat
SSR NC32741	32741	32746	1	100	0	NULL	NULL	C	CCCCCC	3	NULL	2	6	intergenic		1647_NC_msat
SSR NC32751	32751	32756	1	100	0	NULL	NULL	C	CCCCCC	6	NULL	5	6	intergenic		1648_NC_msat
SSR NC32761	32761	32766	1	100	0	NULL	NULL	C	CCCCCC	1	NULL	1	6	intergenic		1649_NC_msat
SSR NC32771	32771	32776	1	100	0	NULL	NULL	C	CCCCCC	NULL	NULL	NULL	6	intergenic		1650_NC_msat
SSR NC32789	32789	32794	1	100	0	NULL	NULL	C	CCCCCC	4	NULL	4	6	intergenic		1651_NC_msat
SSR NC32799	32799	32804	1	100	0	NULL	NULL	C	CCCCCC	7	NULL	5	6	intergenic		1652_NC_msat
SSR NC32818	32818	32823	1	100	0	NULL	NULL	C	CCCCCC	NC	NULL	NC	6	intergenic		1653_NC_msat
SSR NC32828	32828	32833	1	100	0	NULL	NULL	C	CCCCCC	NULL	3	NULL	6	intergenic		1654_NC_msat
SSR NC32846	32846	32851	1	100	0	NULL	NULL	C	CCCCCC	NULL	6	NULL	6	intergenic		1655_NC_msat
SSR NC32864	32864	32870	1	100	0	NULL	NULL	C	CCCCCCC	NULL	NC	NULL	7	intergenic		1656_NC_msat
SSR NC32951	32951	32956	1	100	0	NULL	NULL	C	CCCCCC	6	2	6	6	intergenic		1657_NC_msat
SSR NC32961	32961	32966	1	100	0	NULL	NULL	C	CCCCCC	6	2	6	6	intergenic		1658_NC_msat
SSR NC32991	32991	33013	9	100	0	46	-0.913549	CCCGAGTCC	CCCGAGTCCCCCGAGTCCCCCGA	2.6	2.6	2.6	2.6	intergenic		2006_NC_trf
SSR NC33250	33250	33255	1	100	0	NULL	NULL	G	GGGGGG	6	6	6	6	cds	UL36	1659_NC_msat
SSR NC33276	33276	33310	12	95	0	63	-0.822335	CGTCCTCGTCCC	CGTCCTCGTCCCCGTCCTCGTCCCCCTCCTCGTCC	2.9	1.9	1.9	2.9	cds	UL36	2008_NC_trf
SSR NC33805	33805	33810	1	100	0	NULL	NULL	G	GGGGGG	6	6	6	6	cds	UL36	1660_NC_msat
SSR NC33889	33889	33983	36	90	6	150	-0.538455	GGCCGGCCGCGAAGGTGGTGGGGCCGGCGGTGGTGC	GGCCGGCCGCGAAGGTGGTGGGGCCGGCGGTGGTGCGGCCGGCCGCGAAGGTGGTGGGGCCGGCGGTGGTGCGGCGGGGGCGGAAGAGGTGGTGG	1.1	NC	3.1	2.1	cds	UL36	2011_NC_trf
SSR NC33999	33999	34010	3	100	0	NULL	NULL	GGT	GGTGGTGGTGGT	4	3	4	4	cds	UL36	1661_NC_msat
SSR NC34277	34277	34302	3	84	16	40	0.359548	GCT	GCTGCTGTAGCTGCTGCTGCTGCTGC	9	9	8	9	cds	UL36	2013_NC_trf
SSR NC34680	34680	34685	1	100	0	NULL	NULL	G	GGGGGG	6	6	6	6	cds	UL36	1663_NC_msat
SSR NC35028	35028	35033	1	100	0	NULL	NULL	G	GGGGGG	6	6	6	6	cds	UL36	1664_NC_msat
SSR NC35068	35068	35181	54	95	0	207	1.65505	GGCGGGCCTGGGGAGCGTAGTCTGAGCAGACGGTGGTGGAGGGGCGGGCGGGGC	GGCGGGCCTGGGGAGCGTAGTCTGAGCAGACGGTGGTGGAGGGGCGGGCGGTGCGGCGGGCCTGGGGAGCGTAGTCTGAGCAGACGGTGGTGGGGGGGCGGGCGGGGCGGGGGG	2.1	NC	2.1	2.1	cds	UL36	2015_NC_trf
SSR NC35161	35161	35167	1	100	0	NULL	NULL	G	GGGGGGG	7	7	7	7	cds	UL36	1665_NC_msat
SSR NC35178	35178	35183	1	100	0	NULL	NULL	G	GGGGGG	6	6	6	6	cds	UL36	1666_NC_msat
SSR NC35227	35227	35232	1	100	0	NULL	NULL	G	GGGGGG	6	6	6	6	cds	UL36	1667_NC_msat
SSR NC35266	35266	35272	1	100	0	NULL	NULL	G	GGGGGGG	7	7	7	7	cds	UL36	1668_NC_msat
SSR NC35309	35309	35314	1	100	0	NULL	NULL	G	GGGGGG	6	5	6	6	cds	UL36	1669_NC_msat
SSR NC35321	35321	35348	12	88	5	44	-0.955959	GGCGGCGGCGGT	GGCGCGGTGGTGGCGGCGGCGGTGGCGG	2.4	NC	2.4	2.4	cds	UL36	2016_NC_trf
SSR NC35356	35356	35396	15	73	15	49	-1.07502	CGGGGGCTCTGGGCAG	CGGGGGCTTCTGGGCAGGGGGGGCCTGGGCCGACGGGGGCT	2.6	2.6	NC	2.6	cds	UL36	2017_NC_trf
SSR NC35374	35374	35380	1	100	0	NULL	NULL	G	GGGGGGG	7	7	6	7	cds	UL36	1670_NC_msat
SSR NC35426	35426	35431	1	100	0	NULL	NULL	G	GGGGGG	6	6	6	6	cds	UL36	1671_NC_msat
SSR NC35460	35460	35487	12	87	12	46	-1.06268	GGGGGGCCGTCTCG	GGGGGGCCTCCGGGGGGGCCGTCTCGGG	2.1	2.1	2.1	2.1	cds	UL36	2018_NC_trf
SSR NC35462	35462	35467	1	100	0	NULL	NULL	G	GGGGGG	6	6	6	6	cds	UL36	1672_NC_msat
SSR NC35473	35473	35479	1	100	0	NULL	NULL	G	GGGGGGG	7	7	7	7	cds	UL36	1673_NC_msat
SSR NC35582	35582	35628	14	63	16	49	-1.25885	TGCGGCTTGGGGGC	TGCGGCTTGGGGGCGGGCTCCCGGGGCTGCTGCTTGGGGGCCGCGGC	3.5	3.5	3.5	3.5	cds	UL36	2019_NC_trf
SSR NC35610	35610	35667	18	75	22	58	-0.77533	GCTCTTGGTGCCGGCGGCGG	GCTGCTTGGGGGCCGCGGCGGCCTTGGTGCCGGCGGCGGGCTTCTTGTGGGCGGCGGG	3.2	3.2	4.2	3.2	cds	UL36	2020_NC_trf
SSR NC35667	35667	35672	1	100	0	NULL	NULL	G	GGGGGG	6	2	3	6	cds	UL36	1674_NC_msat
SSR NC35676	35676	35696	6	100	0	42	-0.621902	GCTGCG	GCTGCGGCTGCGGCTGCGGCT	3.5	3.5	3.5	3.5	cds	UL36	2021_NC_trf
SSR NC35694	35694	35806	57	89	6	188	1.0394	GCTTGGCGAGCGGGGTCGTCTCCACGGGCTTGGCGGGCGGCGGCGCCGGCGGGGCCA	GCTTGGTGAGCGGGGTCGTCTCCACGGGCTTGGCGGGCGGCGGCGCCGGCGGGGCCAGCTTGGCGGCGGGAGTCAGCTCCGCGGGCTTGGCGGGCGGCGGCGCCGGCGGGGCC	2	NC	NC	2	cds	UL36	2023_NC_trf
SSR NC35725	35725	35868	9	59	23	49	0.370233	GGCGGCGCC	GGCGGGCGGCGGCGCCGGCGGGGCCAGCTTGGCGGCGGGAGTCAGCTCCGCGGGCTTGGCGGGCGGCGGCGCCGGCGGGGCCGCCGGGGCCAACGGCGGGAGCGTGGGCGGGTCGACCGGCGGCGACGGGGGCAGCGGCAGCGC	17.1	12.3	17.4	17.1	cds	UL36	2022_NC_trf
SSR NC35798	35798	35861	33	76	17	78	-1.14367	GGCGGGCCGACCGGCGGCAACGGGGGCAGCGTG	GGCGGGGCCGCCGGGGCCAACGGCGGGAGCGTGGGCGGGTCGACCGGCGGCGACGGGGGCAGCG	2	1.9	NC	2	cds	UL36	2026_NC_trf
SSR NC35964	35964	35969	1	100	0	NULL	NULL	G	GGGGGG	6	6	6	6	cds	UL36	1676_NC_msat
SSR NC36651	36651	36724	24	72	14	70	-0.867237	CGGCGCCCGGCGCACGAGCGCCG	CGGCGCCCGGCGCGCCGAGCGCCGCGGCCTCGCGCACGTGCGCCGCGGCGTCCAGGCGCTCGGTGACCGCGGCG	3.3	NC	NC	3.3	cds	UL36	2028_NC_trf
SSR NC36784	36784	36789	1	100	0	NULL	NULL	G	GGGGGG	6	6	6	6	cds	UL36	1677_NC_msat
SSR NC36951	36951	36979	12	84	10	44	-0.903864	CGCGCGGCGGG	CGCGCAGCGGGCGCCGCGGCGGGCGCGCG	2.6	2.6	2.6	2.6	cds	UL36	2030_NC_trf
SSR NC36981	36981	37031	9	66	25	46	-0.669983	CCGCGTCCA	CCGCGTCCAGCGTGTCCACCGCGTCCAGCGCGCGGTCCAGCACCGCGTCCA	5.7	5.7	5.7	5.7	cds	UL36	2031_NC_trf
SSR NC37000	37000	37034	12	79	12	53	-0.8667	CGCGTCCAGCGCG	CGCGTCCAGCGCGCGGTCCAGCACCGCGTCCAGCG	2.8	2.8	2.8	2.8	cds	UL36	2032_NC_trf
SSR NC37585	37585	37678	22	69	27	75	-0.707496	CAGGCGCGCGCACGCGCGCCGT	CAGGCGCGCCGCCACGCGCTGCTTCAGGCGCGCGCACGGCGCCGTCGAGGCGCGCGGCCGCGCCGGCGTCGGCCCCGCGCCGCCGTAGGCCGCG	4.7	4.7	4.7	4.7	cds	UL36	2034_NC_trf
SSR NC37755	37755	37764	2	100	0	NULL	NULL	CG	CGCGCGCGCG	5	5	5	5	cds	UL36	1678_NC_msat
SSR NC38003	38003	38014	2	100	0	NULL	NULL	GC	GCGCGCGCGCGC	6	6	6	6	cds	UL36	1679_NC_msat
SSR NC38027	38027	38032	1	100	0	NULL	NULL	G	GGGGGG	2	2	2	6	cds	UL36	1680_NC_msat
SSR NC38060	38060	38069	2	100	0	NULL	NULL	CG	CGCGCGCGCG	5	5	5	5	cds	UL36	1681_NC_msat
SSR NC38428	38428	38536	48	68	10	114	-1.21857	GTCGCGCGCCGCCGCCGCCTCCACCACCTCGCGCAGCAGGCGAGTGCC	GTCGCGCGCCGCCGCCGCGTCCACCACCTCGCGCAGCAGGCGCGTGGCGCGCTCCGTCGCCGCGGCCTGGTCCGCCTCCGCCGCGGCGAGGCCGTCGCGCGCCGCCGCC	2.4	2.4	2.4	2.4	cds	UL36	2038_NC_trf
SSR NC38436	38436	38447	3	100	0	NULL	NULL	CGC	CGCCGCCGCCGC	4	4	4	4	cds	UL36	1682_NC_msat
SSR NC38678	38678	38687	2	100	0	NULL	NULL	GC	GCGCGCGCGC	5	5	5	5	cds	UL36	1683_NC_msat
SSR NC38920	38920	38968	24	84	3	70	-0.923118	GCCGCCGGCGACGCGGGCCAGCC	GCCGGCGGCGGCGCGGGCCAGCACGCCGCCGGCGATGCGGGCCAGCCGC	2.1	2.1	2.1	2.1	cds	UL36	2039_NC_trf
SSR NC38952	38952	39020	25	70	21	76	-1.12504	CGATGACGGGCGCCGCGAGAGCGACC	CGATGCGGGCCAGCCGCGAGAGCGGCTCCGTGTCGGCGCCGAAGAGCGACCCGATGACGGGCGCCGCGA	2.8	2.8	2.8	2.8	cds	UL36	2040_NC_trf
SSR NC39266	39266	39297	13	76	23	42	-1.08377	GCGCGGCGCAGCGCC	GCGCGGCGCAGCGCCGCGTCGGCCGCGCGCGC	2.3	2.3	2.3	2.3	cds	UL36	2041_NC_trf
SSR NC39307	39307	39468	24	62	24	90	-0.697212	GCGCGGCGCGCCTCCACGGCCGCC	GCGCTGCGCGCGCTCCACCTCCGCCGCGCGGCGCGCCTCCACGGCCGCCACGGCCGCCTCCAGCTCGCCGACGCGCTGGCGCGCCGCGAGCGCCATCTTCTGCAGCTGCGGCTCCTCCACGGCGGCCGCGCGCGCCACCTCCAGCGCCAGGTGGCGCGCCTC	7.1	6.2	6.2	7.1	cds	UL36	2042_NC_trf
SSR NC39516	39516	39539	12	100	0	48	-1.0887	CCACGGCCGCCG	CCACGGCCGCCGCCACGGCCGCCG	2	2	2	2	cds	UL36	2044_NC_trf
SSR NC39550	39550	39619	27	73	20	70	-0.997505	CTGCCGCGCCGCGGCGCGCTCCGA	CTGCAGCGCCGCCACGCGCTCCGACTCGCGCAGCGCCGCGGCGCGCTCCTCGCACTGCCGCGCCAGCGGC	2.9	2.9	2.9	2.9	cds	UL36	2045_NC_trf
SSR NC39654	39654	39726	24	68	6	64	-1.17665	CGCCAGCACCGCCGCCACCGCGTC	CGCGCAGCACCCCCGCCGCGCGCGCCGCCTTCTCCGCCGTGTCCGCGTCCGCCAGCGCCGCCGCCACCGCGTC	3.1	3.1	3.1	3.1	cds	UL36	2047_NC_trf
SSR NC39768	39768	39818	20	77	9	64	-0.862598	CGAGCGCGCTGACCAGCGCCCA	CGAGCGCGTTGACCAGCGCCCCGAGCGGCTGCCCGGCGCCCACCAGCGCGC	2.4	2.4	2.4	2.4	cds	UL36	2048_NC_trf
SSR NC40024	40024	40060	18	80	20	52	-0.975989	GCGCAGCTCGGCGTCGCGCC	GCGCAGCTCGGCGTCGCGCCGCGCGAGCCGCGCGCGC	2	2	2	2	cds	UL36	2049_NC_trf
SSR NC40054	40054	40063	2	100	0	NULL	NULL	CG	CGCGCGCGCG	5	5	5	5	cds	UL36	1684_NC_msat
SSR NC40140	40140	40174	12	79	12	44	-0.832828	CGTCCAGGGCGG	CGTCCGGGGCGGCCGCCAGGGCGGCGTCCATGGCG	3	3	3	3	cds	UL36	2050_NC_trf
SSR NC40356	40356	40380	12	92	7	43	-1.07811	CCAGCAGCGCG	CCAGCAGCTGCGCCAGCAGCGCGCC	2.3	2.3	2.3	2.3	cds	UL36	2051_NC_trf
SSR NC40699	40699	40755	12	73	18	60	-0.569441	CTCGAGCGCCCG	CTCGAGCGCCGCCTCGAGCGCGCTCACGTCGCGCGCCCGCTCGAGCGCCCGCTGCGA	4.8	4.8	4.8	4.8	cds	UL36	2052_NC_trf
SSR NC40716	40716	40785	2	62	11	42	-1.02648	GC	GCGCGCTCACGTCGCGCGCCCGCTCGAGCGCCCGCTGCGACTCGCGGGACTCGCGCGCGCGGGCGCGCGC	35	35	35	35	cds	UL36	2053_NC_trf
SSR NC40798	40798	40807	2	100	0	NULL	NULL	CG	CGCGCGCGCG	5	5	5	5	cds	UL36	1686_NC_msat
SSR NC40930	40930	40962	14	80	10	40	-0.905456	CGCGCGCCGCGCCA	CGCGGGCCGCGCGACGCGCGCCGCGACCAGCGC	2.4	2.4	2.4	2.4	cds	UL36	2054_NC_trf
SSR NC41012	41012	41021	2	100	0	NULL	NULL	GC	GCGCGCGCGC	5	5	5	5	cds	UL36	1687_NC_msat
SSR NC41466	41466	41545	21	66	11	62	-1.08442	GCGGCGGCGCCGGGGCGGGG	GCGGCGGCGGCGGGAGCGGTGCGCCGCCGGGTGCCGGGGCGGGGGCGGCGGCCGCCGAGACGGGGACGGCGGGGACGGGG	4	NC	4	4	cds	UL36	2055_NC_trf
SSR NC41468	41468	41479	3	100	0	NULL	NULL	GCG	GCGGCGGCGGCG	4	2	4	4	cds	UL36	1688_NC_msat
SSR NC41503	41503	41561	9	72	18	57	-0.220391	GGCGGGGAC	GGCGGGGGCGGCGGCCGCCGAGACGGGGACGGCGGGGACGGGGGCGACGGCGAGGACGG	6.7	4.1	6.7	6.7	cds	UL36	2057_NC_trf
SSR NC41571	41571	41614	24	82	13	60	-0.937306	CGGGGCCCCGCGTCGGCGGCG	CGGGGCCCCGCGTCGGCGGCGCGGCGGCCGCCGGGTCCGGCGGC	2.1	2.1	2.1	2.1	cds	UL36	2058_NC_trf
SSR NC41648	41648	41686	18	70	22	43	-1.21982	TCCACGTACGGCTCG	TCCACGTACGGCTCGTCCACGAGGTACGTCTCGCCCACG	2.6	2.6	2.6	2.6	cds	UL36	2061_NC_trf
SSR NC42425	42425	42461	18	80	9	46	-0.877311	CGCGCGCGCGCCGCGG	CGCGCTCGCGTCGTCGGGCGCGCGCGCGCCGCGGCGC	2.3	2.3	2.3	2.3	cds	UL37	2062_NC_trf
SSR NC42444	42444	42455	2	100	0	NULL	NULL	GC	GCGCGCGCGCGC	6	6	6	6	cds	UL37	1689_NC_msat
SSR NC42772	42772	42802	16	82	17	43	-0.962963	CGGCCTGCAGGCGGC	CGGCCTGCAGGCGGCCGGCCGTGAGGGCGGC	2.1	2.1	2.1	2.1	cds	UL37	2063_NC_trf
SSR NC42874	42874	42946	33	80	9	92	-0.985075	GCGCCATCACACCGCGCAGCGCCCCCGCGTCG	GCGCCTCGCACTCGCGCAGCGCCTCCGTCGTCTGCGCCATCACGCCGCGCAGCGCCCCCGCGTCGGCGCGCAT	2.3	2.3	2.3	2.3	cds	UL37	2064_NC_trf
SSR NC43222	43222	43266	22	79	4	55	-0.905484	CGAGGAAGGCGCCGGCGCCAG	CGAGGAAGGCGCTGGCCGCCAGCGAGGGCGGCGCCGGCGCCGGCG	2.1	2.1	2.1	2.1	cds	UL37	2065_NC_trf
SSR NC43250	43250	43322	30	73	18	73	-1.05695	CGGCGCCGAGCGCCGACCCCGAGCACCT	CGGCGCCGGCGCCGGCGCCTCGAGCACCTCGGCGGCCGCGCGCACGACCCCGTGCAGCTCGTGCGCGAGCGCC	2.7	2.7	2.7	2.7	cds	UL37	2066_NC_trf
SSR NC43252	43252	43269	6	100	0	NULL	NULL	CGGCGC	CGGCGCCGGCGCCGGCGC	3	3	3	3	cds	UL37	1690_NC_msat
SSR NC43601	43601	43612	3	100	0	NULL	NULL	GCG	GCGGCGGCGGCG	4	4	4	4	cds	UL37	1691_NC_msat
SSR NC43723	43723	43801	7	59	24	42	0.0157101	CGCGCGC	CGCGCGCGGCGCTGTGCGCCAGCCCGGCGCGGCGCTCGGCCGCCGCCACCTCGCGCAGCAGCGCCGCGCGCGCCGCGCC	12	12	12	12	cds	UL37	2067_NC_trf
SSR NC44251	44251	44332	29	70	20	87	-1.103	CCGTGCGCAGGCGCCGCGCACGACGCGTCC	CCGTGCGCAGGCGCCGCGCCACGGTGCCCGGGCGCAGCTCGCGCACGTACGCGTCCCCGTGCGCGAGGGCCGCGGAGACGCG	3	3	3	3	cds	UL37	2068_NC_trf
SSR NC44365	44365	44414	21	86	10	78	-0.891895	CCTCGCCCACGGGCACCAGCGCCG	CCTCGCCCACGGGCACCAGCGCCGCCTCGTCCACGGCCCGCGCCGCCTCG	2.2	2.2	2.2	2.2	cds	UL37	2069_NC_trf
SSR NC44637	44637	44646	2	100	0	NULL	NULL	GC	GCGCGCGCGC	5	5	5	5	cds	UL37	1692_NC_msat
SSR NC44976	44976	44985	2	100	0	NULL	NULL	GC	GCGCGCGCGC	5	5	5	5	cds	UL37	1693_NC_msat
SSR NC45234	45234	45245	2	100	0	NULL	NULL	GC	GCGCGCGCGCGC	6	6	6	6	cds	UL38	1694_NC_msat
SSR NC45379	45379	45430	21	75	6	57	-0.901614	CGCGACCTCGACGAGGCGTGG	CGCGACCTGGAGGAGGCGTGGCTCGCCCTCGACGAGGGCGGGCGCGGCCTCG	2.5	2.5	2.5	2.5	cds	UL38	2070_NC_trf
SSR NC45633	45633	45638	1	100	0	NULL	NULL	G	GGGGGG	6	6	6	6	cds	UL38	1695_NC_msat
SSR NC45967	45967	45995	12	88	11	44	-0.918115	GCCGCGCCCCC	GCCGACGCCCCCGCCGCGCCCGCCGCCGC	2.6	2.6	2.6	2.6	cds	UL38	2071_NC_trf
SSR NC45975	45975	46010	15	78	13	44	-0.91885	CCCCGCCGCGCCCG	CCCCGCCGCGCCCGCCGCCGCCGCGGCCTTCCCCGC	2.6	2.6	2.6	2.6	cds	UL38	2072_NC_trf
SSR NC45988	45988	45999	3	100	0	NULL	NULL	CCG	CCGCCGCCGCCG	4	4	4	4	cds	UL38	1696_NC_msat
SSR NC46274	46274	46279	1	100	0	NULL	NULL	A	AAAAAA	6	6	6	6	cds	UL38	1697_NC_msat
SSR NC46354	46354	46359	1	100	0	NULL	NULL	C	CCCCCC	6	6	6	6	promoter	UL39	1698_NC_msat
SSR NC46409	46409	46453	10	75	8	43	-0.563761	TCCCGCCCCG	TCCCGCCCGCGATCCCGGCCCGTCCCGGCTTGTCCCGCCCCGCCC	4.6	5.7	5.7	4.6	promoter	UL39	2073_NC_trf
SSR NC46606	46606	46651	18	82	14	66	-0.795982	GCCTCCGTCGTCCGCCGCC	GCCTCCGTCGTCGCGCCCGCCGCCTCCTCGTCCGCCGCCGCCCCCG	2.5	NC	2.5	2.5	cds	UL39	2074_NC_trf
SSR NC46971	46971	46980	2	100	0	NULL	NULL	CG	CGCGCGCGCG	5	5	5	5	cds	UL39	1699_NC_msat
SSR NC47130	47130	47166	18	84	10	53	-0.968594	CGCGGCGCCCCACGGCGA	CGCGGCCGCCGCCACGGCGACGCGGCGCCCCATGGCG	2.1	2.1	2.1	2.1	cds	UL39	2075_NC_trf
SSR NC47277	47277	47286	2	100	0	NULL	NULL	CG	CGCGCGCGCG	5	5	5	5	cds	UL39	1700_NC_msat
SSR NC47986	47986	48020	14	78	17	48	-0.917255	AACCTGGCCAGCGTG	AACCTGGCCAGCGTGAACCTGCCCGCGTGCCTGGC	2.5	2.5	2.5	2.5	cds	UL39	2076_NC_trf
SSR NC48040	48040	48073	15	80	10	42	-0.907898	GCCGCGCTGCGCCGC	GCCGCGCTGCGCCGGGCCGCGCGCGTCGCCGCCG	2.3	2.3	2.3	2.3	cds	UL39	2077_NC_trf
SSR NC49127	49127	49158	12	80	9	45	-0.879115	TCTCCGCCTTCC	TCTACCGCTTCCTCTTCGCCTTCCTCTCCGCC	2.8	2.8	2.8	2.8	cds	UL40	2078_NC_trf
SSR NC49925	49925	49930	1	100	0	NULL	NULL	C	CCCCCC	6	6	6	6	intergenic		1701_NC_msat
SSR NC49936	49936	49945	2	100	0	NULL	NULL	CT	CTCTCTCTCT	5	4	4	5	intergenic		1702_NC_msat
SSR NC50007	50007	50059	25	78	10	70	-0.973803	GAGAGTGGGATCGGGAAATCGGGGATGG	GAGGGTGGGACGGGAACGGGGATGGGAGAGTGGGATGGGGAAATGGGGGATGG	2	2	NC	2	intergenic		2079_NC_trf
SSR NC50152	50152	50274	11	91	1	204	0.963302	CGGGGGGACGG	CGGGGGGACGGAGGGGAGGACCGATGTGGGACGGCGGGGGGACGGCGGGGGGACGGCGGGGGGACGGCGGGGGGACGGCGGGGGGACGGCGGGGGGACGGCGGGGGGACGGCGGGGGGACGGC	5	NC	NC	11.2	intergenic		2082_NC_trf
SSR NC50155	50155	50160	1	100	0	NULL	NULL	G	GGGGGG	5	5	2	6	intergenic		1703_NC_msat
SSR NC50189	50189	50194	1	100	0	NULL	NULL	G	GGGGGG	6	3	3	6	intergenic		1704_NC_msat
SSR NC50200	50200	50205	1	100	0	NULL	NULL	G	GGGGGG	6	3	3	6	intergenic		1705_NC_msat
SSR NC50211	50211	50216	1	100	0	NULL	NULL	G	GGGGGG	2	2	2	6	intergenic		1706_NC_msat
SSR NC50222	50222	50227	1	100	0	NULL	NULL	G	GGGGGG	NULL	NULL	NULL	6	intergenic		1707_NC_msat
SSR NC50233	50233	50238	1	100	0	NULL	NULL	G	GGGGGG	NULL	NULL	NULL	6	intergenic		1708_NC_msat
SSR NC50244	50244	50249	1	100	0	NULL	NULL	G	GGGGGG	NULL	NULL	NULL	6	intergenic		1709_NC_msat
SSR NC50255	50255	50260	1	100	0	NULL	NULL	G	GGGGGG	NULL	NULL	NULL	6	intergenic		1710_NC_msat
SSR NC50266	50266	50271	1	100	0	NULL	NULL	G	GGGGGG	1	1	1	6	intergenic		1711_NC_msat
SSR NC50313	50313	50319	1	100	0	NULL	NULL	G	GGGGGGG	7	6	3	7	intergenic		1712_NC_msat
SSR NC50384	50384	50390	1	100	0	NULL	NULL	T	TTTTTTT	7	7	6	7	intergenic		1713_NC_msat
SSR NC50395	50395	50402	1	100	0	NULL	NULL	T	TTTTTTTT	8	7	7	8	cds	UL41	1714_NC_msat
SSR NC51148	51148	51188	20	82	8	54	-0.850158	GCGGCCCCGGCGCCGTCG	GCGGCCGCGGCGGCGCGTCGGCGGCCCCGTCGCCGTCGGCG	2.3	2.3	2.3	2.3	cds	UL41	2083_NC_trf
SSR NC51289	51289	51323	16	84	10	53	-0.928218	GCAGCATGCGCAGCAGGC	GCAGCATGCGCAGCAGGCGCAGCAGGCAGCGGGCG	2.1	2.1	2.1	2.1	cds	UL41	2085_NC_trf
SSR NC52209	52209	52254	18	75	7	50	-0.956846	CGCGCCGCCGTGGCCAAG	CGCGCCCCCAGGTGGCCAAGCTCGCCGCCGTGGCGAAGGGCGCCGC	2.6	2.6	2.6	2.6	cds	UL42	2086_NC_trf
SSR NC52593	52593	52645	15	71	19	59	-0.921968	CCGCCACCGTCGCCG	CCGCCACCGTGCCCGCCGCCCCCGAGGGCGCCGCCGCCACCGTCGCCGCCGCC	3.6	3.6	3.6	3.6	cds	UL42	2087_NC_trf
SSR NC52632	52632	52705	30	78	10	82	-0.931427	CCGCCGCCCCCGCCTGCGGGGCAAGCGCGC	CCGTCGCCGCCGCCTGCGGGGCGGGCGCGTCCGCCGCCCCCGCCGCGGGGGACAAGCGGCCCGCCGCCCCGCGC	2.5	2.5	2.5	2.5	cds	UL42	2088_NC_trf
SSR NC53393	53393	53428	17	84	5	51	-0.911419	GCCGCGCCCGGGACCTG	GCCGCGCCCGGTTCCTGGCCGCGCCCGCGGACCTGG	2.1	2.1	2.1	2.1	cds	UL43	2089_NC_trf
SSR NC54000	54000	54005	1	100	0	NULL	NULL	G	GGGGGG	6	6	6	6	promoter	UL44	1715_NC_msat
SSR NC54008	54008	54013	1	100	0	NULL	NULL	G	GGGGGG	6	6	6	6	promoter	UL44	1716_NC_msat
SSR NC54062	54062	54122	15	69	26	53	-0.790945	GGCGCTCGACACGAC	GGCGCTCTACGCGGCGGCCATCGCCGCGGCGCCGTCGACCACGACGGCGCTCGACACGACG	NC	4.3	NC	4.3	cds	UL44	2090_NC_trf
SSR NC54134	54134	54145	3	100	0	NULL	NULL	GGC	GGCGGCGGCGGC	4	4	4	4	cds	UL44	1717_NC_msat
SSR NC54214	54214	54252	15	83	0	57	-0.776321	CGGTCTCGCCGCCCC	CGGTCTCGACGCCCCCGGTCCCGCCGCCCTCGGTCTCGC	NC	2.6	NC	2.6	cds	UL44	2091_NC_trf
SSR NC54937	54937	54992	24	77	22	71	-0.900501	CGCGCCGCGGACGCCGCGGAGCGCT	CGCGCGCGGACGTCCCGGGCCTCGCGGCCGCGGACGCCGCGGACGCGCTCGCGCCG	NC	2.4	NC	2.4	cds	UL44	2092_NC_trf
SSR NC55482	55482	55489	1	100	0	NULL	NULL	C	CCCCCCCC	8	8	8	8	intergenic		1718_NC_msat
SSR NC55554	55554	55576	10	100	0	46	-1.01264	CCCTCTCCCA	CCCTCTCCCACCCTCTCCCACCC	2.3	2.3	2.3	2.3	intergenic		2095_NC_trf
SSR NC55560	55560	55596	16	80	16	50	-0.815115	CCCACACCTCTCCCA	CCCACCCTCTCCCACCCACACTCTCTCCCGCCCCACC	2.6	2.6	2.6	2.6	intergenic		2096_NC_trf
SSR NC55830	55830	55835	1	100	0	NULL	NULL	G	GGGGGG	6	6	6	6	cds	UL26.5 UL26	1719_NC_msat
SSR NC55832	55832	55929	27	67	18	80	-1.11348	GGCCGAGGCGGGCGCGGCCGGGGCGGC	GGCCGAGGCGGGCGCGGCCGGGGCGGCGGCCTGAACGGGGGCGGCCGCGGCGGCTGCCGCTGCTGGAGCCGGAGCGGGGGCGGCCGCGGCGGCGGCGG	3.6	3.9	3.6	3.6	cds	UL26.5 UL26	2097_NC_trf
SSR NC55918	55918	55979	21	69	11	63	-1.12561	CGGCTGCGGCGGGACCACCAC	CGGCGGCGGCGGGCACGGCCACCGGCTGGGCCTGCACCACCACCGGCTGCTGCGGGACCACC	3	2.8	3	3	cds	UL26.5 UL26	2098_NC_trf
SSR NC55919	55919	55930	3	100	0	NULL	NULL	GCG	GCGGCGGCGGCG	4	3	4	4	cds	UL26.5 UL26	1720_NC_msat
SSR NC56004	56004	56050	18	80	12	61	-0.750106	GCCGGCAGGCCCGGGAGC	GCCGCCAGGCCCTGGAGGCCCGGCAGGCCCGGGAGCGCCGGCACGGC	2.7	2.7	2.7	2.7	cds	UL26.5 UL26	2099_NC_trf
SSR NC56049	56049	56099	27	80	11	69	-1.00674	GCGTGCAGCCCCGGCAGGGGGGCGGC	GCGTGCGCCACGGGCGAGGGGGGCGGCGCGTGCAGCCCCGGCTGGGGGGCG	2	2	2	2	cds	UL26.5 UL26	2100_NC_trf
SSR NC56068	56068	56073	1	100	0	NULL	NULL	G	GGGGGG	6	6	6	6	cds	UL26.5 UL26	1721_NC_msat
SSR NC56094	56094	56099	1	100	0	NULL	NULL	G	GGGGGG	6	6	6	6	cds	UL26.5 UL26	1722_NC_msat
SSR NC56287	56287	56292	1	100	0	NULL	NULL	G	GGGGGG	6	6	6	6	cds	UL26.5 UL26	1723_NC_msat
SSR NC56356	56356	56361	1	100	0	NULL	NULL	G	GGGGGG	6	6	6	6	cds	UL26.5 UL26	1724_NC_msat
SSR NC56758	56758	56816	24	75	19	68	-0.965219	CGGCGCCCGCGCCGAGAGCTCCGGAA	CGGCGGCGCGCGCCAGCAGCTCGGAGCGCGCCCGCGCCGAGAGCTGCCGGAACGGCGCC	2.4	2.4	2.4	2.4	cds	UL26	2101_NC_trf
SSR NC57274	57274	57285	3	100	0	NULL	NULL	GGC	GGCGGCGGCGGC	4	4	4	4	promoter	UL26	1725_NC_msat
SSR NC57570	57570	57579	2	100	0	NULL	NULL	CG	CGCGCGCGCG	5	5	5	5	cds	UL25	1726_NC_msat
SSR NC57697	57697	57744	24	80	8	63	-0.939151	CGTCCCCGCTGCGCGACGCGGGCG	CGTCGCCGCTGCGCGAGGCGGGCGCGTCCCCGCTGGCGCCGCGCGGCG	2	2	2	2	cds	UL25	2102_NC_trf
SSR NC57741	57741	57752	3	100	0	NULL	NULL	GCG	GCGGCGGCGGCG	4	4	4	4	cds	UL25	1727_NC_msat
SSR NC57831	57831	57842	3	100	0	NULL	NULL	GCA	GCAGCAGCAGCA	4	4	4	4	cds	UL25	1728_NC_msat
SSR NC57987	57987	58046	27	76	8	66	-0.988434	GCGCGGCGACCACGCTGAGGCCCGCCA	GCGCCGGGGACCACGCGCAGGCGCGCCAGCGCGGCGAGCACGCTGTGGCCCTCCAGCGCG	2.3	2.3	2.3	2.3	cds	UL25	2103_NC_trf
SSR NC58534	58534	58619	27	83	8	104	-0.665721	CCTCGGGCGCCTCCTCGGCGGCGCGCG	CCTCGCGGCCCTCGTCCGCGGCCGCGGTCGCCTCGGGCGCCTCCTCGGCGGCGCGCGCCGCGTCCGCCTCCTCGGCGGCGCGCGCC	3.2	3.2	3.2	3.2	cds	UL25	2104_NC_trf
SSR NC58653	58653	58679	12	86	0	40	-1.01764	CGCTCCACCGGC	CGCTCCACCTGCCGCTCCAGCGGCCGC	2.2	2.2	2.2	2.2	cds	UL25	2105_NC_trf
SSR NC58735	58735	58797	27	75	17	72	-0.966899	GCGTCGCGGCGCCAGCGCGAGGCGC	GCGCCGCGGCGGCCGCGCGGCGGCGCGCGTTCGCGTGCGCCAGCGCGAGGCGCGCGTCGAGGC	2.6	2.6	2.6	2.6	cds	UL25	2107_NC_trf
SSR NC58917	58917	58922	1	100	0	NULL	NULL	G	GGGGGG	6	6	6	6	promoter	UL25	1729_NC_msat
SSR NC58927	58927	58949	10	100	0	46	-1.01264	GCCGCGCGCC	GCCGCGCGCCGCCGCGCGCCGCC	2.3	2.3	2.3	2.3	promoter	UL25	2109_NC_trf
SSR NC58961	58961	58990	10	80	10	41	-0.938489	CCCGCCCGCTC	CCCACCCGCTCCCCGCCCGTCCCCGCGCGC	2.8	2.5	NC	2.8	promoter	UL25	2110_NC_trf
SSR NC59006	59006	59052	21	72	17	49	-1.10952	CGCGGCGGGCCGGCGACGTA	CGCCGCGGGCCGGCGACGTACTCGGCGAGGCCGCGCACGGTCGCGGC	2.5	NC	NC	2.5	cds	UL24	2111_NC_trf
SSR NC59941	59941	59946	1	100	0	NULL	NULL	C	CCCCCC	6	6	6	6	cds	UL23	1730_NC_msat
SSR NC60007	60007	60016	2	100	0	NULL	NULL	CG	CGCGCGCGCG	5	5	5	5	cds	UL23	1731_NC_msat
SSR NC60621	60621	60644	12	92	7	41	-1.11828	CCGTGCGCCTC	CCGTGCGCCTCCCGCTGCGCCTCC	2.2	2.2	2.2	2.2	intergenic		2112_NC_trf
SSR NC60639	60639	60675	18	94	0	67	-1.04696	GCCTCCTGACCCTCGCGG	GCCTCCTGACCCTCGCGGGCCTCCTGGCCCTCGCGGG	2.1	2.1	2.1	2.1	intergenic		2113_NC_trf
SSR NC60648	60648	60704	18	75	14	55	-0.746025	CCCTCGCCGCGGCCGCCG	CCCTCGCGGGCCTCCTGGCCCTCGCGGGGGCCGCCGCCCTCGCCCGCGGCGCGCCGC	3.3	3.3	3.3	3.3	intergenic		2114_NC_trf
SSR NC60689	60689	60761	22	69	22	69	-0.964251	GCCCGCGCCGCGCCGCAGGGGG	GCCCGCGGCGCGCCGCAGGGTGGGCCGCCCTCGCCGCAGGGGGGTCCCGCGCCCACCGCGGCGCCCGCGCGCG	3.6	3.6	3.6	3.6	intergenic		2115_NC_trf
SSR NC60729	60729	60734	1	100	0	NULL	NULL	G	GGGGGG	6	6	6	6	intergenic		1732_NC_msat
SSR NC60927	60927	60949	12	100	0	46	-1.12987	AGCGCCCGCGCG	AGCGCCCGCGCGAGCGCCCGCGC	1.9	1.9	1.9	1.9	intergenic		2117_NC_trf
SSR NC61036	61036	61082	24	79	8	61	-0.948559	CGCGGAGGCGGCCGTCCCCGCGGA	CGCGGAGGTGGCCGTCCTCGCGGACGCGGAGGCGCGCTGCCCCGCGG	2	2	2	2	intergenic		2118_NC_trf
SSR NC61455	61455	61498	14	78	18	55	-0.752891	CGGCGCGCCTGCGC	CGGCGCGCCGCGACCGGCGCGCCTCGGCGCCGGCGCTCCTGCGC	3.2	3.2	3.2	3.2	intergenic		2120_NC_trf
SSR NC61511	61511	61542	12	85	15	54	-0.939475	GCGCGCCTGCTCAT	GCGCGCCTGCTCTCGCGCCTGCTCATGCGCGC	2.4	2.4	2.4	2.4	intergenic		2121_NC_trf
SSR NC61622	61622	61687	31	78	10	80	-1.02571	CGCCCCGCCTGGACCTCGCGCGAGCGACCGG	CGCGCCGCCTGGACCTTCGGCGAGGACCCGGCGCCCCGGCTGGACCTCGCGCGGGCGACCGTCGCC	2.2	2.2	2.2	2.2	intergenic		2122_NC_trf
SSR NC61664	61664	61702	15	80	15	47	-0.807077	GACCGTCGCGCGGGC	GACCTCGCGCGGGCGACCGTCGCCGAGGCGTACCGCCGC	2.7	2.7	2.7	2.7	intergenic		2123_NC_trf
SSR NC61844	61844	61882	15	79	12	47	-0.893902	GCCGCGCTCACGCCGAG	GCCGAGCTCACGCGGGCCGCGCTCTCGCCGACGGCCGCG	2.4	2.4	2.4	2.4	intergenic		2124_NC_trf
SSR NC61914	61914	61941	13	86	13	46	-1.05847	TCTCGCCGTGCGCCG	TCTCGCCGTGCGCCGTCTCGCTGCGCCG	2	2	NC	2	intergenic		2125_NC_trf
SSR NC62023	62023	62034	3	100	0	NULL	NULL	GCG	GCGGCGGCGGCG	4	4	4	4	intergenic		1733_NC_msat
SSR NC62049	62049	62066	3	100	0	NULL	NULL	GGA	GGAGGAGGAGGAGGAGGA	6	8	4	6	intergenic		1734_NC_msat
SSR NC62732	62732	62776	21	88	11	73	-0.928165	GGGAGACGGGGGGGGAGAGAC	GGGAGACGGGGGGGGAGAGACGGGAGACGGGAGGGGGGAGAGGGA	2.2	NC	NC	2.2	intergenic		2128_NC_trf
SSR NC62741	62741	62748	1	100	0	NULL	NULL	G	GGGGGGGG	8	2	5	8	intergenic		1735_NC_msat
SSR NC62766	62766	62771	1	100	0	NULL	NULL	G	GGGGGG	6	8	6	6	intergenic		1736_NC_msat
SSR NC63043	63043	63048	1	100	0	NULL	NULL	C	CCCCCC	6	6	6	6	intergenic		1737_NC_msat
SSR NC63051	63051	63105	24	77	12	67	-0.957401	CTCCTGCGGAGTGTGGTCCGACGAACC	CTCCTGCGGATGTGTGGTCCGACGAAGCCTCCGCGGATGTGTCCGCCGTACCCTC	2.1	2.1	2.1	2.1	intergenic		2129_NC_trf
SSR NC63108	63108	63321	15	99	0	421	1.13231	CGCCCTCTCTCCCAC	CGCCCTCTCTCCCACCGCCCTCTCTCCCACCGCCCTCTCTCCCACCGCCCTCTCTCCCACCGCCCTCTCTCCCACCGCCCTCTCTCCCACCGCCCTCTCTCCCACCGCCCTCTCTCCCACCGCCCTCTCTCCCACCGCCCTCTCTCCCACCGCCCTCTCTCCCACCGCCCTCTCTCCCACCGCCCTCTCTCCCACCGCCCTCTCTCCCACAGCC	6.3	NC	NC	14.3	intergenic		2130_NC_trf
SSR NC63369	63369	63374	1	100	0	NULL	NULL	T	TTTTTT	6	4	6	6	intergenic		1738_NC_msat
SSR NC63386	63386	63457	11	100	0	144	0.338787	AAGGGGTCTCT	AAGGGGTCTCTAAGGGGTCTCTAAGGGGTCTCTAAGGGGTCTCTAAGGGGTCTCTAAGGGGTCTCTAAGGGG	6.5	10.5	11.5	6.5	intergenic		2131_NC_trf
SSR NC63460	63460	63495	14	90	0	65	-0.855979	ACCAGAGAGTAAAG	ACCAGAGAGTAAAGACCGGAGAGTAAAGACCAGAGA	2.6	NC	5.6	2.6	intergenic		2132_NC_trf
SSR NC63633	63633	63666	15	81	18	51	-0.893312	CGGCGACGGCGGGTC	CGGGACGGCGGGTCCGAGCGACGGCGGTCCGGCG	2.4	2.4	2.4	2.4	intergenic		2133_NC_trf
SSR NC63654	63654	63707	11	61	17	46	-0.728356	CGGCGGTCCGG	CGGCGGTCCGGCGGCGTTTCGGCTGCGGTCCCCGCGGCGGCGACGATCCGGCGG	5.4	5.4	5.4	5.3	intergenic		2134_NC_trf
SSR NC64283	64283	64292	2	100	0	NULL	NULL	CG	CGCGCGCGCG	5	5	5	5	intergenic		1739_NC_msat
SSR NC64370	64370	64375	1	100	0	NULL	NULL	G	GGGGGG	6	6	6	6	intergenic		1740_NC_msat
SSR NC64398	64398	64405	1	100	0	NULL	NULL	G	GGGGGGGG	7	7	7	8	intergenic		1741_NC_msat
SSR NC64418	64418	64429	4	100	0	NULL	NULL	GGCG	GGCGGGCGGGCG	3	3	3	3	intergenic		1742_NC_msat
SSR NC65007	65007	65026	3	100	0	40	0.303382	CGT	CGTCGTCGTCGTCGTCGTCG	6.7	4.7	6.7	6.7	cds	UL21	2135_NC_trf
SSR NC65485	65485	65490	1	100	0	NULL	NULL	G	GGGGGG	6	6	6	6	cds	UL21	1744_NC_msat
SSR NC65743	65743	65790	24	87	8	79	-1.0324	GTCCAGCTCCGTCAGCGGCAGCAGAG	GTCCAGCTCCGCGCGGCCGCAGAGGTCCAGCTCCGTCAGCGGCAGCAG	1.9	1.9	1.9	1.9	cds	UL21	2136_NC_trf
SSR NC65889	65889	65919	12	80	10	43	-0.913891	CGCGCGTTCCCG	CGCGGTTCCCGGGCGCGTTCCCGCGCAGCGT	2.7	2.7	2.7	2.7	cds	UL21	2137_NC_trf
SSR NC66133	66133	66138	1	100	0	NULL	NULL	G	GGGGGG	6	6	6	6	promoter	UL21 UL20	1745_NC_msat
SSR NC66175	66175	66209	18	100	0	70	-1.00185	GGACGCGGCGGCGGACGT	GGACGCGGCGGCGGACGTGGACGCGGCGGCGGACG	1.9	1.9	1.9	1.9	cds	UL20	2138_NC_trf
SSR NC66408	66408	66417	2	100	0	NULL	NULL	CG	CGCGCGCGCG	5	5	5	5	cds	UL20	1746_NC_msat
SSR NC66688	66688	66693	1	100	0	NULL	NULL	C	CCCCCC	6	6	6	6	promoter	UL19	1747_NC_msat
SSR NC67777	67777	67788	3	100	0	NULL	NULL	TCG	TCGTCGTCGTCG	4	4	4	4	cds	UL19	1748_NC_msat
SSR NC67911	67911	67957	21	85	3	68	-0.844449	CGCCGGCAGCTACGCGCGCCA	CGCCGACCGCTACGCGCGCCACGCCGGCAGCTTCGCGCCCACGCCGG	2.3	2.3	2.3	2.3	cds	UL19	2140_NC_trf
SSR NC70322	70322	70348	14	85	7	42	-1.01974	CCGCGCCACCCCCA	CCGCGCACCCCCACCGCGCCACCGCCA	2	2	2	2	cds	UL19	2141_NC_trf
SSR NC70562	70562	70601	21	80	5	52	-0.953284	CCGGCGAGCTCGTCCAGGAC	CCGGCGAGCTCGTCGAGGACCCGTGCGCGCTCTTCCAGGA	2	2	2	2	cds	UL19	2142_NC_trf
SSR NC70736	70736	70762	8	94	0	47	-0.727477	CCGCGGGA	CCGCGGGACCGCGGGACCGCCGGACCG	3.4	4.4	3.4	3.4	cds	UL19	2143_NC_trf
SSR NC70779	70779	70787	1	100	0	NULL	NULL	C	CCCCCCCCC	9	10	6	9	promoter	UL18	1749_NC_msat
SSR NC70980	70980	71035	18	70	17	60	-1.06836	GACGCTGCGGCGGCACGCT	GACGCTGCGGCGGCACGCGACGCTGCGCGAGGTCGCGCTGCCCTGCGGCGGCGACG	3.1	3.1	3.1	3.1	cds	UL18	2144_NC_trf
SSR NC71335	71335	71361	13	92	7	49	-1.13354	CGCGGCGGGGCGCC	CGCGGCGGGGCGCCCGCGCGGGGCGCC	2	2	2	2	cds	UL18	2145_NC_trf
SSR NC71735	71735	71740	1	100	0	NULL	NULL	C	CCCCCC	6	6	6	6	cds	UL18	1750_NC_msat
SSR NC71747	71747	71753	1	100	0	NULL	NULL	C	CCCCCCC	7	7	7	7	cds	UL18	1751_NC_msat
SSR NC71824	71824	71831	1	100	0	NULL	NULL	C	CCCCCCCC	8	8	7	8	intergenic		1752_NC_msat
SSR NC71857	71857	71862	1	100	0	NULL	NULL	A	AAAAAA	6	6	7	6	intergenic		1753_NC_msat
SSR NC71934	71934	71940	1	100	0	NULL	NULL	G	GGGGGGG	7	5	5	7	intergenic		1754_NC_msat
SSR NC71956	71956	71964	1	100	0	NULL	NULL	G	GGGGGGGGG	9	6	6	9	intergenic		1755_NC_msat
SSR NC72151	72151	72160	2	100	0	NULL	NULL	GC	GCGCGCGCGC	5	5	5	5	cds	UL15	1756_NC_msat
[truncated: 618 more rows]
